# Supplementary material for: Social trauma engages lateral septum circuitry to occlude social reward
Source: Nature. 2022 Nov 30;613(7945):696–703. doi: 10.1038/s41586-022-05484-5 (PMC9876792; doi:10.1038/s41586-022-05484-5)
Supplement: Supplementary file 4 — Source Data Fig. 1. [file 41586_2022_5484_MOESM4_ESM.xlsx]

## Sheet: Figure 1
Raw data of Figure1
b			c			d				e
SUS	RES	Ctrl	Ctrl	RES	SUS	Ctrl	RES	SUS		CTRL	Paired										Unparied														F (1, 18) = 7.023	P=0.0163
0.343088	1.162	1.16675	140	112	132	0	0	3		Pre-test	453.7	414.21	707.25	504.82	472.32	544.38	571.19	521.55	512.32	491.25	592.25	695.57	345.9	533.15	511.22	490.83	499.44	533.48	568.23	586.96
0.652939	1.20401	1.20107	129	101	92	0	3	7		Post-test	595.77	521.68	578.94	556.28	468.92	616.13	512.74	611.88	612.1	558.55	477.35	572.5	465.28	471.44	533.72	384.12	528.24	443.6	439.45	492.51
0.513881	1.68429	0.993109	97	132	85	1	2	5		RES	Paired												Unparied
0.396531	1.12926	0.923169	101	138	65	0	1	3		Pre-test	549.47	637.16	380.06	575.75	579.43	538.17	434.91	633.71	550.41	619.63	483.34	560.36	557.65	454.58	699.68	485.48	533.78	549.42	624.14	496.94	559.27	429.68	627.1	526.87	F (1, 22) = 4.598	P=0.0433
0.604908	1.18077	1.24072	109	123	120	0	3	4		Post-test	716.34	693.3	490.44	556.98	563.57	664.12	519.51	597.88	420.06	510.39	555.14	601.69	381.27	408.91	573.06	416.19	541.46	409.19	519.3	482.87	643.71	556.39	511.67	483.1
0.577137	1.90483	1.18438	115	79	100	0	4	3		SUS	Paired												Unparied
0.758798	1.4974	1.05353	99	88	87	0	1	3		Pre-test	570.12	524.12	565.43	705.29	439.58	563.51	512.45	468.33	535.24	558.07	498.1	534.93	520.39	546.47	543.08	363.76	630.76	572.65	502.59	634.34	548.78	548.95	600.12	563.76	F (1, 22) = 0.08155	P=0.7779
0.314546	1.15882	1.26983	92	181	63	0	1	7		Post-test	594.45	480.67	609.83	504.15	498.11	614.44	373.97	419.9	506.51	602.07	620.58	447.27	477.71	549.26	470.02	530.37	524.72	524.07	625.7	632.41	537.58	529.92	459.46	639.02
0.584052	1.33822	1.27462	100	86	55	0	1	4
0.790807	1.10377	1.28322	108	139	79	0	3	3		f	SI ratio	1.16675	1.20107	0.993109	0.923169	1.24072	1.18438	1.05353	1.26983	1.27462	1.28322	1.162	1.20401	1.68429	1.12926	1.18077	1.90483	1.4974	1.15882	1.33822	1.10377	1.3548	1.08892	0.343088	0.652939	0.513881	0.396531	0.604908	0.577137	0.758798	0.314546	0.584052	0.790807	0.275931	0.539339
0.275931	1.3548			144	58		2	5			CPP score	256.97	-25.9	230.54	178.46	98.22	-87.25	113.17	180.21	228.56	161.75	343.25	266.18	101.81	189.44	237	-21.76	50.52	187.23	-23.54	85.1	205.66	190.43	67.01	-46.24	117.46	-367.75	164.57	99.51	-261.59	-46.5	-17.53	63.03	0	-162.92
0.539339	1.08892			97	45		2	8
P value	SUS vs. RES	1.2713e-10	P value	Ctrl vs. RES	0.6665	P value	Ctrl vs. RES	0.00754898
	SUS vs. Ctrl	5.16292e-08		Ctrl vs. SUS	0.0436		Ctrl vs. SUS	1.36111e-08
	RES vs. Ctrl	0.157985		RES vs. SUS	0.0035		RES vs. SUS	6.09834e-05
g			h			i				j
SUS	RES	Ctrl	Ctrl	RES	SUS	Ctrl	RES	SUS		CTRL	Paired										Unpaired
0.292695	1.38627	0.878802	99	92	35	0	12	17		Pre-test	577.06	387	579.86	377.44	638.31	656.08	579	579.64	631.78	376.98	521.34	659.71	536.31	719.95	443.78	466.15	501	549.19	412.37	752.49		F (1, 18) = 6.074	P=0.0240
0.753209	1.07566	1.64137	166	123	42	0	2	31		Post-test	774.49	663.59	649.74	458.76	805.2	585.23	399.61	809.56	478.2	633.25	343.89	421.1	453.99	482.15	297.47	514.01	687.91	273.81	573.19	493.5
0.58117	1.15793	3.27659	133	188	120	0	1	12		RES	Paired														Unpaired
0.27478	2.13098	1.13321	189	167	110	0	1	4		Pre-test	648.52	380.62	457.48	554.87	386.71	508.01	540.96	798.84	605.36	651.28	395.35	621.72	505.34	700.24	329.25	500.66	492.72	688.99	514.1	517.77	406.69	500.5	733.3	664.81	581.61	720.43	611.68	490.1	F (1, 26) = 7.499	P=0.0110
0.680277	2.01435	1.02087	112	191	87	0	12	29		Post-test	634.43	541.93	350.44	694.18	698.81	764.41	790.13	611.59	584.73	580.73	604.56	714.3	462.3	908.93	493.44	559.96	570.18	507.67	389.76	637.52	240.8	451.56	569.87	756.77	429.89	438.08	336.58	337.7
0.879195	3.00221	1.17986	113	118	30	0	2	25		SUS	Paired																										Unpaired
0.509649	1.42536	0.817998	179	138	180	0	0	5		Pre-test	474.84	652.83	436.37	374.28	433.28	617.95	403.1	523.01	542.76	498.07	579.77	216.61	582.64	581.15	654.73	565.11	606.31	416.73	511.52	676.42	590.15	616.88	746.81	659.99	807.34	354.28	555.09	485.48	558.79	413.55	745.64	589.27	446.63	454.47	523.44	331.86	463.06	298.54	781.56
0.0656715	1.2834	1.00752	109	134	45	0	0	35		Post-test	391.77	720.14	726.52	376.39	584.89	531.52	578.56	605.65	356.12	518.6	755.29	278.69	699.21	515.56	394.3	450.66	473.69	169.53	657.2	584.34	542.39	627.13	736.05	552.67	501.12	535.18	629.02	707.01	641.42	626.03	991.21	447.77	533.45	583.86	504.22	350.46	506.77	631.95	577.3
0.296334	1.04407	0.74871	99	215	112	1	3	8
0.684828	1.59598	1.0148	110	110	100	0	0	15		k	SI	0.292695	0.753209	0.58117	0.27478	0.680277	0.879195	0.509649	0.0656715	0.296334	0.684828	0.850409	0.576857	0.78493	0.426231	0.697301	0.721361	0.877246	0.722935	0.584009	0.527171	0.679396	0.107936	0.208402	0.258156	0.671653	0.663197	1.38627	1.07566	1.15793	2.13098	2.01435	3.00221	1.42536	1.2834	1.04407	1.59598	1.61821	2.03525
0.850409	1.61821			101	55		1	8			CPP score	-139.52	-180.66	-481.96	119.7	583.95	-197.08	-345.1	2.72	301.63	-492.77	-164.87	287.18	288.68	-178.9	96.41	-177.15	29.47	-392.51	59.34	324.04	-29.36	100.81	-151.03	-639.63	385.16	230.25	-351.44	-148.01	390.53	34.85	324.74	216.92	-162.79	-199	374.58	291.03	594.45	531.5
0.576857	2.03525			160	106		0	24
0.78493	1.17956			195	65		0	7
0.426231					70			10
0.697301					58			7
0.721361					120			7
0.877246					140			4
0.722935					46			15
0.584009					65			11
0.527171					102			3
0.679396					61			7
0.107936					97			6
0.208402					55			10
0.258156					54			21
0.671653					118			2
0.663197					111			9
P value	SUS vs. RES	9.91652e-08	P value	Ctrl vs. RES	0.501793	P value	Ctrl vs. RES	0.683974
	SUS vs. Ctrl	0.000468214		Ctrl vs. SUS	0.00420587		Ctrl vs. SUS	5.95512e-05
	RES vs. Ctrl	0.210171		RES vs. SUS	1.87509e-05		RES vs. SUS	0.000386738
[truncated: 15 more columns]
