# Supplementary material for: Social trauma engages lateral septum circuitry to occlude social reward
Source: Nature. 2022 Nov 30;613(7945):696–703. doi: 10.1038/s41586-022-05484-5 (PMC9876792; doi:10.1038/s41586-022-05484-5)
Supplement: Supplementary file 5 — Source Data Fig. 2. [file 41586_2022_5484_MOESM5_ESM.xlsx]

## Sheet: Figure 2
h							l	SUS	RES
Male Ctrl	Male Res	Male Sus	Female Ctrl	Female Res	Female Sus			-60.489	-58.2728
129.808	111.155	181.159	124.06	125	139.631			-66.1162	-59.3385
150	101.594	155.072	99.2481	93.0556	168.664			-67.9855	-65.81
106.731	137.45	214.493	106.015	119.444	194.931			-69.9225	-58.69
	68.1275	159.42						-69.0575
		197.101						-72.6579
		185.507						-58.52
	Male	p value	Female	p value				-67.4
	Control vs. Resilient	0.3929	Control vs. Resilient	0.989				-71.1067
	Control vs. Susceptible	0.0208	Control vs. Susceptible	0.0227
	Resilient vs. Susceptible	0.0006	Resilient vs. Susceptible	0.0299				p value	P = 0.0336
k
Current (pA)	SUS
0	0	0	0	0	0	2	0	0	0	0	0	0	0	0	0	0	0	0	0	0	0	0	0	0	0	0	0	0	0	0	0	0	0	0	0	0	0	0	0	0	0	0	0	0	0	0	0	0	0
10	0	1	0	0	0	4	0	0	0	0	0	0	0	0	2	3	0	0	0	0	0	0	0	0	0	0	0	0	0	0	0	0	0	0	0	0	0	0	0	0	0	0	0	0	0	0	0	0	0
20	0	3	2	0	0	4	0	0	0	0	0	0	0	0	3	5	0	0	0	0	0	3	0	0	0	1	1	1	0	0	0	2	0	5	4	0	0	0	2	0	3	4	4	0	2	0	0	0	3
30	0	3	6	0	0	2	1	3	3	4	0	0	0	0	3	6	1	1	0	2	4	5	0	0	1	7	9	5	13	2	4	7	2	9	10	0	0	0	4	3	5	8	8	1	4	1	0	0	7
40	0	3	9	2	2	3	1	4	5	8	0	0	0	0	4	13	1	1	5	9	8	5	6	5	8	12	14	8	19	13	13	8	6	10	15	3	0	0	8	7	9	12	10	3	6	3	0	2	12
50	2	7	10	1	3	1	4	6	6	9	0	0	0	0	6	15	1	2	8	10	8	3	8	12	12	14	16	8	18	17	14	9	8	11	17	9	0	1	16	9	14	16	12	7	8	7	1	2	13
60	4	7	11	2	4	1	3	6	7	10	3	0	0	0	8	16	1	2	9	10	8	3	8	16	16	14	16	7	13	17	15	10	9	12	15	12	4	6	20	12	17	18	12	10	10	9	2	2	15
70	3	9	12	3	6	1	2	6	7	11	5	0	1	0	9	16	1	2	10	10	8	2	8	16	16	14	13	7	5	17	16	10	10	11	13	12	8	10	22	15	20	19	12	10	10	12	2	3	16
80	5	7	11	2	7	1	4	6	6	12	6	1	4	1	10	16	1	2	10	10	8	2	8	15	16	12	10	5	5	13	15	10	10	12	7	12	10	10	24	18	22	19	12	10	10	13	3	3	16
90	6	9	10	2	7	1	4	7	5	13	5	2	7	2	12	16	1	2	11	10	8	2	8	14	15	10	9	5	4	13	14	10	10	11	7	12	11	11	24	18	23	19	10	10	11	13	7	5	16
100	6	9	10	3	10	1	4	4	4	13	4	2	9	7	15	17	1	2	11	10	7	1	7	11	14	8	9	5	3	13	13	10	11	11	5	12	8	11	22	15	23	19	10	10	11	13	7	7	15
Šídák's multiple comparisons test	Adjusted P Value
SUS - RES
Row 1	0.986032
Row 2	0.998747
Row 3	0.999635
Row 4	0.125349
Row 5	9.03982e-06
Row 6	7.29023e-08
Row 7	5.71722e-09
Row 8	1.36444e-07
Row 9	2.00137e-06
Row 10	2.47683e-05
Row 11	0.000297527
m			n
SI Ratio	Firing Rate		Sample trace from RES		Sample trace from SUS
0.565344	5.4583		0	-56.0364	0	-52.6978
0.406535	6.25		0.5	-56.0181	0.5	-52.6978
0.864122	5.5		1	-55.9692	1	-52.6733
1.092	1.83		1.5	-55.9937	1.5	-52.7588
1.17117	1		2	-55.9204	2	-52.7588
0.398111	8.625		2.5	-55.9387	2.5	-52.7344
1.04867	3.16667		3	-55.9326	3	-52.7039
0.125261	14.375		3.5	-55.9082	3.5	-52.6794
1.09394	1.66667		4	-55.8472	4	-52.6855
0.81862	9.375		4.5	-55.8411	4.5	-52.6489
0.632454	10.3333		5	-55.8533	5	-52.655
0.89945	11.8571		5.5	-55.8838	5.5	-52.6245
0.915149	14		6	-55.8899	6	-52.6245
			6.5	-55.8838	6.5	-52.6184
			7	-55.8777	7	-52.6306
			7.5	-55.7739	7.5	-52.5818
			8	-55.7373	8	-52.5757
			8.5	-55.7129	8.5	-52.5818
			9	-55.719	9	-52.5391
			9.5	-55.6885	9.5	-52.5513
			10	-55.6519	10	-52.5269
			10.5	-55.6152	10.5	-52.5269
			11	-55.5847	11	-52.5452
			11.5	-55.6091	11.5	-52.4719
			12	-55.603	12	-52.4658
			12.5	-55.5725	12.5	-52.417
			13	-55.4749	13	-52.4109
			13.5	-55.4077	13.5	-52.3926
			14	-55.4321	14	-52.3804
			14.5	-55.4382	14.5	-52.3987
			15	-55.3528	15	-52.3743
			15.5	-55.3589	15.5	-52.3743
			16	-55.3894	16	-52.3682
			16.5	-55.3711	16.5	-52.3621
			17	-55.3467	17	-52.3499
			17.5	-55.3406	17.5	-52.3376
			18	-55.3711	18	-52.3376
			18.5	-55.3833	18.5	-52.3987
			19	-55.3162	19	-52.3987
			19.5	-55.2307	19.5	-52.3315
			20	-55.2856	20	-52.3132
			20.5	-55.2612	20.5	-52.3315
			21	-55.2673	21	-52.3254
			21.5	-55.3284	21.5	-52.3376
			22	-55.2429	22	-52.3438
			22.5	-55.1941	22.5	-52.3376
			23	-55.1819	23	-52.3254
			23.5	-55.249	23.5	-52.3193
			24	-55.2124	24	-52.3254
			24.5	-55.0842	24.5	-52.3193
			25	-54.9561	25	-52.2827
			25.5	-54.9866	25.5	-52.3071
			26	-54.9927	26	-52.3621
			26.5	-54.9011	26.5	-52.356
			27	-54.834	27	-52.3621
			27.5	-54.7852	27.5	-52.3865
			28	-54.8279	28	-52.3499
			28.5	-54.8706	28.5	-52.3499
			29	-54.8584	29	-52.3438
			29.5	-54.8279	29.5	-52.3438
			30	-54.8096	30	-52.3376
			30.5	-54.8218	30.5	-52.3376
			31	-54.7668	31	-52.2705
			31.5	-54.718	31.5	-52.2339
			32	-54.6082	32	-52.2034
			32.5	-54.5837	32.5	-52.2034
			33	-54.541	33	-52.2034
			33.5	-54.48	33.5	-52.1851
			34	-54.3884	34	-52.1912
			34.5	-54.3823	34.5	-52.1606
			35	-54.3701	35	-52.2034
			35.5	-54.303	35.5	-52.2095
			36	-54.2236	36	-52.2217
			36.5	-54.1809	36.5	-52.2217
			37	-54.1504	37	-52.2034
			37.5	-54.01	37.5	-52.2217
			38	-53.9917	38	-52.2156
			38.5	-53.9856	38.5	-52.2156
			39	-53.9673	39	-52.2217
			39.5	-53.9429	39.5	-52.179
			40	-54.01	40	-52.179
			40.5	-54.0894	40.5	-52.1973
			41	-54.1077	41	-52.2034
			41.5	-54.0955	41.5	-52.179
			42	-54.126	42	-52.179
			42.5	-54.1687	42.5	-52.1606
			43	-54.2542	43	-52.1179
			43.5	-54.3091	43.5	-52.0874
			44	-54.3823	44	-52.124
			44.5	-54.4067	44.5	-52.1301
			45	-54.4128	45	-52.1729
			45.5	-54.3823	45.5	-52.1667
			46	-54.4067	46	-52.1973
			46.5	-54.3701	46.5	-52.2217
			47	-54.4067	47	-52.179
			47.5	-54.4739	47.5	-52.1729
			48	-54.4861	48	-52.1484
			48.5	-54.3518	48.5	-52.1179
			49	-54.3945	49	-52.0996
			49.5	-54.4861	49.5	-52.0447
			50	-54.5349	50	-52.0569
			50.5	-54.5227	50.5	-52.0447
			51	-54.4922	51	-52.0142
			51.5	-54.5166	51.5	-52.0081
			52	-54.541	52	-52.0203
			52.5	-54.541	52.5	-52.002
			53	-54.5288	53	-52.0264
			53.5	-54.5288	53.5	-51.9714
			54	-54.5166	54	-51.9714
			54.5	-54.5837	54.5	-51.9653
			55	-54.6082	55	-51.9714
			55.5	-54.5593	55.5	-52.0081
			56	-54.5105	56	-52.0447
			56.5	-54.3823	56.5	-52.0996
			57	-54.3945	57	-52.0996
			57.5	-54.425	57.5	-52.179
			58	-54.3396	58	-52.2217
			58.5	-54.2664	58.5	-52.24
			59	-54.2297	59	-52.2034
			59.5	-54.2969	59.5	-52.1912
			60	-54.3091	60	-52.2156
			60.5	-54.2358	60.5	-52.24
			61	-54.187	61	-52.301
			61.5	-54.1565	61.5	-52.3132
			62	-54.126	62	-52.3438
			62.5	-54.1199	62.5	-52.3438
			63	-54.1077	63	-52.3438
			63.5	-54.0955	63.5	-52.3621
			64	-54.1382	64	-52.3499
			64.5	-54.1443	64.5	-52.3315
			65	-54.0649	65	-52.3682
			65.5	-54.0283	65.5	-52.3987
			66	-54.1138	66	-52.3804
			66.5	-54.1016	66.5	-52.3621
			67	-54.071	67	-52.3621
			67.5	-54.0405	67.5	-52.3315
			68	-54.0466	68	-52.3621
			68.5	-54.0405	68.5	-52.417
			69	-53.9062	69	-52.4292
			69.5	-53.894	69.5	-52.4109
			70	-53.9368	70	-52.4353
			70.5	-53.9734	70.5	-52.4414
			71	-53.9673	71	-52.3254
			71.5	-53.9062	71.5	-52.2705
			72	-53.9551	72	-52.2339
			72.5	-53.9734	72.5	-52.2522
			73	-53.9917	73	-52.2705
			73.5	-54.01	73.5	-52.3132
			74	-54.0405	74	-52.3499
			74.5	-54.0527	74.5	-52.3926
			75	-54.0466	75	-52.4658
			75.5	-53.9978	75.5	-52.4109
			76	-53.9734	76	-52.4231
			76.5	-53.9551	76.5	-52.3804
			77	-53.9734	77	-52.3499
			77.5	-54.0405	77.5	-52.3926
			78	-54.126	78	-52.4292
			78.5	-54.2297	78.5	-52.4902
			79	-54.2419	79	-52.478
			79.5	-54.2114	79.5	-52.5146
			80	-54.2847	80	-52.5452
			80.5	-54.4006	80.5	-52.5879
			81	-54.4067	81	-52.5818
			81.5	-54.4861	81.5	-52.5879
			82	-54.5227	82	-52.594
			82.5	-54.48	82.5	-52.5696
			83	-54.5837	83	-52.5574
			83.5	-54.6387	83.5	-52.5146
			84	-54.6082	84	-52.533
			84.5	-54.6143	84.5	-52.5146
			85	-54.5959	85	-52.5513
			85.5	-54.5288	85.5	-52.5146
			86	-54.4922	86	-52.4963
			86.5	-54.5349	86.5	-52.4902
			87	-54.4922	87	-52.4353
			87.5	-54.4861	87.5	-52.4353
			88	-54.5105	88	-52.4048
			88.5	-54.5227	88.5	-52.4109
			89	-54.5166	89	-52.3987
			89.5	-54.4128	89.5	-52.4109
			90	-54.4495	90	-52.4353
			90.5	-54.5471	90.5	-52.4475
			91	-54.4861	91	-52.4475
			91.5	-54.4556	91.5	-52.4719
			92	-54.4495	92	-52.4963
			92.5	-54.4861	92.5	-52.533
			93	-54.5044	93	-52.533
			93.5	-54.4373	93.5	-52.5391
			94	-54.4983	94	-52.5452
			94.5	-54.5837	94.5	-52.5757
			95	-54.6326	95	-52.6123
			95.5	-54.6814	95.5	-52.5818
			96	-54.6753	96	-52.594
			96.5	-54.6936	96.5	-52.5818
			97	-54.7119	97	-52.5635
			97.5	-54.7485	97.5	-52.5879
			98	-54.7852	98	-52.6306
			98.5	-54.7607	98.5	-52.6428
			99	-54.8523	99	-52.71
			99.5	-54.8645	99.5	-52.7222
			100	-54.9011	100	-52.7161
			100.5	-54.9316	100.5	-52.6794
			101	-54.9438	101	-52.71
			101.5	-55.0232	101.5	-52.7344
			102	-55.1086	102	-52.7222
			102.5	-55.1941	102.5	-52.6917
			103	-55.1331	103	-52.6184
			103.5	-55.0659	103.5	-52.5818
			104	-55.0659	104	-52.5208
			104.5	-55.0598	104.5	-52.533
			105	-55.072	105	-52.5635
			105.5	-55.0598	105.5	-52.5757
			106	-55.1331	106	-52.5757
			106.5	-55.1514	106.5	-52.5696
			107	-55.1941	107	-52.5635
			107.5	-55.2612	107.5	-52.6123
			108	-55.1758	108	-52.6306
			108.5	-55.1453	108.5	-52.6001
			109	-55.127	109	-52.6062
			109.5	-55.1086	109.5	-52.6367
			110	-55.1392	110	-52.5879
			110.5	-55.2002	110.5	-52.6123
			111	-55.2734	111	-52.6611
			111.5	-55.2673	111.5	-52.7222
			112	-55.2429	112	-52.6917
			112.5	-55.2734	112.5	-52.71
			113	-55.2979	113	-52.7161
			113.5	-55.2856	113.5	-52.7161
			114	-55.3467	114	-52.7344
			114.5	-55.4199	114.5	-52.7283
			115	-55.4199	115	-52.7222
			115.5	-55.3955	115.5	-52.71
			116	-55.426	116	-52.6978
			116.5	-55.4993	116.5	-52.6672
			117	-55.4993	117	-52.6611
			117.5	-55.4871	117.5	-52.6245
			118	-55.5176	118	-52.6794
			118.5	-55.5237	118.5	-52.7039
			119	-55.4871	119	-52.7771
			119.5	-55.4138	119.5	-52.7588
			120	-55.4626	120	-52.7771
			120.5	-55.4565	120.5	-52.8076
			121	-55.4504	121	-52.8442
			121.5	-55.4932	121.5	-52.8564
			122	-55.5359	122	-52.7832
			122.5	-55.5298	122.5	-52.771
			123	-55.4626	123	-52.7527
			123.5	-55.6213	123.5	-52.7466
			124	-55.6885	124	-52.7893
			124.5	-55.6335	124.5	-52.7954
			125	-55.6396	125	-52.8198
			125.5	-55.6519	125.5	-52.8259
			126	-55.6458	126	-52.8564
			126.5	-55.5359	126.5	-52.832
			127	-55.5481	127	-52.8442
			127.5	-55.5542	127.5	-52.8809
			128	-55.5298	128	-52.9114
			128.5	-55.5847	128.5	-52.9236
			129	-55.6213	129	-52.948
			129.5	-55.6458	129.5	-52.9358
			130	-55.6335	130	-52.9175
			130.5	-55.6458	130.5	-52.9236
			131	-55.6946	131	-52.9663
			131.5	-55.7129	131.5	-52.9663
			132	-55.6519	132	-52.9663
			132.5	-55.7068	132.5	-52.948
			133	-55.7556	133	-52.9419
			133.5	-55.7922	133.5	-52.9602
			134	-55.8044	134	-52.9297
			134.5	-55.7495	134.5	-52.9419
			135	-55.7678	135	-52.9846
			135.5	-55.78	135.5	-52.9785
			136	-55.8289	136	-52.9358
			136.5	-55.7861	136.5	-52.9419
			137	-55.7739	137	-52.9541
			137.5	-55.7556	137.5	-52.9846
			138	-55.7739	138	-52.9663
			138.5	-55.7617	138.5	-52.9541
			139	-55.6519	139	-52.9663
			139.5	-55.5603	139.5	-52.9785
			140	-55.6091	140	-52.9663
			140.5	-55.6702	140.5	-52.9541
			141	-55.6396	141	-52.9846
			141.5	-55.5786	141.5	-53.009
			142	-55.6824	142	-52.9846
			142.5	-55.719	142.5	-53.0212
			143	-55.6885	143	-52.9907
			143.5	-55.6946	143.5	-52.9419
			144	-55.6702	144	-52.948
			144.5	-55.6763	144.5	-52.9602
			145	-55.719	145	-52.9541
			145.5	-55.7739	145.5	-52.9663
			146	-55.8167	146	-53.009
			146.5	-55.8289	146.5	-53.0029
			147	-55.9021	147	-52.9846
			147.5	-55.9509	147.5	-52.9114
			148	-55.957	148	-52.8442
			148.5	-55.9143	148.5	-52.7588
			149	-55.8899	149	-52.6672
			149.5	-55.7983	149.5	-52.6367
			150	-55.8167	150	-52.5696
			150.5	-55.8594	150.5	-52.5635
			151	-55.8411	151	-52.5146
			151.5	-55.7678	151.5	-52.5452
			152	-55.7739	152	-52.4902
			152.5	-55.7617	152.5	-52.4109
			153	-55.7373	153	-52.4048
			153.5	-55.7739	153.5	-52.3865
			154	-55.78	154	-52.356
			154.5	-55.7861	154.5	-52.2888
			155	-55.8228	155	-52.3254
			155.5	-55.835	155.5	-52.3499
			156	-55.8105	156	-52.3254
			156.5	-55.7312	156.5	-52.356
			157	-55.8655	157	-52.4048
			157.5	-55.896	157.5	-52.4597
			158	-55.9326	158	-52.4719
			158.5	-55.9509	158.5	-52.5146
			159	-55.9021	159	-52.5269
			159.5	-55.9814	159.5	-52.478
			160	-55.9875	160	-52.4048
			160.5	-55.9875	160.5	-52.4719
			161	-55.9692	161	-52.4658
			161.5	-56.0181	161.5	-52.4719
			162	-56.0303	162	-52.5024
			162.5	-56.0303	162.5	-52.478
			163	-56.1035	163	-52.5146
			163.5	-56.1218	163.5	-52.5208
			164	-56.0974	164	-52.5574
			164.5	-56.0791	164.5	-52.5635
			165	-56.0364	165	-52.533
			165.5	-56.0364	165.5	-52.5391
			166	-56.1707	166	-52.533
			166.5	-56.2134	166.5	-52.5391
			167	-56.189	167	-52.5269
			167.5	-56.1768	167.5	-52.478
			168	-56.2134	168	-52.5146
			168.5	-56.2378	168.5	-52.5574
			169	-56.2683	169	-52.5452
			169.5	-56.3293	169.5	-52.5391
			170	-56.3599	170	-52.5269
			170.5	-56.3354	170.5	-52.4963
			171	-56.3293	171	-52.5208
			171.5	-56.3049	171.5	-52.5513
			172	-56.2622	172	-52.5574
			172.5	-56.2256	172.5	-52.5696
			173	-56.1157	173	-52.6123
			173.5	-56.1584	173.5	-52.6611
			174	-56.1951	174	-52.6672
			174.5	-56.1523	174.5	-52.6917
			175	-56.1401	175	-52.7283
			175.5	-56.1707	175.5	-52.7161
			176	-56.1646	176	-52.8198
			176.5	-56.2134	176.5	-52.8198
			177	-56.2134	177	-52.832
			177.5	-56.2561	177.5	-52.8381
			178	-56.2439	178	-52.832
			178.5	-56.2622	178.5	-52.832
			179	-56.3049	179	-52.771
			179.5	-56.3538	179.5	-52.7954
			180	-56.3721	180	-52.8687
			180.5	-56.3538	180.5	-52.9114
			181	-56.4026	181	-52.9053
			181.5	-56.4209	181.5	-52.9175
			182	-56.3538	182	-52.8931
			182.5	-56.3721	182.5	-52.8992
			183	-56.4392	183	-52.9053
			183.5	-56.5002	183.5	-52.9053
			184	-56.543	184	-52.8564
			184.5	-56.5735	184.5	-52.8442
			185	-56.6101	185	-52.8625
			185.5	-56.604	185.5	-52.8442
			186	-56.604	186	-52.7649
			186.5	-56.6467	186.5	-52.6794
			187	-56.5979	187	-52.7344
			187.5	-56.5918	187.5	-52.7405
			188	-56.6711	188	-52.71
			188.5	-56.6956	188.5	-52.7039
			189	-56.6772	189	-52.7039
			189.5	-56.6406	189.5	-52.7039
			190	-56.7505	190	-52.6794
			190.5	-56.8237	190.5	-52.7222
			191	-56.7566	191	-52.7283
			191.5	-56.7017	191.5	-52.7771
			192	-56.7993	192	-52.7405
			192.5	-56.8115	192.5	-52.7649
			193	-56.8542	193	-52.7283
			193.5	-56.8176	193.5	-52.7222
			194	-56.842	194	-52.7832
			194.5	-56.8359	194.5	-52.8076
			195	-56.7627	195	-52.8442
			195.5	-56.7383	195.5	-52.7954
			196	-56.781	196	-52.8259
			196.5	-56.7688	196.5	-52.8381
			197	-56.7383	197	-52.8809
			197.5	-56.8054	197.5	-52.9114
			198	-56.8665	198	-52.8625
			198.5	-56.7627	198.5	-52.8259
			199	-56.7383	199	-52.7832
			199.5	-56.7322	199.5	-52.7344
			200	-56.7688	200	-52.7283
			200.5	-56.7627	200.5	-52.7161
			201	-56.6895	201	-52.6978
			201.5	-56.6467	201.5	-52.7466
			202	-56.6589	202	-52.7405
			202.5	-56.5979	202.5	-52.6855
			203	-56.543	203	-52.6489
			203.5	-56.488	203.5	-52.594
			204	-56.4514	204	-52.5818
			204.5	-56.427	204.5	-52.5818
			205	-56.3721	205	-52.5635
			205.5	-56.3477	205.5	-52.5879
			206	-56.3843	206	-52.5757
			206.5	-56.427	206.5	-52.4902
			207	-56.4575	207	-52.417
			207.5	-56.4148	207.5	-52.3621
			208	-56.366	208	-52.3499
			208.5	-56.3232	208.5	-52.3132
			209	-56.3171	209	-52.2705
			209.5	-56.3354	209.5	-52.2461
			210	-56.3293	210	-52.1973
			210.5	-56.2988	210.5	-52.1729
			211	-56.3049	211	-52.179
			211.5	-56.3721	211.5	-52.1545
			212	-56.3904	212	-52.124
			212.5	-56.3904	212.5	-52.124
			213	-56.3354	213	-52.0874
			213.5	-56.3049	213.5	-52.1118
			214	-56.311	214	-52.0935
			214.5	-56.2927	214.5	-52.0508
			215	-56.311	215	-52.0752
			215.5	-56.4148	215.5	-52.063
			216	-56.4941	216	-52.0935
			216.5	-56.5857	216.5	-52.1057
			217	-56.6406	217	-52.1057
			217.5	-56.5674	217.5	-52.0508
			218	-56.5369	218	-52.0325
			218.5	-56.5613	218.5	-51.9897
			219	-56.5796	219	-51.947
			219.5	-56.604	219.5	-51.8921
			220	-56.6528	220	-51.9165
			220.5	-56.6711	220.5	-51.9531
			221	-56.6956	221	-51.9165
			221.5	-56.7627	221.5	-51.9165
			222	-56.7566	222	-51.8982
			222.5	-56.8115	222.5	-51.9165
			223	-56.7749	223	-51.9043
			223.5	-56.8115	223.5	-51.9775
			224	-56.8542	224	-51.9836
			224.5	-56.8359	224.5	-52.063
			225	-56.8298	225	-52.124
			225.5	-56.8237	225.5	-52.1301
			226	-56.8726	226	-52.1484
			226.5	-56.9275	226.5	-52.0813
			227	-56.9275	227	-52.0325
			227.5	-56.8787	227.5	-52.0752
			228	-56.8359	228	-52.1362
			228.5	-56.8542	228.5	-52.2278
			229	-56.8848	229	-52.2522
			229.5	-56.9397	229.5	-52.2888
			230	-56.9824	230	-52.2766
			230.5	-57.0251	230.5	-52.3193
			231	-57.0068	231	-52.2949
			231.5	-56.8787	231.5	-52.2888
			232	-56.8237	232	-52.3315
			232.5	-56.897	232.5	-52.3621
			233	-56.8665	233	-52.3499
			233.5	-56.8787	233.5	-52.2949
			234	-56.897	234	-52.2461
			234.5	-56.9092	234.5	-52.2278
			235	-56.781	235	-52.2766
			235.5	-56.665	235.5	-52.2766
			236	-56.72	236	-52.2583
			236.5	-56.7017	236.5	-52.301
			237	-56.7017	237	-52.2827
			237.5	-56.7261	237.5	-52.2949
			238	-56.7383	238	-52.2644
			238.5	-56.7261	238.5	-52.2766
			239	-56.7261	239	-52.2644
			239.5	-56.6284	239.5	-52.2583
			240	-56.6284	240	-52.2644
			240.5	-56.6345	240.5	-52.2522
			241	-56.6589	241	-52.2827
			241.5	-56.6589	241.5	-52.3254
			242	-56.6345	242	-52.3499
			242.5	-56.6711	242.5	-52.3926
			243	-56.6895	243	-52.4109
			243.5	-56.7322	243.5	-52.3499
			244	-56.7322	244	-52.3621
			244.5	-56.7017	244.5	-52.3804
			245	-56.6223	245	-52.3865
			245.5	-56.6162	245.5	-52.3438
			246	-56.6589	246	-52.301
			246.5	-56.6589	246.5	-52.2644
			247	-56.7261	247	-52.2339
			247.5	-56.7932	247.5	-52.2278
			248	-56.8298	248	-52.2522
			248.5	-56.7627	248.5	-52.2705
			249	-56.7566	249	-52.2339
			249.5	-56.8176	249.5	-52.1667
			250	-56.8542	250	-52.1729
			250.5	-56.9092	250.5	-52.1667
			251	-56.9458	251	-52.1484
			251.5	-56.9702	251.5	-52.2339
			252	-57.0129	252	-52.2339
			252.5	-57.0618	252.5	-52.1912
			253	-57.074	253	-52.1729
			253.5	-57.1594	253.5	-52.179
			254	-57.1106	254	-52.1729
			254.5	-57.0984	254.5	-52.1057
			255	-57.1228	255	-52.0752
			255.5	-57.2144	255.5	-52.0996
			256	-57.2571	256	-52.1362
			256.5	-57.196	256.5	-52.1301
			257	-57.2632	257	-52.124
			257.5	-57.3303	257.5	-52.124
			258	-57.3608	258	-52.1057
			258.5	-57.2998	258.5	-52.1423
			259	-57.3547	259	-52.179
			259.5	-57.3669	259.5	-52.1973
			260	-57.3669	260	-52.1973
			260.5	-56.1462	260.5	-51.7212
			261	-54.2114	261	-50.1404
			261.5	-53.2104	261.5	-49.1089
			262	-52.71	262	-48.4436
			262.5	-52.2949	262.5	-48.0042
			263	-51.7883	263	-47.6379
			263.5	-51.2817	263.5	-47.2473
			264	-50.7324	264	-46.8933
			264.5	-50.2502	264.5	-46.5515
			265	-49.762	265	-46.1792
			265.5	-49.2676	265.5	-45.8374
			266	-48.7793	266	-45.4285
			266.5	-48.407	266.5	-45.0562
			267	-47.9858	267	-44.7388
			267.5	-47.5525	267.5	-44.3848
			268	-47.1436	268	-44.0857
			268.5	-46.7834	268.5	-43.634
			269	-46.3196	269	-43.1274
			269.5	-45.8557	269.5	-42.5781
			270	-45.3247	270	-42.1509
			270.5	-44.8547	270.5	-41.7725
			271	-44.4946	271	-41.3757
			271.5	-44.1162	271.5	-40.8508
			272	-43.7073	272	-36.0168
			272.5	-43.3472	272.5	-6.22559
			273	-42.8955	273	32.8247
			273.5	-42.5415	273.5	38.9038
			274	-42.0166	274	17.9199
			274.5	-41.5955	274.5	-7.68433
			275	-41.1316	275	-26.4221
			275.5	-40.509	275.5	-38.6108
			276	-39.8804	276	-45.2026
			276.5	-39.2761	276.5	-47.7478
			277	-38.7817	277	-48.3826
			277.5	-37.7502	277.5	-48.3032
			278	-34.0271	278	-47.9431
			278.5	-8.02612	278.5	-47.345
			279	15.5579	279	-46.7773
			279.5	19.6289	279.5	-46.2646
			280	11.6333	280	-45.8374
			280.5	-0.476074	280.5	-45.4163
			281	-12.1704	281	-45.0562
			281.5	-22.2778	281.5	-44.696
			282	-30.2856	282	-44.397
			282.5	-35.968	282.5	-44.1467
			283	-39.2151	283	-43.8293
			283.5	-40.6799	283.5	-43.5486
			284	-41.2292	284	-43.4021
			284.5	-41.3391	284.5	-43.2068
			285	-41.1438	285	-43.0115
			285.5	-40.8691	285.5	-42.8711
			286	-40.6067	286	-42.749
			286.5	-40.4602	286.5	-42.6331
			287	-40.1062	287	-42.4805
			287.5	-39.7827	287.5	-42.3462
			288	-39.5935	288	-42.1631
			288.5	-39.3188	288.5	-42.0288
			289	-39.1296	289	-41.9434
			289.5	-38.9526	289.5	-41.8945
			290	-38.7878	290	-41.8274
			290.5	-38.562	290.5	-41.7786
			291	-38.2141	291	-41.7664
			291.5	-37.8601	291.5	-41.7786
			292	-37.7014	292	-41.7419
			292.5	-37.5488	292.5	-41.6931
			293	-37.2131	293	-41.5527
			293.5	-36.9629	293.5	-41.4917
			294	-36.8652	294	-41.4856
			294.5	-36.7554	294.5	-41.4246
			295	-36.676	295	-41.3574
			295.5	-36.3403	295.5	-41.3269
			296	-36.0962	296	-41.3147
			296.5	-35.9375	296.5	-41.2476
			297	-35.6567	297	-41.1926
			297.5	-35.4309	297.5	-41.0889
			298	-35.2661	298	-40.9851
			298.5	-34.9854	298.5	-40.9546
			299	-34.8206	299	-40.8936
			299.5	-34.6619	299.5	-40.8386
			300	-34.4543	300	-40.7349
			300.5	-34.3689	300.5	-40.7104
			301	-34.2651	301	-40.6982
			301.5	-34.1309	301.5	-40.7349
			302	-33.8501	302	-40.6616
			302.5	-33.7524	302.5	-40.5212
			303	-33.5999	303	-40.4053
			303.5	-33.4717	303.5	-40.332
			304	-33.4534	304	-40.2771
			304.5	-33.3374	304.5	-40.2283
			305	-33.1177	305	-40.2527
			305.5	-32.8796	305.5	-40.2649
			306	-32.7698	306	-40.2344
			306.5	-32.782	306.5	-40.1367
			307	-32.7454	307	-39.9841
			307.5	-32.55	307.5	-39.8804
			308	-32.373	308	-39.7888
			308.5	-32.2937	308.5	-39.7156
			309	-32.1167	309	-39.6423
			309.5	-32.0129	309.5	-39.5813
			310	-31.7932	310	-39.4409
			310.5	-31.5979	310.5	-39.4226
			311	-31.4819	311	-39.3311
			311.5	-31.3416	311.5	-39.1296
			312	-31.311	312	-39.0625
			312.5	-31.3293	312.5	-39.0808
			313	-31.4575	313	-39.0625
			313.5	-31.6284	313.5	-38.9771
			314	-31.72	314	-38.9282
			314.5	-31.5979	314.5	-38.8062
			315	-31.4819	315	-38.6536
			315.5	-31.25	315.5	-38.5498
			316	-31.0364	316	-38.4644
			316.5	-30.8472	316.5	-38.4277
			317	-30.7129	317	-38.3545
			317.5	-30.8167	317.5	-38.3728
			318	-30.9937	318	-38.3911
			318.5	-30.9326	318.5	-38.3911
			319	-30.6091	319	-38.2263
			319.5	-30.4199	319.5	-38.092
			320	-30.365	320	-37.9456
			320.5	-30.2673	320.5	-37.8418
			321	-30.2429	321	-37.7869
			321.5	-30.1453	321.5	-37.6282
			322	-30.072	322	-37.5427
			322.5	-30.1331	322.5	-37.3901
			323	-29.9805	323	-37.2498
			323.5	-30.0171	323.5	-37.1643
			324	-29.9988	324	-37.1155
			324.5	-29.718	324.5	-36.9934
			325	-29.425	325	-36.908
			325.5	-29.5044	325.5	-36.9263
			326	-29.7424	326	-36.7981
			326.5	-29.8523	326.5	-36.4929
			327	-29.8462	327	-36.3586
			327.5	-29.8462	327.5	-36.3037
			328	-29.7974	328	-36.2
			328.5	-29.6204	328.5	-35.9863
			329	-29.6753	329	-35.7178
			329.5	-29.6875	329.5	-35.3882
			330	-29.6753	330	-35.0586
			330.5	-29.8645	330.5	-34.6558
			331	-29.9255	331	-33.3435
			331.5	-29.7791	331.5	-24.9817
			332	-29.7302	332	-7.78809
			332.5	-29.7119	332.5	13.4399
			333	-29.6265	333	24.9878
			333.5	-29.5044	333.5	19.7693
			334	-29.5349	334	4.93774
			334.5	-29.6265	334.5	-10.6506
			335	-29.6326	335	-23.1567
			335.5	-29.4495	335.5	-32.1594
			336	-29.3579	336	-37.8601
			336.5	-29.3701	336.5	-40.9058
			337	-29.2297	337	-42.334
			337.5	-29.1138	337.5	-42.8772
			338	-28.9978	338	-42.9688
			338.5	-28.8025	338.5	-42.8955
			339	-28.6621	339	-42.749
			339.5	-28.595	339.5	-42.5232
			340	-28.6377	340	-42.2913
			340.5	-28.5889	340.5	-42.1021
			341	-28.5889	341	-41.8884
			341.5	-28.6194	341.5	-41.6931
			342	-28.7842	342	-41.5894
			342.5	-28.8513	342.5	-41.4734
			343	-28.772	343	-41.2842
			343.5	-28.7903	343.5	-41.1133
			344	-28.7537	344	-41.0461
			344.5	-28.8818	344.5	-40.9851
			345	-28.9551	345	-40.918
			345.5	-28.8391	345.5	-40.8081
			346	-28.8391	346	-40.7349
			346.5	-28.949	346.5	-40.6921
			347	-29.1138	347	-40.7104
			347.5	-29.187	347.5	-40.7166
			348	-29.1199	348	-40.6982
			348.5	-28.9368	348.5	-40.6006
			349	-28.9917	349	-40.5945
			349.5	-28.8635	349.5	-40.6189
			350	-28.717	350	-40.6616
			350.5	-28.5278	350.5	-40.6616
			351	-28.4546	351	-40.564
			351.5	-28.5095	351.5	-40.5945
			352	-28.6011	352	-40.564
			352.5	-28.7537	352.5	-40.5029
			353	-28.8147	353	-40.5151
			353.5	-28.8696	353.5	-40.4907
			354	-28.9001	354	-40.4541
			354.5	-29.0039	354.5	-40.3503
			355	-29.01	355	-40.3137
			355.5	-28.8208	355.5	-40.3137
			356	-28.3875	356	-40.2893
			356.5	-28.1128	356.5	-40.2771
			357	-28.2776	357	-40.1672
			357.5	-28.3875	357.5	-40.1245
			358	-28.3752	358	-40.1123
			358.5	-28.2166	358.5	-40.094
			359	-28.2166	359	-40.0818
			359.5	-28.2837	359.5	-40.0635
			360	-28.1921	360	-40.0757
			360.5	-28.0762	360.5	-40.1123
			361	-27.9846	361	-40.1733
			361.5	-28.0273	361.5	-40.1733
			362	-28.0762	362	-40.1306
			362.5	-28.0884	362.5	-40.0085
			363	-28.0762	363	-39.9353
			363.5	-28.1982	363.5	-39.8743
			364	-28.2349	364	-39.8376
			364.5	-28.1921	364.5	-39.8193
			365	-28.2349	365	-39.7278
			365.5	-28.1982	365.5	-39.6545
			366	-28.1921	366	-39.6118
			366.5	-28.2471	366.5	-39.5386
			367	-28.0823	367	-39.502
			367.5	-28.0029	367.5	-39.4165
			368	-27.9663	368	-39.4287
			368.5	-27.9358	368.5	-39.386
			369	-27.9236	369	-39.325
			369.5	-28.064	369.5	-39.2334
			370	-28.0518	370	-39.209
			370.5	-27.9541	370.5	-39.1357
			371	-27.887	371	-39.0991
			371.5	-27.8259	371.5	-39.093
			372	-27.655	372	-39.0625
			372.5	-27.5635	372.5	-39.1113
			373	-27.5208	373	-39.1418
			373.5	-27.6245	373.5	-39.1907
			374	-27.7527	374	-39.2029
			374.5	-27.8931	374.5	-39.1602
			375	-27.8748	375	-39.093
			375.5	-27.7466	375.5	-39.0503
			376	-27.6062	376	-39.032
			376.5	-27.4414	376.5	-38.9587
			377	-27.4475	377	-38.7634
			377.5	-27.5269	377.5	-38.6536
			378	-27.4414	378	-38.6475
			378.5	-27.2217	378.5	-38.5681
			379	-27.2644	379	-38.5193
			379.5	-27.2949	379.5	-38.446
			380	-27.3071	380	-38.3118
			380.5	-27.2949	380.5	-38.3057
			381	-27.3254	381	-38.269
			381.5	-27.2766	381.5	-38.2446
			382	-27.2339	382	-38.269
			382.5	-27.2461	382.5	-38.1653
			383	-27.3315	383	-38.0493
			383.5	-27.2644	383.5	-37.9517
			384	-27.2156	384	-37.9272
			384.5	-27.0996	384.5	-37.9028
			385	-27.1118	385	-37.9211
			385.5	-27.124	385.5	-37.9272
			386	-27.0813	386	-37.9333
			386.5	-26.8738	386.5	-37.8296
			387	-26.8005	387	-37.915
			387.5	-26.6724	387.5	-37.915
			388	-26.593	388	-37.854
			388.5	-26.5625	388.5	-37.854
			389	-26.6602	389	-37.8967
			389.5	-26.7517	389.5	-38.0188
			390	-26.7639	390	-38.0676
			390.5	-26.8127	390.5	-38.0798
			391	-26.6724	391	-37.9761
			391.5	-26.593	391.5	-37.8845
			392	-26.532	392	-37.8296
			392.5	-26.5442	392.5	-37.7747
			393	-26.5381	393	-37.677
			393.5	-26.4526	393.5	-37.5549
			394	-26.3672	394	-37.4634
			394.5	-26.4099	394.5	-37.4146
			395	-26.416	395	-37.2986
			395.5	-26.3977	395.5	-37.1582
			396	-26.4709	396	-37.0422
			396.5	-26.6296	396.5	-36.9568
			397	-26.6846	397	-36.9446
			397.5	-26.5869	397.5	-36.8652
			398	-26.4465	398	-36.6638
			398.5	-26.3428	398.5	-36.5051
			399	-26.2817	399	-36.4014
			399.5	-26.2878	399.5	-36.2671
			400	-26.3184	400	-36.0901
			400.5	-26.4587	400.5	-35.8826
			401	-26.5503	401	-35.7178
			401.5	-26.5442	401.5	-35.6323
			402	-26.6602	402	-35.2722
			402.5	-26.7944	402.5	-34.8022
			403	-26.8311	403	-34.4788
			403.5	-26.9165	403.5	-34.3262
			404	-26.8494	404	-34.2957
			404.5	-26.8311	404.5	-34.1309
			405	-26.8005	405	-33.8318
			405.5	-26.7761	405.5	-33.3801
			406	-26.8799	406	-32.5684
			406.5	-27.0996	406.5	-27.5513
			407	-27.4292	407	-14.7217
			407.5	-27.4414	407.5	2.2522
			408	-27.4414	408	17.9199
			408.5	-27.5452	408.5	21.2219
			409	-27.6306	409	11.4441
			409.5	-27.7588	409.5	-2.86865
			410	-27.7527	410	-15.6006
			410.5	-27.655	410.5	-25.5981
			411	-27.6672	411	-32.843
			411.5	-27.771	411.5	-37.3779
			412	-27.8076	412	-39.7949
			412.5	-27.832	412.5	-40.9424
			413	-27.8625	413	-41.4062
			413.5	-27.832	413.5	-41.4795
			414	-27.9297	414	-41.3025
			414.5	-28.1738	414.5	-41.095
			415	-28.1799	415	-40.8325
			415.5	-28.0762	415.5	-40.5396
			416	-28.0884	416	-40.2954
			416.5	-28.1189	416.5	-40.094
			417	-28.1006	417	-39.9048
			417.5	-28.0884	417.5	-39.801
			418	-28.1616	418	-39.7522
			418.5	-28.1799	418.5	-39.624
			419	-28.241	419	-39.5325
			419.5	-28.4424	419.5	-39.4775
			420	-28.4973	420	-39.4531
			420.5	-28.5278	420.5	-39.4897
			421	-28.6865	421	-39.386
			421.5	-28.8025	421.5	-39.2944
			422	-28.8391	422	-39.2151
			422.5	-28.9001	422.5	-39.1907
			423	-28.9001	423	-39.2151
			423.5	-29.0649	423.5	-39.2029
			424	-29.3091	424	-39.1907
			424.5	-29.48	424.5	-39.2029
			425	-29.4495	425	-39.2578
			425.5	-29.4617	425.5	-39.2456
			426	-29.5776	426	-39.2578
			426.5	-29.7852	426.5	-39.2944
			427	-29.8828	427	-39.3738
			427.5	-29.7546	427.5	-39.4592
			428	-29.5715	428	-39.4714
			428.5	-29.4617	428.5	-39.4592
			429	-29.4556	429	-39.3921
			429.5	-29.5349	429.5	-39.4592
			430	-29.4739	430	-39.4836
			430.5	-29.3701	430.5	-39.4714
			431	-29.2847	431	-39.4653
			431.5	-29.3518	431.5	-39.4043
			432	-29.3152	432	-39.4043
			432.5	-29.2969	432.5	-39.4592
			433	-29.2908	433	-39.4897
			433.5	-29.3762	433.5	-39.4409
			434	-29.4617	434	-39.3494
			434.5	-29.4434	434.5	-39.3555
			435	-29.3213	435	-39.4104
			435.5	-29.2664	435.5	-39.4348
			436	-29.364	436	-39.4836
			436.5	-29.2786	436.5	-39.5386
			437	-29.2969	437	-39.563
			437.5	-29.2358	437.5	-39.6118
			438	-29.2603	438	-39.6484
			438.5	-29.2664	438.5	-39.7095
			439	-29.3091	439	-39.7644
			439.5	-29.2542	439.5	-39.7949
			440	-29.3213	440	-39.7766
			440.5	-29.4495	440.5	-39.8132
			441	-29.4983	441	-39.9231
			441.5	-29.3274	441.5	-39.978
			442	-29.2542	442	-40.0391
			442.5	-29.2419	442.5	-40.0574
			443	-29.3579	443	-40.033
			443.5	-29.3884	443.5	-40.1245
			444	-29.3701	444	-40.1428
			444.5	-29.4128	444.5	-40.1978
			445	-29.425	445	-40.1794
			445.5	-29.5471	445.5	-40.1428
			446	-29.5532	446	-40.21
			446.5	-29.4922	446.5	-40.2771
			447	-29.4861	447	-40.271
			447.5	-29.425	447.5	-40.3137
			448	-29.3884	448	-40.3198
			448.5	-29.2603	448.5	-40.3198
			449	-29.2725	449	-40.2954
			449.5	-29.2664	449.5	-40.2588
			450	-29.2908	450	-40.2771
			450.5	-29.3213	450.5	-40.3015
			451	-29.2664	451	-40.2466
			451.5	-29.3335	451.5	-40.155
			452	-29.4067	452	-40.1184
			452.5	-29.425	452.5	-40.0635
			453	-29.2969	453	-40.0391
			453.5	-29.2664	453.5	-40.1367
			454	-29.2725	454	-40.1245
			454.5	-29.364	454.5	-40.1123
			455	-29.4434	455	-40.0879
			455.5	-29.425	455.5	-40.0757
			456	-29.3701	456	-40.1306
			456.5	-29.3884	456.5	-40.1306
			457	-29.4922	457	-40.1184
			457.5	-29.4312	457.5	-40.0818
			458	-29.3091	458	-40.0452
			458.5	-29.2358	458.5	-40.0269
			459	-29.303	459	-40.0513
			459.5	-29.48	459.5	-39.9902
			460	-29.6265	460	-39.9231
			460.5	-29.7241	460.5	-39.9353
			461	-29.7302	461	-39.9109
			461.5	-29.8035	461.5	-39.9536
			462	-29.895	462	-39.8926
			462.5	-29.9438	462.5	-39.8621
			463	-29.8828	463	-39.801
			463.5	-29.8828	463.5	-39.74
			464	-29.9316	464	-39.6729
			464.5	-29.8889	464.5	-39.5996
			465	-29.8157	465	-39.5325
			465.5	-29.6326	465.5	-39.4348
			466	-29.5288	466	-39.4409
			466.5	-29.6326	466.5	-39.4287
			467	-29.657	467	-39.4043
			467.5	-29.5654	467.5	-39.3311
			468	-29.5166	468	-39.3127
			468.5	-29.5715	468.5	-39.3066
			469	-29.5959	469	-39.3066
			469.5	-29.6814	469.5	-39.3494
			470	-29.7668	470	-39.3799
			470.5	-29.6326	470.5	-39.4043
			471	-29.6143	471	-39.325
			471.5	-29.7729	471.5	-39.3188
			472	-29.8706	472	-39.3005
			472.5	-29.8645	472.5	-39.2334
			473	-29.8401	473	-39.2151
			473.5	-29.9316	473.5	-39.209
			474	-29.9744	474	-39.1418
			474.5	-30.0171	474.5	-39.0381
			475	-30.072	475	-38.9465
			475.5	-30.1208	475.5	-38.8733
			476	-30.1636	476	-38.855
			476.5	-30.2979	476.5	-38.8428
			477	-30.4138	477	-38.8184
			477.5	-30.4138	477.5	-38.8672
			478	-30.4382	478	-38.8977
			478.5	-30.4382	478.5	-38.8245
			479	-30.4321	479	-38.8245
			479.5	-30.4504	479.5	-38.8184
			480	-30.542	480	-38.8245
			480.5	-30.5298	480.5	-38.7451
			481	-30.4138	481	-38.6292
			481.5	-30.3894	481.5	-38.501
			482	-30.3223	482	-38.4644
			482.5	-30.4138	482.5	-38.3423
			483	-30.3711	483	-38.1775
			483.5	-30.4504	483.5	-38.0432
			484	-30.4443	484	-37.9333
			484.5	-30.4321	484.5	-37.8479
			485	-30.4199	485	-37.7136
			485.5	-30.3467	485.5	-37.616
			486	-30.2307	486	-37.5793
			486.5	-30.2185	486.5	-37.5183
			487	-30.2612	487	-37.4634
			487.5	-30.249	487.5	-37.4512
			488	-30.2307	488	-37.439
			488.5	-30.2856	488.5	-37.323
			489	-30.3101	489	-37.2803
			489.5	-30.2795	489.5	-37.3413
			490	-30.2551	490	-37.3535
			490.5	-30.1636	490.5	-37.3413
			491	-30.011	491	-37.3718
			491.5	-29.9683	491.5	-37.3474
			492	-29.9133	492	-37.3718
			492.5	-29.9683	492.5	-37.3779
			493	-29.9683	493	-37.2253
			493.5	-29.9683	493.5	-37.0544
			494	-29.9683	494	-36.9263
			494.5	-30.0171	494.5	-36.9629
			495	-30.0781	495	-36.9812
			495.5	-30.0964	495.5	-36.8958
			496	-30.0171	496	-36.8103
			496.5	-30.0964	496.5	-36.6577
			497	-30.011	497	-36.5234
			497.5	-29.8279	497.5	-36.3953
			498	-29.7302	498	-36.2793
			498.5	-29.5654	498.5	-36.2488
			499	-29.425	499	-36.0535
			499.5	-29.3579	499.5	-35.8032
			500	-29.3518	500	-35.7056
			500.5	-29.303	500.5	-35.6934
			501	-29.1565	501	-35.6384
			501.5	-29.1565	501.5	-35.6445
			502	-29.2175	502	-35.5408
			502.5	-29.2114	502.5	-35.3882
			503	-29.0894	503	-35.3394
			503.5	-28.9307	503.5	-35.2478
			504	-28.9062	504	-35.0281
			504.5	-28.8757	504.5	-34.6436
			505	-28.8025	505	-34.1675
			505.5	-28.7842	505.5	-33.6182
			506	-28.8086	506	-33.0688
			506.5	-28.7598	506.5	-31.9946
			507	-28.8391	507	-25.6409
			507.5	-28.9307	507.5	-12.1277
			508	-28.9246	508	5.12085
			508.5	-28.772	508.5	18.9697
			509	-28.6377	509	18.988
			509.5	-28.6499	509.5	6.32324
			510	-28.595	510	-9.64966
			510.5	-28.5339	510.5	-22.6074
			511	-28.4302	511	-31.7749
			511.5	-28.3813	511.5	-37.3901
			512	-28.3997	512	-40.3625
			512.5	-28.3386	512.5	-41.7786
			513	-28.3447	513	-42.3462
			513.5	-28.3752	513.5	-42.4683
			514	-28.4241	514	-42.3889
			514.5	-28.3691	514.5	-42.1326
			515	-28.3325	515	-41.7847
			515.5	-28.186	515.5	-41.5344
			516	-28.0823	516	-41.3452
			516.5	-28.2166	516.5	-41.1438
			517	-28.3752	517	-40.9851
			517.5	-28.3569	517.5	-40.8325
			518	-28.2227	518	-40.741
			518.5	-28.1799	518.5	-40.6677
			519	-28.1738	519	-40.6128
			519.5	-28.186	519.5	-40.5396
			520	-28.2532	520	-40.4846
			520.5	-28.2532	520.5	-40.4541
			521	-28.1189	521	-40.3992
			521.5	-28.0945	521.5	-40.3015
			522	-28.1311	522	-40.2649
			522.5	-28.1189	522.5	-40.3137
			523	-28.0151	523	-40.387
			523.5	-27.9541	523.5	-40.4724
			524	-27.8259	524	-40.5334
			524.5	-27.8381	524.5	-40.5701
			525	-27.8259	525	-40.564
			525.5	-27.832	525.5	-40.564
			526	-27.7954	526	-40.5518
			526.5	-27.7527	526.5	-40.4968
			527	-27.6733	527	-40.4785
			527.5	-27.594	527.5	-40.4663
			528	-27.5024	528	-40.4907
			528.5	-27.5208	528.5	-40.4663
			529	-27.7039	529	-40.4785
			529.5	-27.7405	529.5	-40.5151
			530	-27.8076	530	-40.5579
			530.5	-27.8503	530.5	-40.5212
			531	-27.8503	531	-40.4602
			531.5	-27.7527	531.5	-40.448
			532	-27.6001	532	-40.5029
			532.5	-27.5757	532.5	-40.6006
			533	-27.6367	533	-40.6067
			533.5	-27.6184	533.5	-40.625
			534	-27.5513	534	-40.5396
			534.5	-27.5146	534.5	-40.564
			535	-27.4048	535	-40.5334
			535.5	-27.3376	535.5	-40.4236
			536	-27.356	536	-40.4175
			536.5	-27.1667	536.5	-40.4419
			537	-26.9653	537	-40.448
			537.5	-26.8677	537.5	-40.387
			538	-26.8555	538	-40.4236
			538.5	-26.8494	538.5	-40.3992
			539	-26.8372	539	-40.387
			539.5	-26.8066	539.5	-40.387
			540	-26.6479	540	-40.3137
			540.5	-26.4771	540.5	-40.2649
			541	-26.5381	541	-40.1917
			541.5	-26.5259	541.5	-40.1672
			542	-26.3245	542	-40.1245
			542.5	-26.062	542.5	-40.1672
			543	-25.9888	543	-40.1123
			543.5	-25.9766	543.5	-40.1306
			544	-26.0559	544	-40.1428
			544.5	-26.0498	544.5	-40.1489
			545	-25.9216	545	-40.033
			545.5	-25.8972	545.5	-39.9231
			546	-25.885	546	-39.8804
			546.5	-25.8118	546.5	-39.8682
			547	-25.7812	547	-39.9109
			547.5	-25.7446	547.5	-39.9597
			548	-25.7446	548	-39.8987
			548.5	-25.592	548.5	-39.8682
			549	-25.4883	549	-39.7888
			549.5	-25.4517	549.5	-39.7278
			550	-25.3662	550	-39.6729
			550.5	-25.2625	550.5	-39.6729
			551	-25.2197	551	-39.7034
			551.5	-25.3845	551.5	-39.6729
			552	-25.5005	552	-39.5996
			552.5	-25.4761	552.5	-39.5935
			553	-25.415	553	-39.5874
			553.5	-25.2136	553.5	-39.5752
			554	-24.9878	554	-39.563
			554.5	-24.7742	554.5	-39.5752
			555	-24.7375	555	-39.563
			555.5	-24.762	555.5	-39.4287
			556	-24.7681	556	-39.3433
			556.5	-24.6826	556.5	-39.3738
			557	-24.7314	557	-39.3005
			557.5	-24.884	557.5	-39.2883
			558	-24.9939	558	-39.2212
			558.5	-24.9939	558.5	-39.1907
			559	-24.9817	559	-39.1907
			559.5	-25.0183	559.5	-39.1602
			560	-25.1221	560	-39.1602
			560.5	-25.2563	560.5	-39.1541
			561	-25.3235	561	-39.1724
			561.5	-25.3601	561.5	-39.1846
			562	-25.3296	562	-39.1846
			562.5	-25.3052	562.5	-39.1846
			563	-25.2869	563	-39.1907
			563.5	-25.4089	563.5	-39.1846
			564	-25.4883	564	-39.1479
			564.5	-25.5188	564.5	-39.0686
			565	-25.415	565	-38.9465
			565.5	-25.354	565.5	-38.8428
			566	-25.4028	566	-38.7329
			566.5	-25.5676	566.5	-38.6475
			567	-25.5981	567	-38.6292
			567.5	-25.6104	567.5	-38.5254
			568	-25.5798	568	-38.4888
			568.5	-25.6348	568.5	-38.4583
			569	-25.6653	569	-38.4033
			569.5	-25.6042	569.5	-38.3362
			570	-25.5737	570	-38.1958
			570.5	-25.4272	570.5	-38.1042
			571	-25.3296	571	-38.0371
			571.5	-25.3174	571.5	-38.0371
			572	-25.1099	572	-38.0188
			572.5	-24.8108	572.5	-37.8113
			573	-24.6643	573	-37.6709
			573.5	-24.6155	573.5	-37.677
			574	-24.5361	574	-37.5671
			574.5	-24.5178	574.5	-37.4329
			575	-24.585	575	-37.2742
			575.5	-24.6582	575.5	-37.1399
			576	-24.6094	576	-37.0544
			576.5	-24.5483	576.5	-37.0117
			577	-24.5178	577	-37.0056
			577.5	-24.5972	577.5	-37.0178
			578	-24.5911	578	-37.0544
			578.5	-24.5544	578.5	-37.0667
			579	-24.5911	579	-36.9995
			579.5	-24.6277	579.5	-36.9385
			580	-24.585	580	-36.8103
			580.5	-24.4812	580.5	-36.7126
			581	-24.4751	581	-36.6455
			581.5	-24.5239	581.5	-36.5479
			582	-24.4568	582	-36.377
			582.5	-24.5544	582.5	-36.2122
			583	-24.585	583	-36.0901
			583.5	-24.4629	583.5	-35.9497
			584	-24.2188	584	-35.8521
			584.5	-24.2188	584.5	-35.791
			585	-24.2432	585	-35.6079
			585.5	-24.2676	585.5	-35.3516
			586	-24.2126	586	-35.2844
			586.5	-24.1577	586.5	-35.2112
			587	-24.2981	587	-35.0342
			587.5	-24.3958	587.5	-34.8999
			588	-24.4812	588	-34.7229
			588.5	-24.5483	588.5	-34.4116
			589	-24.4995	589	-33.96
			589.5	-24.4019	589.5	-33.3008
			590	-24.2004	590	-31.2927
			590.5	-24.2188	590.5	-22.3877
			591	-24.1821	591	-8.82568
			591.5	-24.1699	591.5	7.08008
			592	-24.1699	592	18.7378
			592.5	-24.0662	592.5	17.4561
			593	-23.9624	593	5.31616
			593.5	-23.8403	593.5	-9.25903
			594	-23.6877	594	-21.1121
			594.5	-23.6328	594.5	-29.9744
			595	-23.6328	595	-35.7605
			595.5	-23.7183	595.5	-39.0442
			596	-23.7366	596	-40.5151
			596.5	-23.6694	596.5	-41.0034
			597	-23.6511	597	-41.156
			597.5	-23.6023	597.5	-41.1743
			598	-23.6572	598	-41.0706
			598.5	-23.5535	598.5	-40.8569
			599	-23.2849	599	-40.6799
			599.5	-23.2178	599.5	-40.5457
			600	-23.2422	600	-40.4663
			600.5	-23.2056	600.5	-40.3564
			601	-23.1995	601	-40.2649
			601.5	-23.1018	601.5	-40.2649
			602	-23.053	602	-40.2344
			602.5	-23.0835	602.5	-40.2039
			603	-22.8882	603	-40.2039
			603.5	-22.7722	603.5	-40.1978
			604	-22.7051	604	-40.2466
			604.5	-22.583	604.5	-40.2649
			605	-22.4548	605	-40.2588
			605.5	-22.3267	605.5	-40.2466
			606	-22.2717	606	-40.2771
			606.5	-22.1558	606.5	-40.2893
			607	-22.0825	607	-40.3015
			607.5	-22.0032	607.5	-40.2954
			608	-21.9788	608	-40.3931
			608.5	-21.9727	608.5	-40.4724
			609	-21.9788	609	-40.5579
			609.5	-21.9543	609.5	-40.5151
			610	-21.9238	610	-40.5151
			610.5	-21.9482	610.5	-40.5518
			611	-21.9055	611	-40.6128
			611.5	-21.9055	611.5	-40.686
			612	-21.8262	612	-40.6982
			612.5	-21.7224	612.5	-40.7471
			613	-21.6858	613	-40.8203
			613.5	-21.7834	613.5	-40.8997
			614	-21.9116	614	-40.863
			614.5	-21.9238	614.5	-40.8142
			615	-21.7773	615	-40.8081
			615.5	-21.5942	615.5	-40.7959
			616	-21.3928	616	-40.8081
			616.5	-21.3013	616.5	-40.7898
			617	-21.2341	617	-40.7959
			617.5	-21.2219	617.5	-40.7654
			618	-21.2646	618	-40.863
			618.5	-21.3074	618.5	-40.8752
			619	-21.2769	619	-40.863
			619.5	-21.3196	619.5	-40.9058
			620	-21.2646	620	-40.9058
			620.5	-21.1426	620.5	-40.8569
			621	-21.0449	621	-40.7654
			621.5	-20.8374	621.5	-40.7654
			622	-20.5322	622	-40.8325
			622.5	-20.3979	622.5	-40.8813
			623	-20.4651	623	-40.8936
			623.5	-20.697	623.5	-40.8569
			624	-20.6177	624	-40.8203
			624.5	-20.3857	624.5	-40.8386
			625	-20.1233	625	-40.8142
			625.5	-19.8486	625.5	-40.8447
			626	-19.7815	626	-40.8386
			626.5	-19.7876	626.5	-40.7654
			627	-19.7876	627	-40.7227
			627.5	-19.812	627.5	-40.7288
			628	-19.7937	628	-40.6799
			628.5	-19.7021	628.5	-40.686
			629	-19.6838	629	-40.7043
			629.5	-19.6228	629.5	-40.7471
			630	-19.4946	630	-40.7898
			630.5	-19.4275	630.5	-40.8203
			631	-19.5374	631	-40.7715
			631.5	-19.6533	631.5	-40.7043
			632	-19.6594	632	-40.6616
			632.5	-19.6899	632.5	-40.6799
			633	-19.7327	633	-40.6982
			633.5	-19.7998	633.5	-40.6799
			634	-19.8364	634	-40.6738
			634.5	-19.7449	634.5	-40.6982
			635	-19.696	635	-40.7043
			635.5	-19.7205	635.5	-40.6616
			636	-19.7571	636	-40.564
			636.5	-19.6716	636.5	-40.4602
			637	-19.6777	637	-40.4236
			637.5	-19.7449	637.5	-40.3503
			638	-19.8425	638	-40.332
			638.5	-19.8975	638.5	-40.3076
			639	-19.8608	639	-40.271
			639.5	-19.8242	639.5	-40.271
			640	-19.9097	640	-40.271
			640.5	-20.0378	640.5	-40.3137
			641	-20.0867	641	-40.3625
			641.5	-20.1416	641.5	-40.3564
			642	-20.2881	642	-40.387
			642.5	-20.343	642.5	-40.387
			643	-20.3857	643	-40.3503
			643.5	-20.4834	643.5	-40.3442
			644	-20.5078	644	-40.3564
			644.5	-20.5078	644.5	-40.3442
			645	-20.5872	645	-40.3198
			645.5	-20.5505	645.5	-40.2771
			646	-20.4773	646	-40.2527
			646.5	-20.5261	646.5	-40.2649
			647	-20.7214	647	-40.2527
			647.5	-20.8435	647.5	-40.2344
			648	-20.9351	648	-40.2405
			648.5	-20.874	648.5	-40.1978
			649	-20.8069	649	-40.1733
			649.5	-20.813	649.5	-40.1794
			650	-20.8435	650	-40.1917
			650.5	-20.8557	650.5	-40.2039
			651	-20.8008	651	-40.1733
			651.5	-20.8374	651.5	-40.1733
			652	-20.874	652	-40.1306
			652.5	-21.0327	652.5	-40.1062
			653	-21.2524	653	-40.094
			653.5	-21.3196	653.5	-40.0757
			654	-21.4111	654	-40.0452
			654.5	-21.4905	654.5	-40.0146
			655	-21.5759	655	-40.0391
			655.5	-21.5027	655.5	-40.0085
			656	-21.4478	656	-39.9292
			656.5	-21.5271	656.5	-39.8987
			657	-21.7102	657	-39.9231
			657.5	-21.6858	657.5	-39.856
			658	-21.5698	658	-39.7766
			658.5	-21.5393	658.5	-39.6973
			659	-21.637	659	-39.7217
			659.5	-21.6614	659.5	-39.6912
			660	-21.6492	660	-39.6545
			660.5	-21.6858	660.5	-39.6729
			661	-21.8018	661	-39.6423
			661.5	-21.9238	661.5	-39.6423
			662	-21.9238	662	-39.5874
			662.5	-21.991	662.5	-39.5508
			663	-22.0581	663	-39.4897
			663.5	-22.2351	663.5	-39.502
			664	-22.3389	664	-39.4653
			664.5	-22.4548	664.5	-39.4348
			665	-22.467	665	-39.4348
			665.5	-22.5342	665.5	-39.3738
			666	-22.7051	666	-39.3555
			666.5	-22.8271	666.5	-39.3799
			667	-22.9248	667	-39.3616
			667.5	-22.9492	667.5	-39.2822
			668	-23.1201	668	-39.2639
			668.5	-23.3154	668.5	-39.2151
			669	-23.468	669	-39.1602
			669.5	-23.5107	669.5	-39.1052
			670	-23.4497	670	-39.0686
			670.5	-23.4131	670.5	-39.1113
			671	-23.4314	671	-39.0686
			671.5	-23.5046	671.5	-38.9832
			672	-23.6145	672	-38.9404
			672.5	-23.7793	672.5	-38.9343
			673	-23.7671	673	-38.7573
			673.5	-23.8953	673.5	-38.6719
			674	-24.0112	674	-38.5803
			674.5	-24.0234	674.5	-38.562
			675	-23.9624	675	-38.5498
			675.5	-23.9624	675.5	-38.5071
			676	-24.0295	676	-38.4033
			676.5	-24.0601	676.5	-38.2507
			677	-24.1028	677	-38.1958
			677.5	-24.1943	677.5	-38.2263
			678	-24.3225	678	-38.2751
			678.5	-24.3286	678.5	-38.2507
			679	-24.2737	679	-38.1592
			679.5	-24.3164	679.5	-38.0249
			680	-24.2615	680	-37.9639
			680.5	-24.2981	680.5	-37.8723
			681	-24.4751	681	-37.793
			681.5	-24.6216	681.5	-37.7441
			682	-24.5544	682	-37.6465
			682.5	-24.4751	682.5	-37.5305
			683	-24.585	683	-37.4939
			683.5	-24.7803	683.5	-37.4451
			684	-24.9146	684	-37.3108
			684.5	-25.0244	684.5	-37.2925
			685	-25.1343	685	-37.2131
			685.5	-25.0854	685.5	-37.1582
			686	-25.0977	686	-37.0483
			686.5	-25.2014	686.5	-37.0178
			687	-25.4028	687	-36.9812
			687.5	-25.5493	687.5	-36.9202
			688	-25.5554	688	-36.9019
			688.5	-25.5493	688.5	-36.8652
			689	-25.6104	689	-36.8774
			689.5	-25.6409	689.5	-36.8164
			690	-25.7141	690	-36.731
			690.5	-25.9155	690.5	-36.6455
			691	-25.9521	691	-36.5662
			691.5	-26.0803	691.5	-36.4746
			692	-26.2756	692	-36.4136
			692.5	-26.3855	692.5	-36.3037
			693	-26.5625	693	-36.084
			693.5	-26.6357	693.5	-35.9314
			694	-26.5991	694	-35.7971
			694.5	-26.6479	694.5	-35.7361
			695	-26.8311	695	-35.675
			695.5	-26.9226	695.5	-35.498
			696	-26.9653	696	-35.2478
			696.5	-27.0874	696.5	-35.0464
			697	-27.1423	697	-34.9243
			697.5	-27.2339	697.5	-34.8877
			698	-27.478	698	-34.8389
			698.5	-27.6001	698.5	-34.8694
			699	-27.6489	699	-34.9426
			699.5	-27.7832	699.5	-34.9365
			700	-28.009	700	-34.8511
			700.5	-28.1738	700.5	-34.7534
			701	-28.241	701	-34.6741
			701.5	-28.2654	701.5	-34.5459
			702	-28.4607	702	-34.436
			702.5	-28.5645	702.5	-34.3079
			703	-28.6987	703	-34.1736
			703.5	-28.8635	703.5	-34.2224
			704	-28.9551	704	-34.1736
			704.5	-28.9734	704.5	-34.2407
			705	-29.0222	705	-34.3323
			705.5	-29.0771	705.5	-34.4055
			706	-29.1626	706	-34.4055
			706.5	-29.2236	706.5	-34.3079
			707	-29.2847	707	-34.2102
			707.5	-29.4189	707.5	-34.0576
			708	-29.5166	708	-34.0698
			708.5	-29.5166	708.5	-33.9661
			709	-29.6021	709	-33.7524
			709.5	-29.6814	709.5	-33.5144
			710	-29.6875	710	-33.2886
			710.5	-29.7546	710.5	-33.1238
			711	-29.7913	711	-33.075
			711.5	-29.8706	711.5	-33.1177
			712	-29.8584	712	-33.0688
			712.5	-29.8706	712.5	-33.0383
			713	-29.8828	713	-33.0566
			713.5	-29.9194	713.5	-33.1116
			714	-29.9622	714	-33.0322
			714.5	-29.9744	714.5	-32.8918
			715	-30.0354	715	-32.8064
			715.5	-30.0598	715.5	-32.782
			716	-30.1453	716	-32.7087
			716.5	-30.2307	716.5	-32.605
			717	-30.127	717	-32.5134
			717.5	-30.0537	717.5	-32.3364
			718	-30.0232	718	-32.0312
			718.5	-29.9866	718.5	-31.4148
			719	-29.95	719	-30.7617
			719.5	-29.9438	719.5	-30.0964
			720	-29.9255	720	-28.8025
			720.5	-29.9011	720.5	-23.3582
			721	-29.8584	721	-11.6821
			721.5	-29.9011	721.5	3.8269
			722	-29.9988	722	16.7969
			722.5	-29.9744	722.5	17.6147
			723	-29.8462	723	6.40259
			723.5	-29.8035	723.5	-8.42285
			724	-29.8401	724	-21.3562
			724.5	-29.7974	724.5	-31.0303
			725	-29.7485	725	-37.0422
			725.5	-29.7791	725.5	-40.2954
			726	-29.8523	726	-41.8335
			726.5	-29.8645	726.5	-42.4622
			727	-29.834	727	-42.6514
			727.5	-29.8279	727.5	-42.6331
			728	-29.8218	728	-42.4316
			728.5	-29.7424	728.5	-42.1753
			729	-29.6448	729	-41.925
			729.5	-29.6875	729.5	-41.7969
			730	-29.8462	730	-41.6199
			730.5	-29.8767	730.5	-41.4734
			731	-29.7974	731	-41.3391
			731.5	-29.8828	731.5	-41.156
			732	-29.8523	732	-40.9912
			732.5	-29.8401	732.5	-40.8875
			733	-29.8157	733	-40.7898
			733.5	-29.7852	733.5	-40.7837
			734	-29.6753	734	-40.7471
			734.5	-29.6204	734.5	-40.7776
			735	-29.657	735	-40.7471
			735.5	-29.6753	735.5	-40.7593
			736	-29.657	736	-40.7043
			736.5	-29.5959	736.5	-40.7166
			737	-29.5105	737	-40.7104
			737.5	-29.5837	737.5	-40.6677
			738	-29.657	738	-40.6677
			738.5	-29.6814	738.5	-40.7227
			739	-29.6509	739	-40.7593
			739.5	-29.6204	739.5	-40.7288
			740	-29.5654	740	-40.7471
			740.5	-29.5227	740.5	-40.7837
			741	-29.4067	741	-40.7898
			741.5	-29.4373	741.5	-40.7776
			742	-29.4983	742	-40.7227
			742.5	-29.5227	742.5	-40.6616
			743	-29.5166	743	-40.5701
			743.5	-29.48	743.5	-40.5945
			744	-29.48	744	-40.5945
			744.5	-29.4312	744.5	-40.6311
			745	-29.5593	745	-40.6433
			745.5	-29.7729	745.5	-40.6311
			746	-29.7363	746	-40.6677
			746.5	-29.6936	746.5	-40.6372
			747	-29.5105	747	-40.6067
			747.5	-29.4189	747.5	-40.564
			748	-29.4128	748	-40.5701
			748.5	-29.2725	748.5	-40.5884
			749	-29.2236	749	-40.5701
			749.5	-29.187	749.5	-40.5701
			750	-29.1138	750	-40.5334
			750.5	-29.0344	750.5	-40.5579
			751	-28.9429	751	-40.6067
			751.5	-28.8574	751.5	-40.6677
			752	-28.7903	752	-40.7349
			752.5	-28.8757	752.5	-40.7288
			753	-28.9978	753	-40.7227
			753.5	-28.9001	753.5	-40.8325
			754	-28.8696	754	-40.8142
			754.5	-28.9246	754.5	-40.7898
			755	-28.9612	755	-40.8142
			755.5	-28.9734	755.5	-40.8325
			756	-29.0344	756	-40.9119
			756.5	-29.0283	756.5	-40.9424
			757	-29.0588	757	-40.918
			757.5	-29.1077	757.5	-40.9546
			758	-29.2542	758	-40.9668
			758.5	-29.3823	758.5	-40.9485
			759	-29.48	759	-40.9973
			759.5	-29.4861	759.5	-40.9607
			760	-29.425	760	-40.9119
			760.5	-29.5105	760.5	-40.9546
			761	-29.6509	761	-40.9729
			761.5	-29.8279	761.5	-40.9485
			762	-30.0354	762	-40.9119
			762.5	-30.2002	762.5	-40.8875
			763	-30.2307	763	-40.8997
			763.5	-30.3223	763.5	-40.9302
			764	-30.3955	764	-40.9668
			764.5	-30.4626	764.5	-40.9546
			765	-30.5969	765	-40.8691
			765.5	-30.6213	765.5	-40.8813
			766	-30.7495	766	-40.8325
			766.5	-30.8228	766.5	-40.802
			767	-30.9265	767	-40.7715
			767.5	-31.0181	767.5	-40.7227
			768	-31.0608	768	-40.6921
			768.5	-31.1096	768.5	-40.6555
			769	-31.2073	769	-40.5945
			769.5	-31.366	769.5	-40.5151
			770	-31.4148	770	-40.4846
			770.5	-31.4453	770.5	-40.4175
			771	-31.5247	771	-40.3992
			771.5	-31.6406	771.5	-40.4419
			772	-31.7322	772	-40.4053
			772.5	-31.8054	772.5	-40.3015
			773	-31.8298	773	-40.2161
			773.5	-31.8481	773.5	-40.094
			774	-31.9336	774	-40.0513
			774.5	-31.842	774.5	-40.094
			775	-31.8054	775	-40.1672
			775.5	-31.8115	775.5	-40.1978
			776	-31.8604	776	-40.1733
			776.5	-31.897	776.5	-40.1123
			777	-31.8298	777	-40.0269
			777.5	-31.7078	777.5	-39.9963
			778	-31.7261	778	-40.0024
			778.5	-31.9702	778.5	-39.9841
			779	-32.1411	779	-39.9719
			779.5	-32.2205	779.5	-40.0085
			780	-32.2388	780	-40.0146
			780.5	-32.2388	780.5	-40.0391
			781	-32.251	781	-40.0208
			781.5	-32.3303	781.5	-39.9597
			782	-32.4341	782	-39.8804
			782.5	-32.4524	782.5	-39.8193
			783	-32.4402	783	-39.7522
			783.5	-32.5012	783.5	-39.7095
			784	-32.4463	784	-39.6301
			784.5	-32.4585	784.5	-39.5508
			785	-32.6111	785	-39.5386
			785.5	-32.782	785.5	-39.5325
			786	-32.8552	786	-39.4348
			786.5	-32.782	786.5	-39.3799
			787	-32.7454	787	-39.2883
			787.5	-32.8247	787.5	-39.2456
			788	-32.8491	788	-39.2517
			788.5	-32.7698	788.5	-39.1846
			789	-32.8003	789	-39.1235
			789.5	-32.8491	789.5	-39.0808
			790	-32.8979	790	-39.0015
			790.5	-32.959	790.5	-39.0137
			791	-32.9834	791	-39.0076
			791.5	-32.9163	791.5	-39.0076
			792	-32.9651	792	-39.0076
			792.5	-32.8796	792.5	-39.0991
			793	-32.8308	793	-39.1113
			793.5	-32.9834	793.5	-39.0442
			794	-33.0811	794	-39.0686
			794.5	-33.0444	794.5	-39.0808
			795	-32.9712	795	-39.1418
			795.5	-32.9346	795.5	-39.0686
			796	-32.8552	796	-38.9648
			796.5	-32.782	796.5	-38.8977
			797	-32.6904	797	-38.9221
			797.5	-32.5989	797.5	-38.9526
			798	-32.5745	798	-38.9465
			798.5	-32.3914	798.5	-38.9282
			799	-32.1716	799	-38.9648
			799.5	-32.0496	799.5	-39.0076
			800	-32.1716	800	-39.0625
			800.5	-32.2632	800.5	-39.0869
			801	-32.2266	801	-39.1113
			801.5	-32.196	801.5	-39.1052
			802	-32.2205	802	-39.0686
			802.5	-32.196	802.5	-38.9832
			803	-32.0862	803	-38.8733
			803.5	-32.0129	803.5	-38.7695
			804	-32.0801	804	-38.7634
			804.5	-32.1045	804.5	-38.6719
			805	-32.0862	805	-38.5803
			805.5	-31.9336	805.5	-38.4888
			806	-31.8604	806	-38.4705
			806.5	-31.7871	806.5	-38.4521
			807	-31.897	807	-38.5071
			807.5	-31.897	807.5	-38.501
			808	-31.7932	808	-38.4094
			808.5	-31.6772	808.5	-38.2996
			809	-31.604	809	-38.2935
			809.5	-31.5796	809.5	-38.1897
			810	-31.488	810	-38.1897
			810.5	-31.2988	810.5	-38.3484
			811	-31.2195	811	-38.4766
			811.5	-31.2073	811.5	-38.5376
			812	-31.0913	812	-38.5315
			812.5	-31.134	812.5	-38.4766
			813	-31.1462	813	-38.4399
			813.5	-31.134	813.5	-38.4277
			814	-31.0608	814	-38.3972
			814.5	-30.957	814.5	-38.4155
			815	-30.896	815	-38.4338
			815.5	-30.7007	815.5	-38.4155
			816	-30.542	816	-38.446
			816.5	-30.4321	816.5	-38.562
			817	-30.365	817	-38.5803
			817.5	-30.4016	817.5	-38.501
			818	-30.3101	818	-38.5315
			818.5	-30.2002	818.5	-38.5742
			819	-30.0537	819	-38.5742
			819.5	-29.9683	819.5	-38.5376
			820	-29.8767	820	-38.562
			820.5	-29.8218	820.5	-38.623
			821	-29.7546	821	-38.6597
			821.5	-29.6509	821.5	-38.6719
			822	-29.5471	822	-38.6841
			822.5	-29.425	822.5	-38.6597
			823	-29.3762	823	-38.6414
			823.5	-29.4495	823.5	-38.678
			824	-29.4373	824	-38.6475
			824.5	-29.4189	824.5	-38.6536
			825	-29.364	825	-38.6475
			825.5	-29.3335	825.5	-38.6963
			826	-29.2847	826	-38.739
			826.5	-29.3274	826.5	-38.7146
			827	-29.3823	827	-38.7085
			827.5	-29.4678	827.5	-38.6902
			828	-29.4556	828	-38.6719
			828.5	-29.4189	828.5	-38.7085
			829	-29.541	829	-38.6841
			829.5	-29.5471	829.5	-38.6475
			830	-29.5715	830	-38.6963
			830.5	-29.5593	830.5	-38.7024
			831	-29.5898	831	-38.6597
			831.5	-29.6265	831.5	-38.5803
			832	-29.6204	832	-38.5193
			832.5	-29.6387	832.5	-38.4766
			833	-29.6082	833	-38.3728
			833.5	-29.6631	833.5	-38.3667
			834	-29.7363	834	-38.3728
			834.5	-29.8157	834.5	-38.4216
			835	-29.8767	835	-38.446
			835.5	-29.8767	835.5	-38.3789
			836	-29.8096	836	-38.2751
			836.5	-29.8279	836.5	-38.2446
			837	-29.8523	837	-38.3118
			837.5	-29.895	837.5	-38.2996
			838	-29.8401	838	-38.3362
			838.5	-29.8096	838.5	-38.3545
			839	-29.8584	839	-38.3301
			839.5	-29.8157	839.5	-38.3545
			840	-29.7485	840	-38.3423
			840.5	-29.6997	840.5	-38.3484
			841	-29.6143	841	-38.385
			841.5	-29.5715	841.5	-38.4216
			842	-29.4983	842	-38.4827
			842.5	-29.5776	842.5	-38.5254
			843	-29.5898	843	-38.4888
			843.5	-29.5044	843.5	-38.5498
			844	-29.3823	844	-38.5681
			844.5	-29.2908	844.5	-38.5559
			845	-29.248	845	-38.5193
			845.5	-29.2786	845.5	-38.446
			846	-29.3152	846	-38.4033
			846.5	-29.2725	846.5	-38.3545
			847	-29.303	847	-38.3972
			847.5	-29.3518	847.5	-38.4094
			848	-29.3701	848	-38.3362
			848.5	-29.187	848.5	-38.3179
			849	-29.1504	849	-38.2996
			849.5	-29.126	849.5	-38.3118
			850	-29.2114	850	-38.2324
			850.5	-29.2603	850.5	-38.1714
			851	-29.2053	851	-38.2019
			851.5	-29.2358	851.5	-38.2141
			852	-29.248	852	-38.1836
			852.5	-29.1382	852.5	-38.0127
			853	-28.9978	853	-37.915
			853.5	-29.0039	853.5	-37.9333
			854	-29.0283	854	-37.9456
			854.5	-29.0466	854.5	-37.9211
			855	-28.9856	855	-37.8967
			855.5	-28.8818	855.5	-37.8906
			856	-28.949	856	-37.854
			856.5	-28.7903	856.5	-37.7563
			857	-28.6499	857	-37.7075
			857.5	-28.6865	857.5	-37.6648
			858	-28.5156	858	-37.6404
			858.5	-28.3203	858.5	-37.6038
			859	-28.1311	859	-37.6404
			859.5	-27.9907	859.5	-37.6099
			860	-27.9297	860	-37.561
			860.5	-27.8259	860.5	-37.4084
			861	-27.7527	861	-37.3535
			861.5	-27.8015	861.5	-37.3108
			862	-27.8748	862	-37.2375
			862.5	-27.8992	862.5	-37.1826
			863	-27.832	863	-37.1338
			863.5	-27.8381	863.5	-37.0728
			864	-27.9053	864	-37.0667
			864.5	-28.0273	864.5	-37.0728
			865	-28.0212	865	-36.969
			865.5	-27.9236	865.5	-36.9202
			866	-27.9785	866	-36.908
			866.5	-28.0151	866.5	-36.8713
			867	-27.9724	867	-36.853
			867.5	-27.9358	867.5	-36.731
			868	-27.9236	868	-36.7065
			868.5	-27.8564	868.5	-36.6516
			869	-27.948	869	-36.5417
			869.5	-27.9724	869.5	-36.4868
			870	-27.8809	870	-36.4746
			870.5	-27.832	870.5	-36.5173
			871	-27.8076	871	-36.5417
			871.5	-27.8381	871.5	-36.6089
			872	-27.7344	872	-36.5173
			872.5	-27.6184	872.5	-36.3586
			873	-27.5208	873	-36.3159
			873.5	-27.4963	873.5	-36.3953
			874	-27.5635	874	-36.4441
			874.5	-27.5574	874.5	-36.5479
			875	-27.4963	875	-36.6333
			875.5	-27.5818	875.5	-36.5967
			876	-27.6489	876	-36.6028
			876.5	-27.7283	876.5	-36.6272
			877	-27.6733	877	-36.6821
			877.5	-27.6428	877.5	-36.676
			878	-27.6367	878	-36.6943
			878.5	-27.6672	878.5	-36.7371
			879	-27.8503	879	-36.6333
			879.5	-28.0334	879.5	-36.6943
			880	-28.0151	880	-36.6943
			880.5	-27.9541	880.5	-36.6516
			881	-27.9419	881	-36.5234
			881.5	-28.2166	881.5	-36.4563
			882	-28.1677	882	-36.4441
			882.5	-28.1006	882.5	-36.5234
			883	-28.0457	883	-36.5479
			883.5	-28.1311	883.5	-36.4624
			884	-28.2227	884	-36.3831
			884.5	-28.241	884.5	-36.499
			885	-28.2349	885	-36.615
			885.5	-28.2227	885.5	-36.6089
			886	-28.2471	886	-36.5967
			886.5	-28.2715	886.5	-36.6577
			887	-28.2959	887	-36.6516
			887.5	-28.4607	887.5	-36.6638
			888	-28.595	888	-36.6394
			888.5	-28.6682	888.5	-36.6943
			889	-28.6926	889	-36.7188
			889.5	-28.7415	889.5	-36.7126
			890	-28.9185	890	-36.7065
			890.5	-29.1077	890.5	-36.7249
			891	-29.1138	891	-36.7371
			891.5	-29.1199	891.5	-36.7798
			892	-29.1504	892	-36.8713
			892.5	-29.1382	892.5	-36.908
			893	-29.0283	893	-36.8042
			893.5	-28.8818	893.5	-36.7676
			894	-28.8269	894	-36.7798
			894.5	-28.9185	894.5	-36.7676
			895	-29.0527	895	-36.8347
			895.5	-29.1077	895.5	-36.8896
			896	-29.1016	896	-36.853
			896.5	-29.0405	896.5	-36.8103
			897	-28.9734	897	-36.6638
			897.5	-28.9429	897.5	-36.6577
			898	-29.01	898	-36.6699
			898.5	-29.0283	898.5	-36.6882
			899	-29.0527	899	-36.6455
			899.5	-29.0527	899.5	-36.5784
			900	-28.9185	900	-36.5723
			900.5	-28.8208	900.5	-36.6211
			901	-28.656	901	-36.5723
			901.5	-28.6072	901.5	-36.4136
			902	-28.7476	902	-36.4014
			902.5	-28.8452	902.5	-36.3708
			903	-28.9185	903	-36.2915
			903.5	-28.949	903.5	-36.2854
			904	-28.9246	904	-36.322
			904.5	-28.9734	904.5	-36.3464
			905	-29.1626	905	-36.2732
			905.5	-29.2542	905.5	-36.261
			906	-29.248	906	-36.1572
			906.5	-29.2603	906.5	-36.0596
			907	-29.3335	907	-35.9375
			907.5	-29.4312	907.5	-35.8948
			908	-29.48	908	-35.8826
			908.5	-29.5471	908.5	-35.7788
			909	-29.6265	909	-35.73
			909.5	-29.7485	909.5	-35.6201
			910	-29.8035	910	-35.5713
			910.5	-29.7913	910.5	-35.5103
			911	-29.7241	911	-35.5408
			911.5	-29.7119	911.5	-35.5469
			912	-29.8157	912	-35.4126
			912.5	-29.8279	912.5	-35.2478
			913	-29.8401	913	-35.1562
			913.5	-29.9072	913.5	-35.1929
			914	-29.8706	914	-35.1624
			914.5	-29.7729	914.5	-35.1135
			915	-29.6936	915	-35.1562
			915.5	-29.5471	915.5	-35.1074
			916	-29.4495	916	-35.0525
			916.5	-29.5288	916.5	-34.9976
			917	-29.6204	917	-34.9976
			917.5	-29.5776	917.5	-34.9792
			918	-29.5715	918	-35.0403
			918.5	-29.5959	918.5	-35.1257
			919	-29.6082	919	-35.2173
			919.5	-29.6204	919.5	-35.2478
			920	-29.6448	920	-35.2112
			920.5	-29.6204	920.5	-35.1013
			921	-29.7119	921	-35.0525
			921.5	-29.7119	921.5	-35.0525
			922	-29.7241	922	-35.0586
			922.5	-29.7729	922.5	-35.0281
			923	-29.7546	923	-34.9548
			923.5	-29.8157	923.5	-34.967
			924	-29.8279	924	-34.8999
			924.5	-29.8096	924.5	-34.9426
			925	-29.8401	925	-35.0159
			925.5	-29.8706	925.5	-35.0647
			926	-29.8889	926	-35.0159
			926.5	-29.8889	926.5	-34.9976
			927	-29.9866	927	-34.9731
			927.5	-30.0537	927.5	-34.8267
			928	-30.072	928	-34.7046
			928.5	-30.0964	928.5	-34.6252
			929	-30.1147	929	-34.5886
			929.5	-30.1636	929.5	-34.4421
			930	-30.1636	930	-34.2468
			930.5	-30.1514	930.5	-33.9783
			931	-30.1697	931	-33.8928
			931.5	-30.2063	931.5	-33.8257
			932	-30.0903	932	-33.8318
			932.5	-30.0354	932.5	-33.7219
			933	-29.9988	933	-33.551
			933.5	-30.0476	933.5	-33.5144
			934	-30.0354	934	-33.5388
			934.5	-30.011	934.5	-33.4351
			935	-30.0659	935	-33.3252
			935.5	-29.9622	935.5	-33.3252
			936	-29.7974	936	-33.2458
			936.5	-29.6204	936.5	-33.1482
			937	-29.6082	937	-33.0139
			937.5	-29.5715	937.5	-32.8247
			938	-29.5776	938	-32.7209
			938.5	-29.6631	938.5	-32.6111
			939	-29.6265	939	-32.4341
			939.5	-29.5715	939.5	-32.3669
			940	-29.4922	940	-32.3608
			940.5	-29.6387	940.5	-32.2205
			941	-29.657	941	-31.9824
			941.5	-29.7302	941.5	-31.7017
			942	-29.7241	942	-31.366
			942.5	-29.5593	942.5	-30.8105
			943	-29.4739	943	-29.7974
			943.5	-29.5593	943.5	-25.6226
			944	-29.7729	944	-15.8875
			944.5	-29.7974	944.5	-3.42407
			945	-29.8218	945	9.75342
			945.5	-29.9316	945.5	15.6067
			946	-29.9744	946	8.70972
			946.5	-29.9622	946.5	-4.94995
			947	-29.8767	947	-18.4021
			947.5	-29.9683	947.5	-28.9185
			948	-30.1453	948	-35.7544
			948.5	-30.188	948.5	-39.5813
			949	-30.2673	949	-41.3574
			949.5	-30.3589	949.5	-42.0288
			950	-30.4688	950	-42.2302
			950.5	-30.4688	950.5	-42.2058
			951	-30.542	951	-42.1265
			951.5	-30.6335	951.5	-41.8274
			952	-30.6458	952	-41.5344
			952.5	-30.658	952.5	-41.2292
			953	-30.7617	953	-40.9546
			953.5	-30.835	953.5	-40.7654
			954	-30.896	954	-40.6372
			954.5	-30.9509	954.5	-40.4724
			955	-30.9631	955	-40.2954
			955.5	-30.8594	955.5	-40.21
			956	-30.7556	956	-40.155
			956.5	-30.7068	956.5	-40.1489
			957	-30.8167	957	-40.1428
			957.5	-30.8472	957.5	-40.155
			958	-30.7312	958	-40.1672
			958.5	-30.6152	958.5	-40.1611
			959	-30.5725	959	-40.1733
			959.5	-30.5481	959.5	-40.0513
			960	-30.5542	960	-39.9902
			960.5	-30.5969	960.5	-40.0269
			961	-30.6763	961	-40.1123
			961.5	-30.6519	961.5	-40.1245
			962	-30.5908	962	-40.1184
			962.5	-30.4932	962.5	-40.155
			963	-30.5542	963	-40.1917
			963.5	-30.5969	963.5	-40.1917
			964	-30.4993	964	-40.1611
			964.5	-30.2917	964.5	-40.1489
			965	-30.2551	965	-40.1794
			965.5	-30.2124	965.5	-40.1978
			966	-30.249	966	-40.21
			966.5	-30.2551	966.5	-40.2222
			967	-30.249	967	-40.2771
			967.5	-30.1514	967.5	-40.332
			968	-30.1575	968	-40.4053
			968.5	-30.1086	968.5	-40.4846
			969	-30.0537	969	-40.448
			969.5	-29.9988	969.5	-40.4602
			970	-29.9072	970	-40.4602
			970.5	-29.7607	970.5	-40.4602
			971	-29.8218	971	-40.4602
			971.5	-29.7668	971.5	-40.3809
			972	-29.5471	972	-40.3809
			972.5	-29.4983	972.5	-40.3748
			973	-29.4067	973	-40.3992
			973.5	-29.4067	973.5	-40.3931
			974	-29.364	974	-40.3992
			974.5	-29.3823	974.5	-40.3625
			975	-29.2786	975	-40.4114
			975.5	-29.2114	975.5	-40.4236
			976	-29.1626	976	-40.3748
			976.5	-29.0649	976.5	-40.3625
			977	-28.9001	977	-40.4053
			977.5	-28.8269	977.5	-40.4785
			978	-28.7903	978	-40.4785
			978.5	-28.6743	978.5	-40.4907
			979	-28.6072	979	-40.4663
			979.5	-28.5095	979.5	-40.4358
[truncated: 1,041 more rows]
[truncated: 25 more columns]
