# Supplementary material for: Social trauma engages lateral septum circuitry to occlude social reward
Source: Nature. 2022 Nov 30;613(7945):696–703. doi: 10.1038/s41586-022-05484-5 (PMC9876792; doi:10.1038/s41586-022-05484-5)
Supplement: Supplementary file 6 — Source Data Fig. 3. [file 41586_2022_5484_MOESM6_ESM.xlsx]

## Sheet: Figure 3
c	left	middle														right		d	left	middle														right		e	left	middle
	1.52433	GCaMP6s								EGFP						Pre	Post		2.17527	GCaMP6s							EGFP							Pre	Post			GCaMP6s								EGFP
	1.37832	2.46387	2.45483	1.19063	1.19479	0.857178	0.4647	1.82334		0	1.22731	0.566243	1.52833	0.695074	1.16488	0.829142	0.393849		2.07657	7.32681	3.77156	2.89831	7.00181	0.834889	0.896589	0.736344	1.82666	1.18233	0.892999	1.5726	1.09668	1.92365	0.929165	2.91063	3.59311		21.7608	2.47493	1.74151	2.60849	3.30586	3.13295	7.60565	3.15481	1.28485	1.722	1.46741	0.574113	0.590989
	1.52097	2.5267	2.88269	1.19244	1.32336	1.05397	0.658167	1.91687		1.21832	1.59617	0.543032	1.53931	0.876265	1.32123	0.823671	0.498959		1.99816	6.99741	3.64332	2.67553	7.25863	0.669011	0.786289	0.689667	0.059378	1.10172	1.00707	1.47454	1.2516	1.93084	0.522161	1.64201	2.73285		22.8637	2.58584	1.47811	2.82409	2.92098	3.18667	7.58798	2.94939	0.800597	1.59637	1.40707	0.779945	0.655508
	1.41902	2.49981	3.31317	1.13942	1.3895	1.26472	0.835989	2.0248		1.04871	1.27103	0.511544	1.62208	0.881663	1.4202	1.67382	0.493806		1.93466	6.69907	3.53977	2.49068	7.49399	0.521256	0.669889	0.624311	0.030445	1.20446	1.07761	1.60895	1.15228	1.75937	0.537995	1.14198	4.38314		22.7912	2.23438	1.71574	2.99723	2.69867	3.17292	7.40578	3.02459	1.00706	1.43571	1.37886	0.943928	0.530901
	1.28569	2.4941	3.74063	1.13851	1.38986	1.44743	1.00036	2.14504		1.20667	1.08427	0.137467	1.85041	0.924847	1.59113	1.15819	0.345526		1.94354	6.38107	3.43823	2.2958	7.71591	0.345033	0.560467	0.5911	0.824497	1.34427	1.20662	1.29568	1.32987	1.81299	0.382534	5.63885	2.11761		22.717	2.36929	1.42479	2.5841	2.66467	3.12866	7.11146	2.8867	1.06938	1.30496	1.45838	0.777814	0.448994
	1.49561	2.50733	4.16804	1.0916	1.21372	1.6257	1.16447	2.26548		0.901096	1.09848	0.23625	2.02638	0.926286	1.79247				1.87605	6.11706	3.25119	2.12822	7.95067	0.220411	0.443056	0.575856	1.07311	1.20032	1.02525	1.02597	1.39123	1.55011	0.434174	0.399969	0.586422		22.629	2.41774	1.67784	2.45316	2.48509	2.99847	7.04574	2.78473	0.925586	1.2049	1.50713	0.449506	0.344246
	1.45349	2.52036	4.26077	0.989789	1.18048	1.58498	1.14779	2.2887		0.68122	1.04612	0.850355	1.76135	1.0526	1.68254				1.83133	5.79953	3.19757	2.08662	8.23981	0.233411	0.408067	0.598867	0.928985	1.22551	0.899116	1.17693	1.54129	1.11197	0.247046	1.52858	2.92693		22.5678	2.48756	1.44832	2.96997	2.56677	2.67707	6.95956	2.69829	1.35355	1.27437	1.34	0.382089	0.381066
	1.62448	2.53428	4.36157	0.963844	1.16889	1.57157	1.08516	2.30224		0.611407	0.962812	1.01337	1.56486	1.31116	1.84879				1.78567	5.48513	3.15029	2.03546	8.50118	0.236856	0.381833	0.654167	1.02111	1.26906	0.991781	1.12997	0.990161	0.939601	0.361302	0.872105	0.567692		22.5848	2.33124	1.4209	3.3362	2.47485	3.00455	6.61081	2.61112	1.06774	1.02285	1.15223	0.535674	0.409703
	1.52784	2.54042	4.36271	1.02518	1.16017	1.53681	1.07507	2.30214		0.685719	0.927186	0.580458	1.6219	1.40148	1.44287				1.83857	5.25259	3.06851	1.96788	8.7405	0.253511	0.348689	0.686133	1.20428	0.932583	1.02147	1.30828	1.03514	0.975587	0.833082				22.6107	2.16189	1.17002	2.93421	2.49401	2.69045	6.61994	2.65269	1.38225	0.814889	1.14848	0.48786	0.572408
	1.49481	2.56568	4.36077	1.05571	1.16636	1.48778	1.06653	2.24758		0.896418	1.00546	0.763628	1.15282	1.31242	1.53985				1.64173	5.06676	2.97548	1.9126	8.90112	0.259978	0.331822	0.714022	1.30306	1.04378	0.725303	1.22389	0.360762	0.723863	1.29479				22.6639	2.26403	1.22003	3.2717	2.34069	3.00033	6.52792	2.47338	0.964138	0.944525	1.10698	0.626956	0.441409
	1.60079	2.581	4.29937	1.09353	1.18708	1.44822	1.05974	2.22928		1.07329	1.07419	1.16416	1.23325	1.32519	1.39267				1.71172	4.91804	2.94553	1.87378	8.99223	0.249689	0.3153	0.752878	1.53157	1.26815	0.62832	1.51844	0.200443	0.498769	1.29892				22.6412	2.05131	1.45703	3.18908	2.43263	2.8578	6.66179	2.63722	1.27803	0.871994	1.13246	0.783184	0.294301
	1.56563	2.59631	4.24269	1.22611	1.2295	1.3915	1.04833	2.21319		0.826785	0.830563	1.2991	1.42578	1.27211	1.23847				1.36305	4.84089	2.89049	1.88984	8.99874	0.264756	0.288189	0.774289	1.21993	1.38547	0.492472	1.49865	0	0.410243	1.72968				22.5988	2.05461	1.26206	2.90883	2.49057	2.78723	6.37139	2.60967	1.32718	0.801252	1.09811	0.760938	0.228588
	1.4572	2.62298	4.15093	1.42799	1.31343	1.33378	1.02236	2.20229		1.16488	0.491033	1.43531	1.81838	1.30342	0.853054				1.54658	4.81867	2.76559	1.90577	8.98544	0.265144	0.241289	0.779267	1.11737	1.19384	0.584237	1.32915	0.283931	0.678341	1.91411				22.5441	1.90002	0.892813	3.27597	2.27897	2.71341	6.1748	2.62981	1.07878	0.893472	1.20559	0.795031	0.170887
	1.47025	2.62771	4.08332	1.59803	1.36072	1.2803	1.03036	2.17821		1.61254	0.145925	1.48857	1.76225	1.47795	0.991421				1.48167	4.8334	2.6166	1.8913	8.94532	0.263778	0.210244	0.774356	1.10082	1.31278	0.250824	1.48497	0.518742	0.801054	2.0406				22.5418	1.96563	1.56496	3.35199	2.28253	2.72743	6.00352	2.49776	0.900976	1.04382	1.112	0.708777	0.259357
	1.43138	2.65052	3.98591	1.7392	1.46404	1.23036	1.06424	2.15409		1.53877	0.143046	1.26312	1.77538	1.47975	0.879144				1.44523	4.82617	2.48796	1.84072	8.86462	0.251078	0.171944	0.783167	1.03353	1.25412	0.349067	1.80453	0.865469	0.996279	1.91555				22.552	1.60116	1.18504	3.11287	2.55492	2.47222	5.85785	3.0413	1.26639	1.00427	1.2609	0.693436	0.202167
	1.36697	2.66402	3.82521	1.8938	1.57937	1.18663	1.10119	2.12		1.98608	0.406285	1.1046	2.27433	1.74659	0.781441				1.53768	4.90248	2.32692	1.78453	8.75896	0.237222	0.140978	0.788156	0.991241	1.24764	0.787739	1.65879	0.748334	1.07149	1.85869				22.5294	1.87645	1.47011	3.19859	2.21179	2.25829	5.80145	2.60717	1.07742	0.998135	1.15973	0.739631	0.283136
	1.53309	2.64754	3.63442	2.0507	1.65524	1.1569	1.16996	2.10598		2.03502	0.83758	0.861151	2.49043	1.60535	0.332153				1.33061	5.01424	2.17939	1.71519	8.65553	0.226678	0.090667	0.800611	1.10586	1.26258	0.528458	1.74389	1.36388	1.19024	2.089				22.496	2.03617	1.32024	2.98348	2.50307	2.51528	5.95963	2.34334	0.703131	0.963191	1.22383	0.755995	0.263107
	1.48326	2.63471	3.53229	2.18316	1.71908	1.12788	1.18111	2.10562		2.12085	0.826244	1.03982	2.22593	1.52366	0.143405				1.43426	5.10784	2.07019	1.67312	8.60988	0.206267	0.055956	0.804789	1.1413	1.76045	0.565344	1.78096	1.42451	0.960833	1.69927				22.4825	2.05307	1.31243	2.9428	2.23869	2.82254	5.76948	2.24125	1.07848	0.930121	1.33838	0.739972	0.366832
	1.38749	2.62761	3.43254	2.36741	1.78083	1.1064	1.20561	2.14183		2.19282	0.590174	0.617164	2.33137	1.6165	0				1.40593	5.18638	1.91281	1.6039	8.59147	0.180344	0.017589	0.826222	1.04558	1.8362	0.541053	1.81047	2.02315	1.10226	1.50045				22.5115	2.11016	0.982021	2.61853	2.41637	2.59355	5.7044	2.36169	0.835632	0.91495	1.30181	0.67085	0.405612
	1.18729	2.6438	3.33426	2.60111	1.8079	1.06467	1.25153	2.14117		2.17951	0.513524	0.630659	2.09836	1.41984	0.230852				1.34122	5.25157	1.66181	1.55741	8.58206	0.169311	0	0.845044	0.980625	1.75973	0.618784	1.64061	2.02603	1.28417	1.34733				22.5088	1.94055	0.997349	2.9235	2.36423	2.65947	5.51112	1.71483	0.974114	1.02805	1.26508	0.711079	0.344928
	1.38066	2.64118	3.25387	2.82763	1.85686	1.04477	1.27166	2.13869		2.27361	0.367959	0.299405	2.2594	1.49397	0.189827				1.42586	5.27463	1.46586	1.47857	8.57042	0.135911	0.031333	0.885622	1.13303	1.7662	0.724223	1.7259	1.84789	1.38097	1.38943				22.4703	1.75406	0.966957	2.5695	2.21629	2.73111	5.62039	1.94971	0.834155	1.03044	1.40094	0.773212	0.376123
	1.30566	2.63559	3.23951	2.99506	1.84829	1.04047	1.30143	2.14126		1.76405	0.577399	0.127211	1.77232	1.26636	0.329454				1.53355	5.24771	1.28769	1.40613	8.53776	0.0985	0.048811	0.936878	1.1512	1.73975	0.568943	2.17465	1.96197	1.34661	1.02849				22.4633	1.97872	0.469415	2.63904	2.09593	2.63989	5.51875	2.0486	0.607129	0.89262	1.47841	0.637951	0.317825
	1.52115	2.61467	3.19362	3.1216	1.83604	1.05796	1.33901	2.12806		1.49091	0.753732	0	1.65357	0.893358	0.421759				1.45594	5.203	1.12618	1.3383	8.47058	0.074856	0.067578	0.969733	0.866909	1.6658	0.73322	2.1007	1.97654	0.974507	0.923407				22.4025	1.95101	0.86302	2.87942	2.38876	2.43031	5.41133	2.13944	0.644078	0.951855	1.46665	0.593972	0.435187
	1.20988	2.57734	3.19642	3.28504	1.80437	1.05576	1.35538	2.10838		1.82288	0.678161	0.123613	1.94344	0.771545	0.605649				1.59186	5.17214	0.962856	1.24729	8.4056	0.062844	0.094078	1.01841	0.880044	1.79661	0.856653	2.09026	1.89252	1.00114	0.91549				22.3103	1.65174	1.08884	2.53041	2.69978	2.42374	5.16108	2.09792	0.73775	0.891682	1.49068	0.774234	0.592267
	1.12749	2.54349	3.23811	3.46038	1.75034	1.04704	1.3585	2.08991		1.68866	0.462423	0.202962	1.60409	0.555987	0.771185				1.67404	5.0968	0.843822	1.11288	8.40482	0.048189	0.114478	1.05956	1.02867	1.6201	0.508846	2.00911	2.14964	1.44323	1.02309				22.1517	2.19683	1.32333	2.26781	2.72308	2.66961	4.97078	2.02721	0.454196	0.903103	1.39898	0.891938	0.762473
	1.16616	2.54204	3.30716	3.60124	1.70589	1.008	1.35051	2.06074		1.56162	0.107959	0.374077	1.32483	0.867448	0.83776				1.5387	5.00182	0.742378	0.989889	8.40473	0.033456	0.157389	1.11522	1.12187	1.69657	0.986023	2.20434	1.74677	1.62388	0.718465				22.0338	2.13007	1.64862	2.07119	2.57949	3.05883	5.08977	2.01443	0.830093	0.758381	1.44943	0.84651	0.860317
	1.08518	2.54239	3.36462	3.7181	1.67759	1.00071	1.35443	2.02134		1.73778	0.092485	0.085647	1.37701	0.619683	1.34049				1.34229	4.888	0.588711	0.883367	8.29449	0.020533	0.196678	1.12767	0.859891	1.24099	0.937622	2.28441	1.7698	1.5125	0.640915				21.9368	2.13207	1.39755	1.76206	2.42877	3.11868	4.7718	1.97162	0.870474	0.803298	1.57319	0.756166	0.770314
	1.5245	2.54036	3.41438	3.8057	1.62663	0.996733	1.37466	2.00213		1.44143	0.076651	0.684638	1.40868	0.656029	1.34858				1.41026	4.72574	0.449067	0.785411	8.15384	0.039278	0.228578	1.15016	0.844237	1.13393	1.27715	2.17177	1.54237	1.6775	0.434714				21.8316	1.89101	1.16979	1.79766	2.38831	2.96845	4.69593	1.89069	1.04489	0.826566	1.65773	0.841652	0.712528
	1.34574	2.51413	3.48084	3.90114	1.62124	0.997011	1.34721	1.99763		1.27823	0.18407	0.538714	1.65015	0.907213	1.144				1.47592	4.58071	0.366344	0.694389	8.00122	0	0.2561	1.14479	0.686798	0.912611	1.43639	2.39542	1.64799	1.58825	0.490672				21.7473	1.7691	1.58241	1.5793	2.67089	2.82391	4.74872	1.97386	0.648231	0.568317	1.66234	0.54326	0.753609
	1.32124	2.51627	3.48694	3.96691	1.57637	0.985644	1.34491	1.97743		1.06861	0.424098	0.96677	1.87236	1.03838	1.27283				1.34581	4.42597	0.251756	0.658433	7.85399	0.018378	0.301256	1.11071	0.583337	0.486714	1.47436	2.28855	1.67894	1.58357	0.148263				21.6475	1.90678	1.85307	1.88586	2.36327	2.502	4.68823	1.86373	0.683501	0.487093	1.65705	0.543941	0.854777
	1.43565	2.50212	3.46492	4.07678	1.5619	0.957333	1.32698	1.96041		1.21346	0.859172	1.15678	1.72212	1.4238	1.39645				1.35458	4.26699	0.162933	0.644811	7.68308	0.034211	0.347389	1.08974	0.446949	0.458464	1.37701	1.87866	1.71439	1.3162	0.334492				21.5735	1.49236	1.56996	1.9239	2.25178	2.83339	4.8533	1.59079	0.741383	0.494593	1.62168	0.5638	0.906768
	1.46906	2.53108	3.47414	4.23064	1.55032	0.9648	1.3043	1.94282		0.957054	0.950756	1.23559	1.59635	1.71366	1.23631				1.22907	4.12866	0.094722	0.650922	7.51597	0.040667	0.373544	1.1159	0.831462	0.512804	1.37935	1.84322	1.64061	1.23865	0.264139				21.5153	1.4396	2.50482	1.61657	2.45016	2.60418	4.73621	1.40148	0.76758	0.324047	1.54233	0.533884	0.949895
	1.26677	2.55259	3.43693	4.41437	1.53174	0.955222	1.26042	1.90663		1.02867	1.1046	1.41012	1.58753	1.92023	1.3144				1.16721	3.98439	0.062889	0.673122	7.31298	0.0295	0.4436	1.09389	0.897137	0.62778	1.08822	1.85365	1.33311	1.28021	0.436873				21.4511	1.69989	2.21671	2.03014	2.30869	2.27796	4.58276	1.65888	0.549528	0.254498	1.58435	0.8281	0.906001
	1.2903	2.56733	3.38459	4.56676	1.52056	0.959978	1.20489	1.89372		1.37359	1.24746	1.65069	1.70989	2.31715	1.31764				1.23391	3.88729	0.056011	0.7528	7.05008	0.028456	0.520478	1.07861	1.01877	0.728181	1.02471	1.9312	1.1512	1.01085	0.605648				21.3658	1.69684	2.06372	1.65997	2.15231	2.33003	4.64531	1.4612	0.72631	0.218616	1.50168	0.897648	1.05677
	1.40159	2.56654	3.33402	4.66662	1.49758	0.958767	1.16409	1.86727		1.36658	1.43225	1.7205	1.70251	2.32057	1.36226				1.12995	3.78882	0.028667	0.848144	6.74982	0.030367	0.5904	1.03194	0.710908	0.878424	0.637137	1.91087	1.23019	1.02939	0.441911				21.2792	1.61793	2.61612	2.02437	1.99295	2.59941	4.86999	1.61224	0.810278	0.191769	1.505	0.922791	1.16178
	1.22317	2.5339	3.33588	4.75698	1.45898	0.928411	1.14007	1.82841		1.35524	1.24476	2.05769	1.83188	2.30924	1.11737				1.21063	3.70992	0	0.937956	6.46108	0.0643	0.654344	1.03434	0.906854	0.938521	1.17585	2.10376	1.43315	1.17945	0.597372				21.2417	1.37432	2.93367	2.19126	1.87052	2.54795	4.48029	1.33413	1.04659	0.195604	1.54532	0.861596	1.15496
	1.14141	2.50412	3.32872	4.7579	1.4242	0.923656	1.09339	1.77628		1.30522	1.49001	1.5654	1.73076	2.49475	1.06501				1.23669	3.6782	0.028622	1.04904	6.16874	0.070011	0.772456	1.01801	1.3081	0.940321	1.52348	2.22683	1.41804	1.04306	0.770646				21.2356	1.53527	3.13474	2.26171	2.00891	2.19014	4.29211	1.64038	0.570001	0.194752	1.49392	0.7173	1.06265
	0.931301	2.45942	3.35013	4.72808	1.36513	0.939167	1.0436	1.72892		1.40095	1.61146	1.56288	1.98176	2.36915	0.981705				1.33438	3.5842	0.039022	1.15641	5.92929	0.109622	0.893056	1.02913	1.39447	0.960473	1.58231	2.26641	1.39159	1.09506	0.778023				21.2303	1.43621	3.13057	2.24327	1.85618	2.28087	4.18627	1.43158	1.03572	0.193814	1.51054	0.660281	0.892193
	0.900943	2.37366	3.4103	4.69486	1.31738	0.949378	0.978244	1.67209		1.81389	1.2651	1.3601	1.77196	2.37563	0.946078				1.44576	3.48852	0.085278	1.27858	5.71942	0.1467	0.975144	1.07414	1.19528	1.13339	1.59545	2.48485	1.6712	1.12403	0.642355				21.2409	1.80507	3.24465	2.12974	1.68323	2.39198	4.62176	1.27995	0.598375	0.141824	1.42565	0.536612	0.971458
	0.973553	2.30983	3.43627	4.61857	1.25394	0.958133	0.936244	1.6121		2.22233	1.07977	1.41156	2.02657	2.34126	1.02435				1.37986	3.3712	0.163167	1.35353	5.49869	0.188511	1.07237	1.08688	1.47741	1.17657	1.68002	2.58993	1.57872	1.34409	0.28897				21.2725	1.62445	3.3499	2.4398	1.92286	2.26516	4.60371	1.5837	0.597616	0	1.42241	0.608717	1.05021
	0.953274	2.2436	3.45298	4.5074	1.18941	0.923733	0.854922	1.57542		2.38517	1.10064	1.48587	1.97331	2.4512	1.09308				1.59494	3.20709	0.214078	1.39707	5.29481	0.253856	1.19209	1.08324	1.21418	1.12277	1.91969	2.71156	1.59923	1.55299	0.364361				21.3376	1.68274	3.18139	2.51751	2.02894	2.21427	4.43009	1.39952	0.662933	0.192024	1.52759	0.463739	0.996686
	0.984604	2.1792	3.51522	4.39207	1.14014	0.925489	0.817978	1.57492		2.27991	0.748514	0.846396	1.73994	2.23241	0.849455				1.68721	3.04736	0.239378	1.44161	5.10866	0.338756	1.28031	1.08041	0.980985	1.06807	2.17069	2.76914	1.98536	1.22083	0.253163				21.3136	1.16607	3.31294	2.07407	1.73427	2.30822	4.68853	1.54689	0.703928	0.143358	1.6256	0.481041	1.07186
	0.970865	2.13252	3.63163	4.26839	1.07252	0.899778	0.800689	1.54626		2.11293	0.561745	0.41942	2.02171	2.02207	0.509925				1.90426	2.82273	0.274722	1.45671	4.9322	0.392667	1.37114	1.07087	0.787199	1.01247	2.28261	2.69609	2.39956	1.07041	0.041744				21.2732	1.23511	3.18129	2.45092	1.43837	1.98971	4.53815	1.13995	0.467913	0.133045	1.61972	0.579397	1.10212
	0.91707	2.08262	3.70789	4.16418	1.02738	0.903778	0.776689	1.52519		2.12895	0.588195	0.292028	2.32885	1.6739	0.164817				1.91871	2.59692	0.366811	1.45883	4.75903	0.450322	1.49998	1.07858	1.006	0.632458	2.56222	2.70455	2.56006	1.0024	0.436153				21.2314	1.06487	3.24337	2.24635	1.71551	2.26218	4.37399	1.54946	0.199486	0.163728	1.49528	0.49911	0.875659
	0.833197	2.04594	3.73626	4.04134	1.00728	0.9016	0.755378	1.52781		2.01451	0.970729	0.550769	2.23349	1.9976	0.161938				1.76534	2.36297	0.517667	1.43458	4.59909	0.504711	1.62519	1.07103	0.895158	0.877165	2.14334	2.73693	2.52282	0.88958	0.3667				21.2453	1.10415	3.17459	1.84319	1.4034	2.15832	4.37307	1.44193	0.466451	0.395044	1.49085	0.595847	0.828952
	1.08489	2.01251	3.75648	3.97567	0.966489	0.866733	0.737167	1.5385		2.35224	0.78378	0.794936	2.65345	2.07641	0.425178				1.80449	2.09632	0.683744	1.41543	4.48294	0.545356	1.71944	1.0767	0.357164	0.99322	1.74066	2.66388	2.8888	0.686977	0.382174				21.3006	0.550497	3.33054	1.90495	1.46249	2.28255	4.49902	1.04594	0.470088	0.417971	1.41594	0.595932	0.707158
	1.06516	1.98823	3.76729	3.91364	0.945533	0.831278	0.733089	1.56087		2.35314	0.604749	0.906313	2.39129	1.85275	0.856473				1.81831	1.86198	0.906156	1.37362	4.33972	0.574344	1.81651	1.06359	0.482036	1.18593	1.54777	2.71192	3.16571	0.778562	0.168416				21.3351	1.00895	3.33827	1.82629	1.51704	2.08895	4.39081	0.879742	0.28614	0.464592	1.47781	0.504224	0.733068
	0.712372	1.99233	3.75116	3.89553	0.900022	0.778878	0.732789	1.58584		2.25166	1.06159	1.16523	2.29682	1.96395	0.845137				1.89169	1.64032	1.14443	1.23974	4.14877	0.6021	1.93118	1.01151	0.88958	1.43585	1.11503	2.85065	3.10561	0.588015	0.582437				21.3717	1.07141	2.99943	1.73173	1.76973	2.23498	4.47555	1.03313	0.799009	0.692925	1.475	0.613916	0.913416
	0.817416	1.99501	3.77337	3.89097	0.8852	0.737289	0.717644	1.61228		1.76602	0.822285	1.12979	2.20758	1.9447	0.609067				1.95584	1.4375	1.34918	1.08131	3.98852	0.617144	2.04766	1.00206	0.894978	1.3198	0.872846	2.41864	3.04534	0.289869	0.693635				21.3229	1.14881	2.98089	1.94459	1.42613	2.13891	4.33832	1.02339	0.556138	0.728977	1.43801	0.601302	0.932934
	0.783784	1.98191	3.73133	3.83923	0.886022	0.716778	0.738033	1.62857		2.02836	0.754631	1.17063	2.27811	1.47202	0.532416				1.95792	1.26956	1.60048	0.937467	3.82061	0.5963	2.14191	0.9749	0.903075	1.49757	0.352305	2.17483	3.10849	0.386492	0.424278				21.236	1.20409	2.98918	1.78276	1.29595	1.8709	4.1256	1.11957	0.539509	0.660281	1.52435	0.699317	0.85026
	0.832354	1.97102	3.69733	3.73733	0.875656	0.674911	0.733467	1.64546		1.74479	1.12997	1.40058	2.50914	1.70899	0.386852				2.08825	1.09994	1.87846	0.805367	3.67714	0.545289	2.22803	0.974567	0.743476	1.38493	0.153841	1.80435	3.14844	0.534396	0.414742				21.156	1.10384	3.22616	2.03084	1.44287	1.85031	3.89845	0.968777	0.776283	0.688748	1.49895	0.590477	0.88333
	0.913534	1.95272	3.61338	3.71429	0.875178	0.653211	0.715856	1.6544		1.90313	1.02453	1.3529	2.35476	1.55029	0.596292				2.25159	0.965156	2.11004	0.678922	3.50747	0.521189	2.32818	0.993922	0.580099	1.50297	0.199544	1.64421	2.86792	0.611586	0.264499				21.088	1.14339	2.82104	1.679	1.33351	1.81767	3.91627	1.46785	0.524784	0.739034	1.57199	0.525958	0.887932
	0.851781	1.93557	3.50419	3.70114	0.869689	0.623822	0.697611	1.67757		1.94794	1.08103	1.68074	2.14316	1.49865	0.772624				2.09042	0.873656	2.3048	0.542567	3.34519	0.504878	2.39668	0.976189	0.361662	1.91645	0.225094	1.37863	2.81772	0.572361	0.394589				21.05	1.51306	2.97301	1.14512	1.40164	1.74179	4.00717	1.3872	0.585098	0.714403	1.66131	0.479422	0.619882
	0.792374	1.93901	3.44314	3.75939	0.861589	0.608656	0.679467	1.65356		2.1518	0.971268	1.45025	2.10555	1.049	0.697053				2.03491	0.815267	2.4866	0.411589	3.20962	0.459644	2.47388	0.960378	0.397109	1.84052	0.281412	1.2149	2.78084	0.711268	0.579559				20.992	1.44607	3.02132	1.53017	1.59203	1.75074	3.66095	1.17109	0.708186	0.583233	1.68705	0.425215	0.455046
	0.571159	1.91548	3.36926	3.90658	0.872978	0.6161	0.662722	1.61952		2.07785	0.839019	1.53787	1.66166	0.726382	0.481316				2.12623	0.770133	2.59838	0.292344	3.07098	0.426056	2.55798	0.912744	0.736279	1.53427	0.310561	1.20518	2.54315	0.883642	0.591614				20.9062	1.30577	2.91926	1.54527	1.38464	1.80213	3.75545	1.3519	0.546488	0.689856	1.68484	0.567295	0.463313
	0.680859	1.89973	3.30112	4.03071	0.865244	0.609711	0.649322	1.57622		2.06507	0.827503	1.42847	1.8738	0.696334	0.126851				2.28011	0.740167	2.61856	0.187856	2.95016	0.434567	2.60876	0.889311	0.83776	1.6291	0	1.32969	2.38427	0.876085	0.999158				20.7664	1.38797	3.24607	1.8805	1.31569	1.72135	3.52153	0.997515	0.827236	0.673236	1.65228	0.703493	0.575562
	0.769462	1.8827	3.23294	4.07037	0.888411	0.609278	0.631733	1.53512		1.96827	0.665565	1.474	2.08019	0.412402	0.111377				2.24969	0.744167	2.58764	0.127278	2.84743	0.426056	2.64234	0.860767	0.928446	1.45888	0.52216	1.16416	2.34432	1.2982	0.855034				20.6011	1.56565	3.16129	1.69551	1.5675	1.43359	3.88453	1.09393	0.591848	0.773041	1.43895	0.738779	0.614598
	0.736019	1.8645	3.20986	4.02308	0.894833	0.570789	0.6236	1.48356		2.23655	0.786839	1.35146	1.82972	0.18155	0.095543				2.29867	0.756156	2.56066	0.090167	2.74329	0.437278	2.68012	0.805533	0.743116	1.75649	0.507406	1.70215	2.6637	1.39663	0.947158				20.4232	1.75965	3.12345	1.6609	1.25717	1.72102	3.57899	0.94103	0.749877	0.718408	1.58265	0.768439	0.632326
	0.732883	1.84067	3.22517	4.05266	0.900467	0.5468	0.617489	1.4414		2.20128	0.745455	1.14508	1.72374	0.250644	0.202962				2.24566	0.7523	2.46959	0.059822	2.67966	0.460556	2.73059	0.785044	1.0508	1.83692	0.989802	2.04042	2.72056	1.39537	1.13033				20.2413	1.51799	3.66714	1.8886	1.30906	1.7138	3.58777	1.22447	0.636722	0.887762	1.57949	0.46749	0.503627
	0.63457	1.85361	3.1829	4.13839	0.884744	0.518056	0.603878	1.37113		2.69933	0.539614	1.11755	1.41282	0	0.442991				2.51271	0.761733	2.35909	0.032589	2.64239	0.509711	2.78724	0.739544	1.40382	1.62874	0.99484	2.20524	2.52695	1.59473	1.22911				20.0459	1.85991	3.62667	1.75486	1.49904	1.66372	3.76601	1.3841	0.654815	0.783439	1.43562	0.60079	0.498854
	0.523137	1.86119	3.14374	4.14816	0.880778	0.506078	0.587367	1.30786		2.48593	0.833981	1.55964	1.21364	0.041564	0.878064				2.71374	0.801989	2.24378	0.006389	2.64358	0.559111	2.8283	0.710411	1.68884	1.90619	1.12997	2.29754	2.50086	1.86966	1.45762				19.9054	1.83367	3.57808	1.97635	1.30414	2.16788	3.33695	1.1737	0.80078	0.873272	1.17158	0.602325	0.178728
	0.33834	1.86022	3.16457	4.12797	0.894567	0.4978	0.573456	1.22828		2.32543	0.660887	1.3709	1.22029	0.049121	0.969649				2.75553	0.772956	2.12463	0	2.64891	0.612122	2.8661	0.701267	1.95315	1.32339	0.975767	2.23744	2.30366	1.84231	1.14598				19.8367	1.39483	4.17808	1.69443	1.38449	1.93248	3.41868	1.27309	0.428241	0.950832	1.10016	0.53397	0.303421
	0.665548	1.83463	3.1756	4.02561	0.879856	0.468611	0.560667	1.19283		2.15828	0.518562	1.35326	1.49991	0.310741	1.12349				2.88923	0.666544	1.9693	0.024522	2.67571	0.676078	2.90312	0.692967	2.55286	1.40202	0.972348	2.06489	2.06885	1.93516	1.04342				19.819	1.57341	3.89624	1.95671	1.33437	2.70253	2.9692	1.10683	0.570694	0.868755	1.17482	0.608291	0.403652
	0.345676	1.82688	3.25212	3.85596	0.866189	0.429289	0.565089	1.16864		2.30294	0.510465	1.22155	1.59959	0.384153	1.26636				2.93116	0.571356	1.82024	0.048367	2.68796	0.751789	2.94497	0.699333	2.59425	1.56864	1.06447	1.96665	1.9456	1.83332	1.02687				19.7617	1.5201	4.26806	1.95289	1.24096	2.94237	3.11088	1.63927	0.755033	0.698294	1.16706	0.464166	0.435613
	0.381651	1.79664	3.30113	3.67766	0.847133	0.401578	0.558044	1.13056		2.00479	0.947698	1.28939	1.43333	0.539794	1.45114				2.99471	0.488411	1.73392	0.0622	2.75217	0.788911	2.9884	0.681722	2.19012	1.33869	1.43117	1.86337	1.96593	1.51286	0.959574				19.6566	1.44377	4.14372	2.36267	0.948694	2.892	2.96613	0.847682	0.149226	0.781735	1.17652	0.412345	0.568573
	0.665154	1.77419	3.32632	3.48113	0.835144	0.390911	0.550956	1.11477		2.03232	1.1413	1.32915	1.36172	0.630479	1.26366				3.00174	0.393456	1.7138	0.078389	2.94944	0.810389	3.04086	0.700356	1.56774	1.3619	1.04828	1.77844	1.98698	1.17153	0.91729				19.4787	1.51682	4.51239	2.46974	0.988161	3.03342	2.90994	0.952074	0.182306	0.757273	0.99055	0.426409	0.585023
	0.657515	1.73914	3.31286	3.34509	0.812233	0.392	0.537378	1.09742		1.92239	1.00887	1.46662	1.50261	0.763088	1.5089				3.09098	0.295578	1.67872	0.114444	3.15364	0.8365	3.0592	0.705111	1.47904	1.20392	1.361	1.41516	1.66778	1.41138	1.03191				19.2818	1.23184	4.4789	2.3586	1.04109	2.69342	2.52649	1.16008	0.291492	0.76878	0.98143	0.409618	0.536526
	0.7886	1.69681	3.3313	3.23878	0.778867	0.377722	0.4897	1.06129		2.08864	1.3171	1.57692	1.77052	0.933663	1.63036				3.02464	0.2147	1.6362	0.186333	3.31578	0.850578	3.0905	0.705622	1.07545	1.02597	1.21867	1.24351	1.85797	1.04234	1.06735				19.0581	1.20211	4.57954	2.41669	0.759521	3.14079	2.81374	1.47708	0.281134	0.900546	0.986544	0.477376	0.46928
	0.82106	1.62747	3.32013	3.13861	0.7625	0.383611	0.471878	1.04354		1.68272	1.68272	1.7187	1.90169	1.08301	1.28399				2.87732	0.134056	1.61809	0.272	3.43144	0.8445	3.11312	0.723733	0.887781	1.35128	1.52816	1.28939	1.87452	0.768126	0.971629				18.9175	1.15661	4.53517	2.54549	0.599615	3.17394	2.6067	1.76175	0.28137	1.00777	0.904978	0.389845	0.496212
	0.904933	1.54954	3.28563	3.01497	0.755567	0.381667	0.445333	1.04559		1.7797	1.54093	1.42955	2.04438	1.00096	1.09866				2.95319	0.034089	1.61684	0.391433	3.47076	0.831722	3.12367	0.708811	0.70515	1.13105	1.16272	1.33995	1.74911	0.585136	0.906674				18.8312	1.35203	4.57954	2.03438	0.9232	3.04499	2.49056	1.94279	0.15561	1.07084	0.957395	0.529111	0.423511
	1.09374	1.48457	3.19574	2.9177	0.736733	0.341189	0.401644	1.04523		1.63252	1.53697	1.62532	2.00407	1.12169	1.11953				3.05553	0	1.62722	0.554178	3.52679	0.816956	3.13376	0.705189	0.573801	1.24206	1.07383	1.53877	1.89701	0.387572	1.05907				18.7636	1.61766	4.8004	1.87491	0.521795	3.2331	2.76539	2.57944	0.286553	1.07177	0.869863	0.594995	0.486837
	1.09107	1.43527	3.05304	2.84091	0.732489	0.340444	0.341856	1.0444		1.47832	1.82036	1.63863	2.01613	1.04144	0.767406				2.81411	0.0274	1.64637	0.708856	3.55947	0.8005	3.12724	0.711511	0.199184	1.2462	1.04738	1.33833	1.6775	0.211959	1.07725				18.6409	1.4296	4.77629	1.97914	0.403299	3.37676	2.71455	2.57993	0.150614	1.00333	0.795883	0.626019	0.528771
	1.2756	1.37847	2.90911	2.69159	0.730722	0.329944	0.281167	1.02028		1.0929	1.9895	1.30864	2.19894	1.12655	0.580638				2.76655	0.103456	1.69694	0.852656	3.57348	0.765967	3.12773	0.716133	0.073952	1.05854	1.04306	1.39699	1.57098	0.260001	0.792957				18.4583	1.33561	5.01191	1.54162	0.337237	2.89438	2.51117	3.10845	0.289304	1.19698	0.795031	0.654315	0.598148
	1.41962	1.34154	2.76636	2.56471	0.718956	0.3207	0.230778	1.03339		1.23127	1.52024	1.33635	2.11257	0.962632	0.607088				2.7278	0.212567	1.71581	1.03104	3.54374	0.742022	3.16729	0.752267	0.486714	1.21364	1.17999	1.27014	1.30792	0.369759	0.806092				18.2993	1.18034	5.07819	2.19769	0.267905	2.7367	2.14027	3.47964	0.067749	1.15786	0.681163	0.50448	0.517605
	1.34807	1.31168	2.6604	2.47143	0.700956	0.297856	0.1667	1.03236		1.11899	1.153	1.30126	1.92634	0.840279	0.989621				2.73684	0.326022	1.76097	1.21888	3.38052	0.718122	3.1872	0.763878	0.798535	1.12889	1.16433	1.25358	1.20554	0.329994	0.954715				18.1393	1.32812	5.59155	1.59197	0.730527	3.02951	2.40569	3.82726	0.079838	1.1184	0.74679	0.548544	0.442176
	1.23201	1.29913	2.58351	2.32337	0.701256	0.281933	0.122867	1.03524		1.02129	1.21022	1.18161	1.98608	0.945179	0.802673				2.65105	0.456922	1.7768	1.42233	3.25227	0.680144	3.24471	0.811211	1.16433	0.946258	1.14148	1.27391	1.15444	0.128291	1.04792				18.0126	1.43946	5.81702	1.36769	0.477603	3.15923	2.43602	3.93249	0.296194	1.08149	0.772189	0.610421	0.414221
	1.34444	1.29171	2.44493	2.12329	0.678178	0.259756	0.110078	1.05124		0.572002	0.891739	0.91657	1.74731	0.877345	0.623641				2.54057	0.591144	1.83042	1.61362	3.14647	0.671911	3.28807	0.802667	1.52978	1.09488	1.04918	1.34193	0.88886	0.645953	0.78594				17.8526	1.17254	5.43905	1.34974	0.495377	2.49096	2.20495	4.04347	0.250002	1.11294	0.772956	0.734091	0.347996
	1.0647	1.29381	2.38649	1.85408	0.674311	0.239267	0.076856	1.05916		0.383254	0.634077	0.720085	1.39915	1.07527	1.08049				2.61323	0.755311	1.85069	1.77133	3.07192	0.653356	3.32778	0.797656	1.24602	0.776403	1.01697	1.08588	0.595392	0.477897	0.770286				17.7128	1.60864	6.00255	1.27057	0.406815	2.66007	2.53109	3.81207	0.534278	1.00376	0.689686	1.04783	0.475672
	1.34552	1.30878	2.43894	1.60006	0.635567	0.223567	0.0405	1.04859		0.239849	0.695254	0.777123	1.00132	1.03784	0.841178				2.5296	0.898256	1.83623	1.94137	3.07291	0.646844	3.35787	0.789811	1.20896	0.460084	1.19294	1.35272	0.70623	0.475558	0.612846				17.5558	1.61476	5.86212	1.33389	0.399011	2.48061	2.12118	4.17862	0.802424	0.97589	0.67656	1.11516	0.628831
	1.01659	1.32438	2.58701	1.34172	0.598889	0.233778	0.019278	1.02671		0.470701	0.892279	0.308042	1.06177	0.814908	0.773524				2.43782	1.01047	1.78228	2.12544	3.06287	0.602478	3.3844	0.7659	1.02003	0.802853	1.39231	1.2955	0.491032	0.751213	0.509385				17.428	1.61919	6.03763	1.01878	0.654099	1.71966	2.23565	4.44196	0.790738	0.88154	0.746705	1.0595	0.795457
	0.980854	1.31112	2.73343	1.07627	0.556056	0.231289	0	1.02269		0.429676	0.603669	0.388472	0.924307	0.94212	1.14886				2.48001	1.14418	1.71222	2.30306	3.06632	0.573856	3.42502	0.741356	1.06052	0.901095	1.70053	1.54183	0.806631	0.769386	0.372998				17.2391	1.48164	6.32822	1.28848	0.652677	2.10761	2.06401	4.40828	0.680784	1.07186	0.780627	1.0555	0.714147
	0.990457	1.32818	2.90082	0.8638	0.5318	0.2663	0.000833	1.02941		0.569303	0.655129	0.580998	1.1512	0.671143	1.04342				2.64169	1.18713	1.62704	2.51302	3.07487	0.542156	3.47921	0.735056	1.2453	1.2086	1.59995	2.04312	1.1503	0.807891	0.757511				17.0507	1.30406	5.92115	1.27648	0.720984	2.11417	1.89877	4.73069	0.713858	1.26798	0.854692	0.965066	0.697698
	0.933356	1.34959	3.0431	0.6253	0.504911	0.287333	0.008233	1.00314		0.661608	0.909012	0.973608	1.22713	0.688597	1.09992				2.30156	1.2339	1.60793	2.76911	3.03894	0.510256	3.52729	0.720378	1.02075	1.16613	1.33761	1.97547	1.45043	0.991061	0.823185				16.8558	1.60038	6.14516	1.19854	0.815621	2.00347	1.80528	4.52814	0.636845	1.33437	0.96856	1.04407	0.552124
	0.948023	1.36799	3.17023	0.426533	0.482822	0.308778	0.013944	0.988322		0.845497	1.20644	0.917469	0.996099	0.767586	0.990161				2.43053	1.35672	1.59266	3.05006	2.9921	0.456722	3.55632	0.712578	1.15282	1.23667	1.41822	2.00066	1.85401	0.899656	0.944819				16.7527	1.25753	6.51974	1.15542	0.887103	1.69462	2.17845	4.79702	0.890969	1.35338	1.04868	1.07126	0.427005
	0.977265	1.38557	3.26301	0.3009	0.456444	0.323633	0.0466	0.964633		1.01103	1.1055	0.930604	1.04252	0.839559	0.857912				2.34235	1.53886	1.64708	3.30331	2.89699	0.421167	3.55638	0.6982	0.879684	1.28525	1.47975	2.16367	2.07713	0.812389	0.636957				16.6655	1.41889	6.71136	0.989366	1.01449	1.96955	1.5411	4.84655	1.26935	1.33633	1.07015	1.2176	0.362827
	0.885845	1.38054	3.43304	0.180567	0.435222	0.367344	0.046522	0.932244		1.07761	1.23073	1.42955	1.17441	1.01931	0.846396				2.17341	1.72747	1.64311	3.57529	2.81611	0.364711	3.54831	0.710556	0.921968	1.23991	1.4722	2.07065	1.92454	0.555987	0.832902				16.5754	1.3574	6.46876	1.46978	1.26068	1.73518	1.96719	4.67386	0.531796	1.29908	1.01714	1.3163	0.088214
	1.01622	1.37196	3.56624	0.086578	0.396111	0.378756	0.039	0.922211		1.58034	1.00564	1.64565	1.23451	1.00545	0.684458				2.04754	1.93093	1.63346	3.89428	2.73632	0.330233	3.56227	0.7154	1.52492	1.21094	1.05656	2.41216	2.15611	0.695254	1.23415				16.4769	1.58017	6.38298	1.25109	0.861989	1.91786	1.77793	5.02213	0.873126	1.24258	1.01109	1.30855	0.073384
	0.941641	1.36064	3.57684	0.025944	0.385889	0.390611	0.097	0.914744		1.58843	0.947517	1.38115	1.6291	1.03226	0.805732				2.10024	2.18119	1.69072	4.16993	2.64198	0.286367	3.54819	0.7447	1.60103	1.5618	0.901995	1.98122	2.11581	0.872666	1.32052				16.4207	1.3427	6.12154	1.02213	1.36247	2.04457	1.80653	4.92464	0.954534	1.26721	1.04731	1.18206	0.012955
	0.886381	1.34644	3.53164	0.007256	0.357444	0.399356	0.145389	0.896733		1.38385	0.905234	1.48659	1.55065	1.03514	0.764348				2.04425	2.45446	1.71673	4.3733	2.59302	0.255756	3.55177	0.766167	1.79913	1.47724	0.808071	1.86517	2.00353	0.747614	1.12133				16.3734	1.52024	6.26819	1.15582	1.27487	1.91084	2.21071	4.91446	1.01787	1.1697	1.07851	1.0999	0.0756
	0.876698	1.36494	3.48564	0	0.332556	0.4109	0.199633	0.894		1.51268	0.980445	1.25358	1.26636	0.971269	0.558506				2.16837	2.71299	1.69344	4.5642	2.54436	0.190889	3.54953	0.799722	1.77088	1.37485	0.501288	1.79409	2.06615	0.870147	1.40346				16.3158	1.87629	6.53798	1.48763	1.11698	2.13261	2.16401	4.95268	1.09487	1.23976	1.01416	1.00734	0
	0.823306	1.36104	3.4297	0.045133	0.291889	0.391778	0.230444	0.882133		1.6363	0.802673	1.41462	0.854673	0.853953	0.852874				2.01079	3.12311	1.69398	4.75432	2.505	0.166378	3.49562	0.796989	1.39375	1.04306	0.615905	1.30936	2.04726	0.857192	1.14022				16.2594	1.91452	5.87783	1.05959	0.55057	2.29512	2.48424	5.27958	1.18445	1.29883	1.14618	1.01595	0.081054
	0.832673	1.33494	3.43022	0.116744	0.280111	0.378389	0.248578	0.863878		1.47616	0.788099	0.927545	0.776943	0.96713	0.67978				1.99521	3.53586	1.66468	4.91098	2.50309	0.155956	3.43393	0.780878	1.65141	0.827683	0.691476	1.16613	1.95279	0.688777	0.907033				16.2186	2.184	5.82626	1.45579	1.00709	2.28718	2.86473	5.06571	1.59923	1.13084	1.21914	1.07186	0.112675
	0.741246	1.32684	3.4602	0.178833	0.271889	0.383767	0.2847	0.845511		1.55425	0.8356	0.808791	1.06069	1.00707	0.537454				1.91035	3.9203	1.53236	5.06792	2.52579	0.162189	3.38493	0.787	1.75001	0.957234	0.770106	1.10316	1.73382	0.856473	0.713247				16.1905	2.37515	5.91599	1.6237	1.04992	2.62277	3.18887	5.04905	1.30095	1.07953	1.24096	1.09905	0.160915
	0.629872	1.28032	3.42398	0.257411	0.250111	0.396178	0.291	0.808978		1.55749	1.02705	1.09866	0.816528	1.00815	0.529357				1.99276	4.26061	1.37036	5.21626	2.56464	0.179467	3.35918	0.792322	1.79356	0.83776	0.546451	1.07275	1.44053	1.02291	0.932044				16.1096	2.36238	5.76281	1.36984	0.880116	2.35078	2.9089	5.01018	1.5306	1.12709	1.16723	1.09837	0.351661
	0.572834	1.23334	3.3121	0.338878	0.256889	0.3848	0.319967	0.807144		1.60211	1.13681	0.75931	0.864929	1.07743	0.96659				1.87052	4.60899	1.35704	5.30589	2.56744	0.195878	3.31927	0.798144	1.39861	0.640915	0.709829	1.31656	1.70305	0.695614	0.821206				16.0072	1.94321	5.53206	1.26191	1.0281	2.51924	3.442	5.28092	1.80635	1.09828	1.28059	0.977083	0.394703
	0.484627	1.18121	3.22753	0.434611	0.245778	0.378844	0.378011	0.782844		1.35722	1.32321	0.480056	0.812569	0.68086	1.1602				1.79658	4.92919	1.41482	5.33136	2.5644	0.237889	3.27983	0.823311	0.86457	0.709829	1.12655	1.18305	1.48101	0.615545	0.283212				15.8709	2.34494	5.19769	1.39215	1.10506	2.41729	3.6067	5.20774	1.60567	1.12393	1.16459	0.986799	0.508059
	0.511763	1.12617	3.18516	0.526689	0.247111	0.387411	0.369889	0.768144		1.30486	1.23577	0.532237	0.912071	0.900016	1.02777				1.8441	5.17943	1.38012	5.3965	2.57011	0.2862	3.25821	0.844611	0.833982	0.57416	1.22119	1.43225	1.56072	0.486354	0.408084				15.7402	2.10315	5.09829	1.45035	1.00318	2.23805	3.78195	5.4999	1.43077	1.23797	1.15692	0.744574	0.419675
	0.315479	1.07587	3.15964	0.578233	0.245889	0.404189	0.3647	0.752011		1.22155	1.07977	0.563904	0.713067	0.75931	1.33599				1.84288	5.4296	1.33849	5.50721	2.57931	0.333867	3.19571	0.893822	0.835781	0.566423	1.30576	1.33041	1.83998	0.776943	0.815628				15.5867	1.92798	4.93177	1.52512	1.0892	1.96707	3.5796	5.85891	1.74162	1.42207	1.22613	0.792303	0.342371
	0.295872	0.996189	3.19021	0.638467	0.268111	0.419956	0.364278	0.738211		1.18593	0.772985	0.805372	0.746535	0.569122	1.70161				1.91356	5.63777	1.33718	5.5845	2.62011	0.406267	3.12714	0.908311	0.623822	0.218976	1.05854	1.51358	1.70143	0.638036	0.821026				15.4585	1.78717	4.89218	1.74575	1.13507	2.30158	3.60642	5.66173	1.908	1.41593	1.28332	0.728465	0.334871
	0.37988	0.930578	3.19557	0.689556	0.275556	0.438878	0.341467	0.702578		1.2642	1.00078	1.02759	0.946258	0.803933	1.55982				1.75626	5.70462	1.28443	5.59989	2.70013	0.469933	3.05869	0.9713	0.669884	0.1569	0.878424	1.50027	1.84915	0.4187	0.829123				15.3084	2.28396	4.48086	1.72711	1.37894	2.26319	3.43687	5.56685	2.20351	1.27096	1.29457	0.799122	0.395555
	0.224132	0.883778	3.19422	0.791589	0.29	0.467356	0.337144	0.7003		1.33293	0.988722	0.877345	0.86439	0.818687	1.55587				1.67109	5.73568	1.35406	5.57721	2.77183	0.486744	2.97162	1.0117	0.511904	0.216277	0.971269	1.28849	1.91465	0.294008	0.669524				15.2166	2.31924	4.50665	1.6686	1.70658	2.22417	3.28557	5.661	1.88871	1.24854	1.08413	0.914353	0.506611
	0.33493	0.820056	3.19267	0.869144	0.283778	0.473867	0.338156	0.683344		1.0893	0.943379	0.751573	1.01013	0.882023	1.83926				1.45864	5.67829	1.51376	5.45607	2.85874	0.523733	2.91067	1.03059	0.26144	0	0.965691	1.31692	2.00012	0.372458	0.506147				15.1031	2.41977	4.64246	1.74673	1.6107	2.1218	3.03847	5.75493	1.77871	1.13348	1.00845	0.884267	0.576073
	0.449039	0.760589	3.27317	0.916856	0.298	0.484133	0.356611	0.671267		0.749774	0.684279	0.742756	1.17207	0.673662	2.00839				1.47657	5.60169	1.64194	5.32673	2.94326	0.5425	2.82156	1.06008	0.325316	0.206381	1.02489	1.01013	2.08324	0	0.28771				15.0024	2.47559	4.40212	1.52778	1.58858	2.33753	3.06264	5.28963	1.88161	1.02677	0.879409	0.845402	0.66335
	0.205691	0.736078	3.39286	0.991033	0.307222	0.493456	0.352767	0.628122		0.404666	0.454686	0.865109	0.989442	0.693095	1.53913				1.39001	5.46923	1.66481	5.25053	3.03211	0.559411	2.75219	1.08331	0.6796	0.363821	0.956694	1.03604	2.04258	0.381094	0.323157				14.8425	2.61118	4.28357	1.72012	1.28574	2.16436	2.95935	5.06825	1.64695	0.986629	0.881625	0.769802	0.656616
	0.296033	0.7051	3.46103	1.0666	0.337	0.525511	0.354889	0.588033		0.401787	0.6294	0.857732	1.10352	0.976307	1.17189				1.38654	5.34037	1.66867	5.16669	3.0967	0.556489	2.67056	1.09559	1.0436	0.502908	0.828763	0.933843	1.8317	0.599171	0.662327				14.7178	2.14799	4.09987	1.65132	1.23737	1.87521	3.23588	4.84483	1.49295	0.875403	0.891427	0.764348	0.876682
	0.102175	0.675267	3.46008	1.12711	0.335222	0.527022	0.354689	0.544189		0.665026	0.721164	0.987102	0.840819	0.70659	1.22911				1.49568	5.22324	1.72568	5.04501	3.13596	0.540589	2.60003	1.0896	1.02525	0.332513	0.936362	0.949497	1.79733	0.565164	0.763808				14.5699	2.16058	4.18574	1.38749	1.25144	1.96512	2.90976	5.00792	1.83907	0.843612	0.844806	0.719516	0.789491
	0.1821	0.645522	3.47326	1.1808	0.346667	0.506767	0.373222	0.526733		1.09632	0.851255	0.885981	0.967131	1.06393	0.910632				1.60132	5.09612	1.8588	4.87558	3.11642	0.535433	2.54457	1.06742	0.899116	0.229412	0.767407	1.08822	1.7698	0.378035	0.854494				14.3962	2.35325	4.28126	1.59176	1.45526	2.31475	3.25338	4.53338	1.54974	0.766564	0.830743	0.762217	0.88171
	0.303312	0.635189	3.3975	1.23251	0.342222	0.522389	0.391233	0.485522		1.08499	0.976127	1.13698	1.22569	1.32231	0.65297				1.57591	4.92668	1.96003	4.7761	3.02652	0.525378	2.48914	1.07124	0.991781	0.428956	1.06105	0.577039	1.78636	0.492292	0.669165				14.1598	2.66422	4.23873	1.69099	1.26048	2.07863	3.26085	4.94832	1.45682	0.856738	0.802787	0.803213	0.78361
	0.286632	0.621656	3.16071	1.24398	0.376444	0.510344	0.4148	0.4924		0.848916	1.04522	0.927185	1.31602	1.42092	0.714147				1.5359	4.79588	2.107	4.72494	2.8893	0.515511	2.46423	1.04082	1.02147	0.632998	1.19294	0.709469	1.64007	0.964071	0.976847				13.9098	2.55863	4.04842	1.70313	1.47906	2.25645	2.94182	4.5767	1.61659	0.766478	0.864749	0.801252	0.830913
	0.219796	0.610278	2.89157	1.2029	0.380889	0.497133	0.448544	0.4842		0.772265	0.973068	1.18179	1.22695	1.22551	0.911171				1.3947	4.64972	2.12371	4.70094	2.71611	0.533033	2.45602	1.03123	0.725303	0.618783	1.23253	0.884542	1.68883	1.42578	1.32987				13.6467	2.64759	4.10137	1.64462	1.34768	2.22646	3.13519	4.40165	1.59206	0.814037	0.719346	0.797247	0.866198
	0.28551	0.580578	2.57798	1.19334	0.379556	0.534689	0.447078	0.492444		0.626701	0.944279	1.12853	1.23973	0.922507	0.622562				1.68157	4.51321	2.13878	4.72369	2.51833	0.562656	2.43596	1.02081	0.62832	0.788098	1.36316	0.906493	1.4022	1.42991	1.61488				13.3806	2.80797	3.84979	1.6136	1.46245	2.17564	2.91556	4.24782	1.35906	0.83901	0.566954	0.752586	0.779945
	0.376099	0.568756	2.21202	1.21447	0.372667	0.559767	0.417989	0.4972		0.836141	0.917649	0.895158	1.18665	1.15246	0.674022				1.51582	4.36448	2.23604	4.72941	2.31716	0.594711	2.42879	0.988689	0.492472	0.512804	1.21076	1.10496	1.6775	1.86067	1.8792				13.167	2.81936	3.83032	1.79977	1.28552	2.05549	2.72709	4.03988	1.29785	0.846169	0.531242	0.720795	0.843783
	0.30817	0.532233	1.85772	1.19833	0.358889	0.577767	0.418467	0.484611		1.01247	1.24242	1.17693	1.21795	0.890839	0.927905				1.50979	4.23678	2.40926	4.71293	2.13452	0.616222	2.39758	0.967022	0.584237	0.264859	1.09668	1.02003	1.67174	2.0451	2.47891				13.0155	2.692	3.7866	1.61265	1.18094	1.6837	2.77403	4.23584	1.49514	0.799463	0.506099	0.587324	0.621246
	0.226392	0.508689	1.51918	1.21019	0.342889	0.574889	0.4015	0.505022		0.936902	1.16811	1.48407	1.39249	0.771545	1.22533				1.43288	4.09787	2.60716	4.73826	1.97348	0.630556	2.40786	0.921789	0.250824	0.162838	1.07329	1.11611	2.11509	2.17159	2.5203				12.8912	2.56899	3.79389	2.072	1.21994	1.8491	2.81078	3.95285	1.59984	0.730596	0.582551	0.581954	0.664287
	0.31067	0.486444	1.27757	1.22178	0.344889	0.562922	0.405933	0.514311		0.721165	0.961912	1.38871	1.39429	0.960113	1.12439				1.40702	3.99073	2.82096	4.79429	1.8495	0.644422	2.4115	0.8958	0.349067	0.326755	0.874106	1.16811	2.11509	2.04654	2.11617				12.7858	2.57232	3.70823	1.68593	1.08404	1.63028	2.79056	3.71028	1.30736	0.683379	0.647752	0.331802	0.723778
	0.239934	0.449278	0.999656	1.25524	0.350222	0.570889	0.406578	0.513789		0.3667	1.04288	1.80867	1.66112	0.943379	1.24962				1.43865	3.83117	3.00506	4.83941	1.76244	0.660333	2.43427	0.869489	0.787739	0.415461	1.20482	1.0382	2.10304	1.98968	1.49379				12.6699	2.78081	3.69955	2.40504	1.47359	1.63987	2.63535	3.73729	1.2626	0.603432	0.738779	0.403993	0.77824
	0.353953	0.425289	0.787856	1.27636	0.334556	0.538811	0.404544	0.520978		0.351226	0.99322	1.54651	1.51988	0.798895	1.02453				1.4527	3.6949	3.25394	4.88216	1.73558	0.694778	2.46287	0.801533	0.528458	0.165177	1.19564	1.38943	2.18454	2.21999	1.40508				12.5436	2.57845	3.34095	2.59464	1.2227	1.47323	2.77263	3.65684	1.36698	0.470643	0.746449	0.215974	0.816594
	0.145053	0.385189	0.757489	1.33936	0.299556	0.5281	0.401156	0.493189		0.335392	0.646673	1.45205	1.43819	0.652251	0.96641				1.3557	3.56316	3.48199	4.85773	1.7133	0.6832	2.46854	0.758067	0.565344	0.387212	1.13573	0.902715	1.98554	1.83026	1.0015				12.4467	2.31107	3.61098	2.42061	1.41277	1.6429	2.99964	3.49492	1.20083	0.548714	0.758808	0.135431	0.944184
	0.184085	0.364411	0.7554	1.44514	0.295667	0.5175	0.419956	0.455078		0.442811	0.5245	1.3628	1.53103	0.861511	0.924126				1.10644	3.43917	3.69479	4.80341	1.71883	0.677867	2.49487	0.728011	0.541053	0.484015	0.831282	1.14742	1.65285	1.63144	0.813829				12.3494	2.24924	3.22527	2.35699	1.12392	1.42981	2.51374	3.77522	0.862343	0.547947	0.807645	0.018069	0.806111
	0.40963	0.349322	0.831822	1.51926	0.270222	0.489522	0.439133	0.426411		0.682839	0.47142	1.43333	1.33437	1.01661	0.999338				1.24564	3.3369	3.876	4.74166	1.76023	0.654233	2.51732	0.688533	0.618784	0.571102	0.678881	1.0015	1.87596	1.47832	0.631199				12.3085	2.32965	3.44363	2.89912	1.22594	1.71822	2.66487	3.68696	0.82743	0.555192	1.04314	0.048922	0.727443
	0.243651	0.363322	0.960267	1.56768	0.260556	0.474789	0.475656	0.395556		1.11791	0.737718	1.66436	1.4085	0.898396	0.821566				1.25647	3.24402	4.07878	4.76396	1.86541	0.612611	2.54033	0.656111	0.724223	1.09218	1.08661	1.17333	1.32447	1.52042	0.499849				12.231	2.62592	2.89122	2.83398	1.09522	1.416	2.83524	3.57105	1.02068	0.796565	1.0526	0.077901	0.632411
	0.185169	0.377822	1.06872	1.62784	0.249222	0.472133	0.491722	0.377822		1.2095	0.686078	1.50998	1.18089	1.15246	0.806991				1.35097	3.17586	4.2178	4.76557	1.98283	0.584922	2.59563	0.605033	0.568943	1.40436	1.23883	1.18107	1.28327	1.15948	0.125232				12.1708	2.38082	2.83172	3.26576	1.18294	1.19807	2.70072	3.73776	1.06282	0.85776	0.979299	0.162279	0.58596
	0.054937	0.378078	1.20547	1.66657	0.230444	0.494978	0.485767	0.337844		1.36334	0.776043	1.29838	0.807891	1.29047	0.854493				1.39127	3.14477	4.30642	4.71736	2.14202	0.5601	2.6276	0.573922	0.73322	1.47598	1.1611	1.11251	1.47346	1.0544	0				12.0639	2.26438	3.02312	3.26198	1.18709	1.21638	2.45092	3.92986	0.908869	0.939326	1.03572	0.171228	0.728551
	0.202828	0.380467	1.32287	1.71926	0.210111	0.494156	0.5024	0.317011		1.50621	0.715586	1.26078	0.686078	1.12619	1.04594				1.44107	3.11449	4.37739	4.69344	2.28986	0.532456	2.65549	0.546978	0.856653	1.39051	1.68272	0.797275	1.28147	1.04648	0.412762				11.9357	2.85675	2.73412	3.52386	1.3299	1.22994	2.23625	4.08675	0.662998	0.936684	1.04655	0.067758	0.582466
	0.033747	0.429344	1.41943	1.74333	0.191	0.511578	0.533822	0.292978		1.69099	0.304444	0.816888	0.47052	0.943199	1.1557				1.52601	3.0751	4.45899	4.72686	2.41802	0.500911	2.69434	0.518322	0.508846	1.53391	1.66023	0.681039	1.02993	1.15408	0.724583				11.7776	3.02331	2.7074	3.62266	1.12214	1.26606	2.04004	3.59341	0.762494	1.03905	1.21428	0.001534	0.568488
	0.053742	0.452478	1.47647	1.76097	0.154667	0.523522	0.542033	0.2614		1.50351	0.490672	1.02903	0.781981	1.27913	1.34211				1.61446	3.06378	4.49902	4.70018	2.51076	0.454544	2.71576	0.5407	0.986023	1.69459	1.72518	0.598091	0.814189	0.849455	1.09038				11.6614	3.11634	2.54239	3.84878	1.03847	0.660466	2.2977	3.79196	0.677792	1.01313	1.26908	0.036138	0.521441
	-0.0022	0.504544	1.51539	1.8035	0.137	0.556444	0.597056	0.2736		1.74875	0.657289	1.23541	0.534216	1.52366	1.25466				1.38176	3.06247	4.51867	4.7254	2.59564	0.439389	2.72073	0.529733	0.937622	1.25646	1.56468	0.867628	1.10478	0.771904	1.45582				11.5825	2.93993	2.68992	4.44204	1.23985	1.02576	2.29425	4.16073	0.722325	1.08464	1.23721	0	0.484792
	0.121711	0.515089	1.53411	1.79892	0.110111	0.569422	0.611889	0.272278		1.8702	0.715406	0.984944	0.570562	1.3682	1.09866				1.1931	3.09722	4.53901	4.78572	2.68827	0.424511	2.71582	0.5041	1.27715	1.08408	1.62298	0.689856	1.14598	0.565703	1.17207				11.5251	2.70225	2.23535	4.20641	1.30582	1.02003	2.50054	4.14875	0.394147	1.06623	1.20158	0.165688	0.47124
	0.240115	0.527033	1.50419	1.82623	0.086222	0.563133	0.635756	0.260122		1.52384	0.709469	0.878964	0.821746	1.14706	0.791877				1.4989	3.13031	4.51881	4.87508	2.7712	0.388667	2.72463	0.488467	1.43639	1.12007	1.8371	0.553108	1.02237	0.621662	1.13501				11.4698	3.09518	2.53842	4.46582	1.31765	0.944816	2.29854	4.36458	0.415638	1.04186	1.20039	0.216486	0.498002
	0.205452	0.507978	1.42642	1.8972	0.048444	0.556211	0.652744	0.274322		1.33851	0.70695	0.568043	0.952916	1.06753	1.01967				1.43577	3.14609	4.39524	4.88723	2.81163	0.3688	2.72962	0.472133	1.47436	0.868348	1.34283	0.624001	1.33689	0.279253	0.946079				11.3955	2.74058	2.37624	4.64504	1.14145	1.08342	2.38793	4.12571	0.567079	1.21897	1.31553	0.276999	0.442943
	0.169341	0.500289	1.35723	1.93734	0.043222	0.532289	0.694944	0.289144		1.35938	0.425177	0.368859	1.33833	0.842078	1.00761				1.53081	3.17339	4.25206	4.90802	2.82327	0.372522	2.74208	0.483689	1.37701	0.643254	1.10874	0.551309	1.25808	0.465482	0.986563				11.3272	2.82973	2.71545	4.70681	1.30794	0.770131	2.57167	4.20797	0.346708	1.28545	1.25076	0.365213	0.343479
	-0.05067	0.496567	1.2433	1.92594	0.026778	0.495722	0.767956	0.300211		1.00726	0.31452	0.375516	1.6282	0.829483	0.962272				1.41639	3.19578	4.12244	4.94661	2.77797	0.370244	2.74626	0.472711	1.37935	0.554728	1.23181	0.467101	1.10406	0.395129	1.17135				11.2066	2.92326	2.49263	4.51313	1.27039	0.584882	2.20289	4.66781	0.23002	1.25834	1.33411	0.425556	0.387117
	0.040838	0.489011	1.09493	1.86846	0.017444	0.500044	0.802844	0.309522		0.820487	0.404305	0.65513	1.83476	0.984224	0.703171				1.36046	3.22944	4.01341	4.8787	2.71328	0.360489	2.76769	0.4444	1.08822	0.822825	1.09776	0.583337	1.34678	0.567863	0.946798				11.078	2.77993	2.6204	4.85808	1.16738	0.850875	2.00219	4.29972	0.333612	1.24147	1.30957	0.534737	0.447716
	0.036358	0.439022	0.956733	1.817	0	0.477233	0.810178	0.315378		0.846937	0.514063	0.754812	2.23169	1.05332	0.473579				1.35812	3.34847	3.8729	4.73244	2.63051	0.360422	2.78651	0.423189	1.02471	0.945539	0.669524	0.73178	1.6327	0.736638	1.07887				10.9471	2.48958	2.65691	4.93567	1.32971	0.681651	2.12168	4.13133	0.549891	1.27624	1.3492	0.780968	0.468598
	-0.15423	0.416767	0.822311	1.79656	0.021444	0.444822	0.826644	0.340133		1.22947	0.441551	0.588555	2.2351	0.559586	0.648292				1.35339	3.45587	3.77384	4.5917	2.54507	0.352833	2.82709	0.358867	0.637137	1.14076	0.727102	1.10226	1.91285	0.572901	0.805732				10.8686	2.30997	2.59959	4.45815	1.01962	0.552424	1.95214	4.18659	0.059241	1.30215	1.2632	0.884011	0.400925
	-0.03737	0.3865	0.656333	1.72671	0.025222	0.407111	0.8144	0.3198		1.04252	0.372997	0.516942	2.22377	0.310741	0.740057				1.35696	3.49504	3.7098	4.39217	2.4404	0.367889	2.87834	0.320178	1.17585	1.21598	0.789718	1.11108	1.8738	0.728361	0.848016				10.8495	2.26076	2.32151	4.89386	0.809958	0.669871	2.06449	4.13164	0.207076	1.41789	1.24155	0.979811	0.429221
	-0.22746	0.364078	0.490856	1.63908	0.035444	0.379644	0.790333	0.311289		0.86349	0.263419	0.657829	2.40928	0.310381	0.870147				1.35412	3.4979	3.68489	4.13584	2.32964	0.373033	2.9112	0.262767	1.52348	1.33473	0.774604	1.21238	1.94002	0.901635	1.45097				10.8901	1.94478	2.43991	4.92782	1.02325	0.768529	1.57231	4.17142	0.149591	1.29602	1.2453	1.21053	0.396152
	-0.09044	0.331633	0.334411	1.51662	0.065444	0.379589	0.790511	0.322578		1.32034	0.292928	0.925746	2.28369	0.517662	0.99502				1.53151	3.49836	3.64864	3.82431	2.24544	0.4411	2.95988	0.236889	1.58231	1.10532	0.695074	1.38763	1.83656	0.909012	1.52708				10.9011	2.22629	2.65008	5.36137	0.940752	1.02329	1.74903	4.22225	0.276416	1.18462	1.27181	1.18343	0.460075
	-0.18026	0.317722	0.207	1.35056	0.127222	0.348411	0.783267	0.325856		1.08103	0.303724	1.05692	2.29016	0.62832	1.06411				1.43729	3.51872	3.63413	3.51838	2.20812	0.499333	3.00102	0.204033	1.59545	1.24674	0.803933	1.20428	1.90781	0.773344	1.72518				10.8587	2.38515	2.45236	5.68221	0.901412	1.1802	1.91628	4.00781	0.440715	1.12376	1.23141	1.21922	0.45854
	-0.0492	0.291922	0.078144	1.24971	0.167667	0.337589	0.752989	0.331567		1.01337	0.49805	1.1996	2.2558	0.687157	0.991961				1.39614	3.52263	3.58841	3.18943	2.15183	0.545156	3.05669	0.149122	1.68002	1.42865	1.07707	1.19726	1.70197	0.419959	1.69693				10.7665	2.62787	2.72413	5.64203	0.691311	1.49292	1.55605	3.92571	0.091538	1.01595	1.15368	1.11899	0.659088
	-0.29304	0.266333	0.009667	1.20747	0.230111	0.332633	0.714033	0.336833		1.38871	0.546451	1.1593	2.36573	0.49715	0.963172				1.35985	3.50751	3.51919	2.8742	2.06082	0.596044	3.06913	0.109956	1.91969	1.52546	0.806992	1.3646	1.5152	0.495351	1.3198				10.6667	2.27332	2.69794	5.98551	0.96577	1.19463	1.72633	3.72405	-0.1391	1.03555	1.30207	1.10919	0.657639
	-0.15817	0.244956	0	1.24126	0.280667	0.311689	0.674067	0.3439		1.28327	0.623462	1.17135	2.14694	0.316319	0.936542				1.43262	3.47202	3.47162	2.66112	1.95567	0.662311	3.09162	0.080533	2.17069	1.49109	0.650272	1.35902	1.50818	0.384153	1.57746				10.5844	2.23574	2.27872	6.27048	0.752187	1.56521	1.79734	3.89547	0.358184	1.0012	1.14269	1.11771	0.60079
	-0.20091	0.253678	0.056233	1.30661	0.337	0.291833	0.649956	0.346222		1.33977	0.73322	1.35416	1.9366	0.331973	1.26132				1.37498	3.40073	3.40006	2.56714	1.86112	0.743856	3.08626	0.062556	2.28261	1.11899	0.885082	1.46698	1.34966	0.172734	1.67606				10.5254	2.46076	2.29174	6.61809	1.03649	1.35397	1.78934	3.82662	-0.12555	1.10868	0.943758	1.24633	0.615706
	-0.3455	0.2462	0.1661	1.35691	0.381667	0.288956	0.620067	0.338233		1.23001	0.688957	1.2678	1.58843	0.577039	1.18701				1.5548	3.33121	3.29657	2.55542	1.75659	0.810689	3.05218	0.050367	2.56222	1.14562	0.632459	1.14148	1.31332	0.567143	1.7196				10.5364	2.11699	2.36766	7.09952	0.633279	1.40131	1.95304	3.91962	0.237212	1.0151	0.723181	1.32823	0.797843
	-0.38896	0.213933	0.302678	1.43243	0.410889	0.265667	0.5933	0.3352		1.09776	0.595573	1.08157	1.91213	0.733579	0.980805				1.40822	3.32994	3.19282	2.62499	1.65733	0.861289	3.03121	0.030244	2.14334	1.58771	0.276914	1.20608	1.16074	0.49769	1.32465				10.574	2.06544	1.77003	7.0758	0.657738	1.79807	1.63827	4.23053	0.170732	1.16399	0.589369	1.44841	0.89279
	-0.31908	0.190889	0.4645	1.52792	0.454222	0.245578	0.562233	0.352289		1.08624	0.840999	1.1413	1.99094	0.859171	1.06177				1.50339	3.32924	3.08563	2.72948	1.53647	0.914144	3.05737	0.026967	1.74066	1.76836	0.631379	1.07779	1.40076	0.513164	0.790618				10.6467	2.34783	2.13632	7.54176	0.610678	1.67191	1.78328	4.39519	0.302314	1.06282	0.623035	1.34417	0.887591
	-0.34607	0.171802	0.598956	1.64438	0.486222	0.204378	0.543867	0.333689		0.924307	1.01463	0.902535	1.76728	0.976666	1.01211				1.41552	3.32653	3.04047	2.88118	1.36799	0.958233	3.03536	0.005467	1.54777	1.65699	0.414382	1.10928	1.74605	0.299405	0.76003				10.6976	1.71435	2.31026	7.8207	0.629561	1.5029	1.91392	4.33724	0.288573	1.12692	0.814975	1.23243	0.812759
	-0.40438	0.156269	0.751633	1.75489	0.489667	0.175511	0.530178	0.330233		1.04558	0.5227	0.554368	1.87848	1.01571	0.665566				1.60506	3.29024	3.00151	3.07516	1.13666	0.9873	3.02008	0	1.11503	1.82198	0.329454	1.13609	1.67354	0.713427	0.761829				10.7901	1.48992	2.17044	8.00604	0.847615	1.79884	1.63411	4.51626	0.501686	1.24147	0.890659	1.09666	0.686362
	-0.41476	0.134847	0.925133	1.84342	0.499111	0.164744	0.534178	0.333111		1.0042	0.390451	0.15654	1.85923	1.03119	0.543392				1.58464	3.23146	2.99501	3.36898	0.946989	1.02396	2.97341	0.014378	0.872846	1.73274	0.139807	1.13447	1.86517	0.824625	0.54987				10.8396	1.80334	2.29317	8.57657	0.533797	1.5573	1.53976	4.66007	0.270225	1.2049	0.800485	1.10749	0.701788
	-0.39939	0.127158	1.06416	1.93863	0.491111	0.139222	0.539733	0.346044		0.798355	0.431115	0.216997	1.38655	1.03892	0.490313				1.53048	3.18374	3.01324	3.63539	0.831578	1.0661	2.97581	0.013422	0.352305	1.72806	0.571102	0.911891	1.96269	0.555268	0.595932				10.9257	2.09977	2.00931	8.76434	0.886674	1.44789	1.74621	4.72037	0.541399	1.16817	0.867477	0.985777	0.702982
	-0.23167	0.124836	1.1601	2.00407	0.496667	0.107878	0.569156	0.335956		1.09272	0.434354	0.07953	1.62352	1.14436	0.756611				1.59261	3.12917	2.98843	3.86893	0.722744	1.09312	2.95948	0.026456	0.153841	1.46068	0.562645	0.828943	2.046	0.545731	0.437953				10.9837	1.92237	2.36889	8.89532	0.940214	1.70021	1.93916	4.54098	0.650581	1.30403	0.806366	1.09197	0.587494
	-0.39686	0.086913	1.20137	2.0677	0.489	0.087344	0.590667	0.356967		0.919629	0.176333	0.306423	1.46482	1.196	0.70497				1.50022	3.07552	2.94208	4.0306	0.641989	1.12273	2.9706	0.021478	0.199544	1.38313	0.648832	0.633178	2.40388	0.395489	0.187488				11.0767	1.8286	2.34183	8.66075	0.673614	1.40064	1.97971	4.74408	0.451666	1.3815	0.555533	1.14149	0.55826
	-0.28441	0.05788	1.23066	2.14767	0.497111	0.054122	0.618867	0.336011		0.777303	0.145924	0.382354	1.41318	1.39645	0.794936				1.63532	3.11036	2.91748	4.08628	0.593022	1.14738	3.01561	0.033167	0.225094	1.4247	0.695794	0.491392	2.49727	0.525579	0.251364				11.1573	1.94677	2.2542	8.71524	0.631825	1.76666	1.85783	4.14012	0.580875	1.37664	0.46195	1.12504	0.313734
	-0.48891	0.045669	1.26789	2.23454	0.528778	0.038944	0.659633	0.326989		0.769206	0.230132	0.151322	0.963531	1.46914	0.734479				1.52139	3.11804	2.87529	4.13242	0.579622	1.14397	3.02834	0.076633	0.281412	1.15534	1.1458	0.535115	2.56006	0.710548	0.605649				11.2658	1.69479	2.50909	8.49253	0.980351	1.10192	1.95592	4.64176	0.467451	1.2955	0.457347	1.12249	0.429136
	-0.30673	0.029613	1.31732	2.33751	0.536722	0.034844	0.709622	0.306656		1.20644	0	0.197744	0.640915	1.63737	0.323336				1.60009	3.13294	2.78699	4.22234	0.585589	1.17503	3.02471	0.126622	0.310561	1.17387	0.81095	0.606008	2.51058	0.722604	0.969649				11.3564	1.97189	2.76004	8.43506	0.832768	1.54176	1.80088	4.46133	0.3992	1.28332	0.263362	1.02592	0.327711
	-0.35666	0.015922	1.37709	2.45684	0.551611	0.015078	0.735989	0.299		1.40004	0.07809	0.329634	0.610866	1.35056	0.509565				1.49645	3.15891	2.67817	4.3437	0.616044	1.15821	3.02188	0.161378	0	1.32393	1.0508	0.266118	2.43843	1.13015	0.951296				11.424	2.10671	2.70268	8.46576	0.314729	1.3954	1.59487	4.60877	0.239896	1.25724	0.217508	0.981345	0.241884
	-0.20401	0	1.44519	2.58696	0.582811	0	0.7668	0.257967		1.26762	0.692195	0.389731	0.326935	1.14526	0.676181				1.50734	3.25038	2.58493	4.45671	0.606822	1.15772	3.01233	0.206644	0.52216	1.18755	1.33743	0.134588	2.58525	0.986023	0.825165				11.4723	2.64767	2.91994	8.40604	0.590372	1.05572	1.58614	4.82364	0.181399	1.39966	0.045513	0.943247	0.263448
	-0.34812	0.364244	1.55341	2.94313	0.804978	0.151456	0.885778	0.208057		1.49487	0.408624	0.699752	0	1.40166	0.62467				1.38753	3.21854	2.38377	4.44797	0.460111	1.07121	2.95797	0.249654	0.775683	1.18017	1.51628	0	2.80657	1.34085	0.772985				11.5459	2.43895	3.44212	8.11791	0.317132	1.02752	1.60194	4.63053	0.122665	1.38781	0	0.893472	0.271715
	-0.26929	0.7283	1.64813	3.2481	1.02524	0.331067	1.00979	0.13714		1.48677	0.191807	0.844417	0.211239	1.79175	0.218113				1.50031	3.14969	2.16479	4.4989	0.2972	0.969633	2.86606	0.310931	1.0418	1.02669	1.28237	0.404125	2.80477	1.48857	1.02489				11.648	2.75171	3.28944	7.91095	0.526464	1.32571	1.88477	4.43154	0.300196	1.32482	0.069378	0.904296	0.217509
	-0.28788	1.10144	1.72024	3.56496	1.24238	0.514611	1.1257	0.111533		1.41048	0.320817	0.849095	0.31434	2.22251	0.060277				1.55718	3.1361	1.93932	4.5534	0.148422	0.886889	2.8218	0.361244	1.26492	0.986923	0.980445	0.460624	2.77958	1.38475	0.86493				11.7548	2.54534	3.58388	7.926	0.441332	1.51077	2.092	4.20629	0.449954	1.40315	0.157591	0.921854	0.4028
	-0.26887	1.49002	1.82527	3.86937	1.45537	0.673522	1.24564	0		1.54903	0.593593	0.796735	0.31308	2.43087	0.665385				1.4829	3.13822	1.77232	4.66882	0	0.763944	2.75484	0.435111	1.18755	1.23289	0.966591	0.828763	2.84399	1.31836	1.00815				11.8787	2.50742	3.88296	7.7747	0.357432	1.65094	1.7926	4.36425	-0.07796	1.46852	0.21802	0.869693	0.505758
	-0.2005																		1.47923																		12.0025
	-0.22095																		1.33737																		12.1362
	-0.32339																		1.3583																		12.2204
	-0.25441																		1.42966																		12.3276
	-0.2436																		1.46822																		12.3907
	-0.03987																		1.3103																		12.4851
	-0.22854																		1.33438																		12.5161
	-0.30006																		1.36747																		12.5676
	-0.33116																		1.39326																		12.5676
	-0.32518																		1.24233																		12.5457
	-0.36489																		1.24989																		12.4653
	-0.3054																		1.13105																		12.3541
	-0.20627																		1.0175																		12.2094
	-0.38457																		1.09764																		12.0166
	-0.35493																		1.07031																		11.8164
	-0.26372																		0.992409																		11.5856
	-0.5292																		1.25441																		11.3798
	-0.41758																		0.955783																		11.214
	-0.42745																		1.13627																		11.0605
	-0.53421																		1.13911																		10.8688
	-0.48785																		1.00848																		10.613
	-0.37791																		0.77364																		10.3324
	-0.71218																		1.04544																		10.1346
	-0.51358																		0.934582																		9.92733
	-0.50602																		0.866366																		9.79135
	-0.74435																		0.873526																		9.63783
	-0.75778																		0.855839																		9.50741
	-0.47404																		1.01035																		9.36822
	-0.68209																		0.876662																		9.28651
	-0.57221																		0.810518																		9.28184
	-0.53521																		0.875878																		9.33797
	-0.51877																		0.781108																		9.40483
	-0.48016																		1.07916																		9.4909
	-0.41423																		0.845388																		9.5976
	-0.47443																		0.784631																		9.69805
	-0.20183																		0.794237																		9.82072
	-0.1104																		0.757944																		9.93441
	-0.12014																		0.852622																		10.0327
	-0.11694																		0.774827																		10.1148
	-0.02769																		0.595966																		10.1809
	-0.11739																		0.638649																		10.2945
	-0.2166																		0.645755																		10.4271
	-0.02393																		0.713373																		10.5445
	-0.18606																		0.829039																		10.6108
	-0.1708																		0.55631																		10.6245
	-0.02524																		0.821744																		10.6394
	-0.19218																		0.742372																		10.639
	-0.06666																		0.618918																		10.637
	-0.09746																		0.679386																		10.5895
	-0.04431																		0.610868																		10.5293
	0.067987																		0.610453																		10.4445
	0.047482																		0.471549																		10.3856
	-0.05167																		0.708516																		10.3314
	0.109846																		0.781518																		10.2702
	0.129702																		0.680965																		10.2216
	0.235815																		0.672569																		10.1781
	0.099007																		0.701548																		10.154
	0.249094																		0.746575																		10.1572
	0.142421																		0.690353																		10.1914
	0.339355																		0.519473																		10.2867
	0.051689																		0.560677																		10.3329
	-0.00139																		0.519106																		10.3616
	-0.13961																		0.613386																		10.3474
	0.038571																		0.546359																		10.3824
	-0.08327																		0.487406																		10.4199
	-0.09603																		0.484861																		10.4532
	-0.07837																		0.611909																		10.5427
	-0.21393																		0.621711																		10.6602
	-0.03233																		0.561896																		10.8189
	0.050762																		0.498155																		10.9733
	0.007779																		0.338263																		11.1496
	-0.09415																		0.404737																		11.3791
	-0.027																		0.572676																		11.6122
	0.039722																		0.465061																		11.8798
	0.104454																		0.503225																		12.1136
	0.177924																		0.592347																		12.3346
	0.101693																		0.41796																		12.5041
	0.245582																		0.310447																		12.6448
	0.248776																		0.227544																		12.758
	0.271443																		0.385001																		12.8567
	0.25925																		0.38547																		12.9789
	0.401719																		0.338596																		13.1068
	0.333525																		0.612356																		13.2768
	0.258799																		0.665953																		13.417
	0.266887																		0.424932																		13.5176
	0.337621																		0.601886																		13.5755
	0.402256																		0.686145																		13.6015
	0.263073																		0.716495																		13.6378
	0.261837																		0.653426																		13.6808
	0.344484																		0.623932																		13.6995
	0.445668																		0.790119																		13.7268
	0.278856																		0.796361																		13.6878
	0.410463																		0.698084																		13.6501
	0.402043																		0.752583																		13.5655
	0.231804																		0.634826																		13.5124
	0.499549																		0.776012																		13.5102
	0.354132																		0.763375																		13.5524
	0.336827																		0.768266																		13.6282
	0.141433																		0.811086																		13.7131
	0.277917																		0.563954																		13.8033
	0.424643																		0.576199																		13.8826
	0.341378																		0.737284																		13.9466
	0.190638																		0.71486																		13.9674
	0.370921																		0.641018																		14.0204
	0.292311																		0.665883																		14.1192
	0.353016																		0.600894																		14.2802
	0.415941																		0.603357																		14.4573
	0.456314																		0.696717																		14.6157
	0.448553																		0.589111																		14.7858
	0.537915																		0.621493																		14.9428
	0.760275																		0.788148																		15.106
	1.06572																		0.567511																		15.2599
	1.01176																		0.639813																		15.4301
	1.10083																		0.412832																		15.6144
	1.14938																		0.514103																		15.7856
	1.21817																		0.461238																		15.8773
	1.09429																		0.446065																		15.9533
	1.1384																		0.469881																		15.9688
	1.15917																		0.493363																		16.0079
	0.926298																		0.61039																		16.074
	1.24444																		0.494244																		16.2395
	1.20394																		0.568807																		16.4869
	1.14353																		0.625318																		16.7302
	1.15159																		0.513992																		16.937
	1.33211																		0.639832																		17.1081
	1.35496																		0.621081																		17.2706
	1.43997																		0.540915																		17.4299
	1.49251																		0.674788																		17.5681
	1.49852																		0.767638																		17.6822
	1.48063																		0.784892																		17.7909
	1.47674																		0.785595																		17.8349
	1.75977																		0.755068																		17.8505
	1.59816																		0.690306																		17.8097
	1.82987																		0.677916																		17.791
	1.71636																		0.818171																		17.7324
	1.66978																		0.787779																		17.7156
	2.07243																		1.09436																		17.6627
	2.1185																		1.133																		17.6251
	2.43054																		1.13047																		17.5603
	2.523																		1.26882																		17.4326
	2.72585																		1.30839																		17.2365
	2.6968																		1.24036																		16.9503
	2.77531																		1.40063																		16.6947
	2.83529																		1.50294																		16.4562
	2.96209																		1.41465																		16.2291
	3.05368																		1.38555																		16.0099
	2.92576																		1.32198																		15.7324
	2.97731																		1.31911																		15.4452
	2.96996																		1.36827																		15.1211
	3.0774																		1.37851																		14.7986
	2.99008																		1.23516																		14.5098
	3.0607																		1.32125																		14.1918
	2.9901																		1.53981																		13.9203
	3.07318																		1.26732																		13.6262
	3.25932																		1.4005																		13.4089
	2.55656																		1.32995																		13.1861
	2.714																		1.40299																		12.983
	2.47985																		1.48534																		12.7773
	2.50914																		1.40953																		12.5617
	2.55557																		1.38506																		12.3857
	2.38348																		1.3794																		12.2113
	2.37461																		1.44717																		12.071
	2.22992																		1.40291																		11.8941
	2.20647																		1.404																		11.6801
	2.15343																		1.31758																		11.4682
	2.25629																		1.28874																		11.2607
	2.09613																		1.36059																		11.1567
	2.18521																		1.31465																		11.0683
	2.20341																		1.10143																		10.9573
	2.27657																		1.14606																		10.8134
	2.12938																		1.34791																		10.6828
	2.22335																		1.10232																		10.6498
	2.25995																		1.06727																		10.6143
	2.16917																		1.10475																		10.58
	2.25613																		1.18064																		10.5049
	2.34248																		1.22873																		10.4406
	2.42955																		1.182																		10.4071
	2.5502																		1.08508																		10.3728
	2.3226																		1.3148																		10.3179
	2.32017																		0.994414																		10.2221
	2.26866																		1.2677																		10.1444
	2.2812																		1.10983																		10.0917
	2.23613																		1.16287																		10.0457
	2.20782																		1.08006																		10.0135
	2.2069																		1.21931																		9.93637
	2.24087																		1.19921																		9.83568
	2.25743																		1.39052																		9.67427
	2.34216																		1.36625																		9.54802
	2.23957																		1.3509																		9.47739
	2.3328																		1.6014																		9.43397
	2.57728																		1.58613																		9.35468
	2.512																		1.75102																		9.22798
	2.54708																		1.84419																		9.10989
	2.58477																		1.70451																		9.02704
	2.3705																		1.71809																		8.98441
	2.57623																		1.88001																		8.89818
	2.61216																		1.73199																		8.78281
	2.47634																		1.61176																		8.62243
	2.52175																		1.85116																		8.519
	2.46493																		1.72147																		8.42949
	2.47873																		1.56344																		8.37473
	2.72564																		1.38509																		8.2675
	2.7064																		1.48756																		8.14475
	2.61438																		1.57127																		8.02728
	2.43982																		1.47293																		7.94685
	2.54194																		1.42973																		7.91273
	2.58822																		1.68841																		7.86777
	2.52988																		1.77461																		7.84735
	2.78545																		1.82254																		7.81164
	2.44744																		1.77293																		7.7923
	2.48336																		1.82748																		7.7698
	2.53102																		1.93216																		7.76455
	2.16062																		2.04843																		7.74956
	2.49586																		2.04852																		7.74933
	2.46656																		2.11108																		7.74345
	2.49487																		2.02245																		7.77686
	2.54866																		1.96786																		7.77073
	2.46198																		2.05746																		7.78127
	2.10507																		1.89956																		7.73178
	2.1282																		1.7728																		7.69884
	2.15649																		1.81723																		7.61691
	2.00192																		1.9155																		7.58084
	2.01427																		1.90035																		7.57855
	2.24443																		1.80031																		7.61138
	2.19304																		1.807																		7.63336
	2.16221																		1.75284																		7.61275
	2.13099																		1.71575																		7.57299
	2.22309																		1.82553																		7.49175
	2.1076																		1.60581																		7.42297
	2.31407																		1.75858																		7.3343
	2.15497																		1.51619																		7.27073
	2.30349																		1.64284																		7.23084
	2.19792																		1.51503																		7.20899
	2.30128																		1.51992																		7.156
	2.22348																		1.27101																		7.01454
	2.38752																		1.39575																		6.8763
	2.40117																		1.31741																		6.78892
	2.31245																		1.29547																		6.74494
	2.41008																		1.36376																		6.7198
	2.34836																		1.24066																		6.69213
	2.24748																		1.05898																		6.69938
	2.24596																		1.29444																		6.68254
	2.26064																		1.42611																		6.63795
	2.09167																		1.32712																		6.55413
	2.06004																		1.55121																		6.53371
	2.16474																		1.46508																		6.56043
	2.39087																		1.67356																		6.6204
	2.16224																		1.79857																		6.65003
	2.16508																		1.66965																		6.65656
	2.16519																		1.71055																		6.69048
	2.17237																		1.8674																		6.74339
	2.01142																		1.57745																		6.80714
	2.07154																		1.66005																		6.88098
	2.09356																		1.71005																		6.95118
	2.07761																		1.61734																		7.0392
	2.34828																		1.64728																		7.09971
	2.1954																		1.65551																		7.13863
	2.34418																		1.62326																		7.19658
	2.38407																		1.61011																		7.26504
	2.35768																		1.77857																		7.332
	2.21211																		1.73515																		7.32929
	2.37472																		1.92657																		7.30505
	2.44094																		2.00859																		7.32874
	2.45798																		1.81091																		7.39913
	2.35551																		1.77635																		7.43763
	2.43915																		1.78026																		7.41921
	2.24048																		1.76654																		7.4035
	2.34637																		1.93014																		7.42593
	2.4715																		1.67444																		7.47321
	2.24824																		1.68709																		7.48507
	2.27671																		1.71394																		7.45953
	2.2607																		1.63402																		7.38451
	2.2719																		1.5617																		7.32235
	2.21833																		1.55292																		7.2479
	2.2997																		1.53149																		7.23151
	2.21717																		1.48261																		7.16495
	2.22983																		1.51279																		7.14539
	2.0601																		1.53798																		7.08268
	2.22571																		1.55316																		7.05683
	2.14053																		1.39127																		7.02824
	2.10705																		1.45519																		7.06379
	2.02536																		1.59523																		7.1137
	2.0599																		1.53235																		7.13718
	2.10326																		1.44374																		7.07225
	2.24607																		1.481																		6.99923
	2.06958																		1.44447																		6.95612
	2.02999																		1.67355																		6.92652
	1.85091																		1.59951																		6.93577
	2.10582																		2.00391																		6.92255
	1.82074																		1.97926																		6.99135
	1.97767																		2.00757																		7.05294
	1.85798																		1.99038																		7.12928
	1.76002																		2.04013																		7.09555
	1.68423																		2.21594																		7.05937
	1.56325																		2.04597																		6.98764
	1.68922																		2.12887																		6.98324
	1.61565																		2.07522																		6.92959
	1.57043																		2.40068																		6.86429
	1.56484																		2.24085																		6.77949
	1.53892																		2.33745																		6.68325
	1.59352																		2.36972																		6.58169
	1.59218																		2.28334																		6.46659
	1.39419																		2.48236																		6.36252
	1.28794																		2.26776																		6.31153
	1.39978																		2.09817																		6.2806
	1.34318																		2.3548																		6.22634
	1.50649																		2.24934																		6.13988
	1.66517																		2.23651																		5.97924
	1.55946																		2.27265																		5.81807
	1.41771																		2.24699																		5.63226
	1.44109																		2.29042																		5.48843
	1.6928																		2.47959																		5.38711
	1.41686																		2.45503																		5.35941
	1.41036																		2.43016																		5.37072
	1.41853																		2.37646																		5.39056
	1.49599																		2.55319																		5.40353
	1.6929																		2.63788																		5.40862
	1.54507																		2.47964																		5.47107
	1.52708																		2.44275																		5.49724
	1.51088																		2.40224																		5.51303
	1.48748																		2.41389																		5.49516
	1.39258																		2.4638																		5.50125
	1.48486																		2.31638																		5.49472
	1.25485																		2.56187																		5.43303
	1.22477																		2.56129																		5.35998
	1.29836																		2.40751																		5.31584
	1.22478																		2.60169																		5.34391
	1.2491																		2.69565																		5.42423
	1.27732																		2.91463																		5.5488
	1.24776																		2.74796																		5.643
	1.1897																		2.74852																		5.69732
	1.06535																		2.66924																		5.67977
	1.17817																		2.7323																		5.68027
	1.02196																		2.71276																		5.69795
	1.21978																		2.66232																		5.75809
	1.3085																		2.68668																		5.7646
	1.39811																		2.53269																		5.75925
	1.16552																		2.54363																		5.68373
	1.02929																		2.53688																		5.64278
	1.25227																		2.34913																		5.61996
	1.02755																		2.34984																		5.66684
	1.21388																		2.32883																		5.72784
	1.12777																		2.17516																		5.7913
	0.972643																		2.2692																		5.87146
	0.840501																		2.26847																		5.96257
	0.965362																		2.01025																		6.0544
	1.02943																		2.14324																		6.08964
	0.965209																		2.08173																		6.07846
	0.887255																		1.92862																		6.03875
	0.909848																		2.01919																		6.01256
	1.03451																		1.89168																		6.01736
	1.01541																		1.82343																		6.02034
	0.912793																		1.70156																		5.99319
	0.685156																		1.80876																		5.90974
	0.656082																		1.65409																		5.84454
	0.800856																		1.59285																		5.83132
	0.787285																		1.65369																		5.85224
	0.542184																		1.50247																		5.86449
	0.711115																		1.54561																		5.86062
	0.687376																		1.34483																		5.8645
	0.564979																		1.47579																		5.8552
	0.550424																		1.46283																		5.84337
	0.454246																		1.24763																		5.80608
	0.377321																		1.12171																		5.79609
	0.467993																		1.33242																		5.79367
	0.519268																		1.15868																		5.85212
	0.493886																		1.26175																		5.93995
	0.448157																		1.07634																		6.03854
	0.420215																		1.09998																		6.16318
	0.516649																		1.26518																		6.33149
	0.398827																		1.19462																		6.55009
	0.324952																		1.18233																		6.79094
	0.325728																		1.11576																		7.00875
	0.246886																		1.1825																		7.22075
	0.31037																		1.24049																		7.38645
	0.24636																		1.29078																		7.55777
	0.414612																		1.24834																		7.74877
	0.389446																		1.25059																		7.96918
	0.390739																		1.22327																		8.16321
	0.215936																		1.10552																		8.32096
	0.321863																		1.35113																		8.42468
	0.341227																		1.40099																		8.55541
	0.313799																		1.19846																		8.73124
	0.267476																		1.32499																		8.90097
	0.372955																		1.12354																		9.00593
	0.350959																		1.09952																		9.02601
	0.461695																		0.914377																		9.00222
	0.212884																		0.939614																		8.9546
	0.16015																		1.1085																		8.82819
	0.077264																		1.05629																		8.68257
	0.289698																		0.899837																		8.48859
	0.145626																		0.997824																		8.30186
	0.122546																		1.02317																		8.11664
	0.148207																		0.890047																		7.94566
	0.044502																		0.892888																		7.77485
	0.028145																		0.933745																		7.58187
	-0.02145																		0.912563																		7.38769
	0.147923																		0.983107																		7.19334
	0.350932																		0.964014																		7.04627
	0.253779																		0.64379																		6.94062
	0.154098																		0.857044																		6.86368
	0.289924																		0.671273																		6.72298
	0.307591																		0.849273																		6.57301
	0.097719																		0.794522																		6.44806
	0.018357																		0.637944																		6.40763
	0.161002																		0.46184																		6.30244
	-0.07843																		0.64629																		6.21405
	0.057274																		0.551145																		6.17326
	-0.00446																		0.621096																		6.22004
	0.006644																		0.378222																		6.19656
	-0.11114																		0.742643																		6.10799
	-0.21675																		0.590889																		6.03987
	-0.21086																		0.599641																		6.02646
	-0.22344																		0.517655																		6.03217
	-0.18499																		0.559068																		6.00959
	-0.07075																		0.490104																		6.01478
	-0.18257																		0.463107																		5.9732
	-0.17058																		0.613335																		5.92782
	-0.28223																		0.572997																		5.85167
	-0.25709																		0.684146																		5.79338
	-0.00128																		0.613474																		5.75143
	-0.00163																		0.698386																		5.76018
	-0.15351																		0.42834																		5.76034
	-0.06077																		0.49838																		5.77567
	-0.09439																		0.502279																		5.72647
	-0.02557																		0.501066																		5.76445
	-0.00868																		0.563279																		5.79028
	-0.08526																		0.54172																		5.82883
	0.019236																		0.558398																		5.84622
	-0.15305																		0.38886																		5.88359
	0.007075																		0.418379																		5.97358
	-0.07008																		0.524742																		6.03293
	-0.07113																		0.552975																		6.08305
	-0.12507																		0.428422																		6.11613
	-0.05464																		0.528006																		6.18211
	-0.15306																		0.474782																		6.25455
	-0.11993																		0.312121																		6.36958
	-0.24107																		0.379956																		6.54385
	-0.15443																		0.340486																		6.77048
	-0.22299																		0.477589																		7.04644
	-0.19541																		0.284136																		7.30841
	-0.22055																		0.404266																		7.56495
	-0.26401																		0.442647																		7.7935
	-0.16024																		0.454408																		7.9986
	-0.04538																		0.358608																		8.20154
	-0.08262																		0.451034																		8.3795
	0.141322																		0.422623																		8.54148
	0.06871																		0.412196																		8.65171
	0.220742																		0.363706																		8.74168
	0.025034																		0.527879																		8.85091
	0.221882																		0.723975																		8.97016
	0.25891																		0.862254																		9.05683
	0.376478																		0.850386																		9.11897
	0.570008																		0.855196																		9.16087
	0.632698																		0.768849																		9.21249
	0.390568																		0.833286																		9.25758
	0.38935																		0.875781																		9.32444
	0.983009																		0.877592																		9.37672
	0.617044																		0.917871																		9.3791
	0.591421																		0.854591																		9.29174
	0.897828																		0.843073																		9.19585
	0.88068																		0.882697																		9.09386
	0.959545																		0.966289																		8.98532
	0.956908																		0.975374																		8.85074
	1.2038																		0.876707																		8.69898
	1.31592																		0.982149																		8.58785
	1.55502																		0.980845																		8.53513
	1.40534																		0.893503																		8.53091
	1.34224																		1.08039																		8.53225
	1.62848																		0.755402																		8.52943
	1.76405																		1.08946																		8.5185
	1.86244																		1.0907																		8.56578
	1.98134																		1.13044																		8.57764
	2.08748																		1.02281																		8.62196
	2.24799																		1.13308																		8.63495
	2.45039																		1.06724																		8.64125
	2.5032																		1.11855																		8.59206
	3.04431																		1.02796																		8.50504
	2.93021																		1.0813																		8.45537
	2.98006																		1.02181																		8.44862
	3.09713																		1.21007																		8.42841
	3.20385																		1.10048																		8.35866
	3.11027																		1.15569																		8.30293
	3.0802																		1.37026																		8.27499
	3.14637																		1.31751																		8.31128
	3.25549																		1.44744																		8.27536
	3.08728																		1.47603																		8.18134
	3.08919																		1.37289																		8.02657
	3.03253																		1.46784																		7.86222
	3.04937																		1.30276																		7.65857
	3.24834																		1.37006																		7.41497
	3.2635																		1.30174																		7.14159
	3.27043																		1.39547																		6.90875
	3.34596																		1.10014																		6.67203
	3.34599																		1.31795																		6.45636
	3.12069																		1.31513																		6.29272
	3.30624																		1.24438																		6.1642
	3.53898																		1.22765																		6.07558
	3.27816																		1.39644																		5.90505
	3.4683																		1.21915																		5.73914
	3.42175																		1.12496																		5.57315
	3.35238																		1.16727																		5.48213
	3.5892																		1.12427																		5.40171
	3.85519																		1.11791																		5.32046
	4.008																		1.05748																		5.21461
	4.20226																		1.10121																		5.10786
	4.10075																		0.905442																		5.00269
	4.10416																		0.97924																		4.93285
	4.2042																		0.921741																		4.89781
	3.93938																		0.721928																		4.93286
	4.01634																		0.888586																		5.02807
	4.07867																		0.838481																		5.14457
	4.21551																		0.827948																		5.26426
	4.17066																		0.651537																		5.35787
	4.30685																		0.806021																		5.45139
	4.39295																		0.585442																		5.47917
	4.01603																		0.671619																		5.48531
	4.14027																		0.429413																		5.48362
	4.06434																		0.491504																		5.55736
	3.97321																		0.600712																		5.60614
	3.92212																		0.569905																		5.64084
	3.90414																		0.66164																		5.63391
	3.89995																		0.450071																		5.62722
	3.85307																		0.285753																		5.58432
	3.69607																		0.58078																		5.49963
	3.69332																		0.399185																		5.48453
	3.26484																		0.327147																		5.51104
	2.97709																		0.566109																		5.58688
	2.90679																		0.653175																		5.62369
	2.79347																		0.519168																		5.66056
	2.92538																		0.471073																		5.65956
	2.96026																		0.506379																		5.63429
	2.80288																		0.434693																		5.6008
	2.80089																		0.488745																		5.56552
	2.66113																		0.378076																		5.54235
	2.61312																		0.237024																		5.50201
	2.71508																		0.260979																		5.52351
	2.63467																		0.297359																		5.51521
	2.50253																		0.393488																		5.48573
	2.51895																		0.335013																		5.39847
	2.38803																		0.275578																		5.30437
	2.32713																		0.349005																		5.2314
	2.53281																		0.31152																		5.16829
	2.45767																		0.107609																		5.19889
	2.4065																		0.400314																		5.25257
	2.31846																		0.374484																		5.31054
	2.28418																		0.284706																		5.31336
	2.14208																		0.452789																		5.29953
	2.23015																		0.48704																		5.28045
	2.26852																		0.532321																		5.25732
	2.11673																		0.369985																		5.20991
	2.01042																		0.585392																		5.15109
	2.02787																		0.552539																		5.08801
	1.97536																		0.654177																		5.08152
	1.93357																		0.859445																		5.08026
	1.77994																		0.680884																		5.09338
	1.73414																		0.798572																		5.03436
	1.84649																		0.826272																		5.00542
	1.9364																		1.55887																		4.99167
	1.7072																		1.45545																		5.03093
	1.78294																		1.5386																		5.07017
	1.66924																		1.37588																		5.09236
	1.51406																		1.10193																		5.09313
	1.58939																		1.10546																		5.0175
	1.49528																		1.30724																		4.93502
	1.5938																		1.2645																		4.79909
	1.50544																		1.17981																		4.71039
	1.57624																		1.24404																		4.59434
	1.44655																		1.2194																		4.52865
	1.41333																		1.24027																		4.45365
	1.46196																		1.22409																		4.40956
	1.28312																		1.05319																		4.42445
	1.5381																		0.86151																		4.40862
	1.44769																		0.885108																		4.37056
	1.56356																		0.985138																		4.26534
	1.44985																		0.83511																		4.19424
	1.46015																		0.965315																		4.1207
	1.48122																		0.766603																		4.04111
	1.55258																		0.927909																		3.95268
	1.39921																		0.878798																		3.86355
	1.63256																		0.89493																		3.82492
	1.77459																		1.14353																		3.78034
	1.55699																		1.0424																		3.78028
	1.39369																		1.15396																		3.74684
	1.64876																		1.07356																		3.74097
	1.51319																		1.14885																		3.74627
	1.57408																		1.15277																		3.75778
	1.54155																		1.28154																		3.76203
	1.63058																		1.16586																		3.73865
	1.36625																		1.14257																		3.69805
	1.4441																		1.54993																		3.64355
	1.31156																		1.45764																		3.51677
	1.46463																		1.38942																		3.43324
	1.02429																		1.70408																		3.36346
	1.15496																		1.84082																		3.35782
	1.06657																		1.78107																		3.32875
	1.16089																		1.857																		3.32322
	1.0341																		2.22888																		3.31703
	0.732262																		2.228																		3.32309
	0.960629																		2.28867																		3.33919
	0.8516																		2.33256																		3.33013
	0.897406																		2.46695																		3.33316
	0.891069																		2.49806																		3.33105
	0.836638																		2.65826																		3.39008
	0.718981																		2.94157																		3.43583
	0.689756																		2.98385																		3.47209
	0.51626																		3.0772																		3.4946
	0.666207																		3.10163																		3.52767
	0.646195																		3.31072																		3.60048
	0.564164																		3.3809																		3.75074
	0.463899																		3.31517																		4.01469
	0.747535																		3.27321																		4.37384
	0.67311																		3.55957																		4.80889
	0.443226																		3.55808																		5.30302
	0.570623																		3.67865																		5.81894
	0.499873																		3.83406																		6.37023
	0.439817																		3.55857																		6.87917
	0.594026																		3.62298																		7.39151
	0.300487																		3.71093																		7.82671
	0.389168																		3.76939																		8.26026
	0.432111																		3.78309																		8.6766
	0.260266																		3.92907																		9.09201
	0.14301																		3.89832																		9.45017
	0.284006																		4.01192																		9.77116
	0.195277																		4.21068																		10.0766
	0.236082																		3.94949																		10.3889
	0.210228																		4.09509																		10.6605
	0.221818																		3.88601																		10.9051
	0.252776																		4.05107																		11.096
	0.182856																		3.98666																		11.216
	0.096223																		4.02402																		11.2513
	0.17468																		3.98913																		11.2383
	-0.02894																		3.95335																		11.1754
	0.072874																		4.21507																		11.0057
	0.060821																		4.30548																		10.7891
	0.182769																		4.27425																		10.4922
	0.107868																		4.40361																		10.2847
	0.168557																		4.44135																		10.0855
	0.033792																		4.34411																		9.97641
	0.788093																		4.29481																		9.82821
	0.658964																		4.22789																		9.66427
	0.597041																		4.31889																		9.47024
	0.602582																		4.70275																		9.28496
	0.719806																		4.73817																		9.09817
	0.594784																		4.53559																		8.94547
	0.695198																		4.40409																		8.80896
	0.606416																		4.36869																		8.72119
	0.624055																		4.46971																		8.63074
	0.528637																		4.16809																		8.53617
	0.467737																		4.26012																		8.44407
	0.734771																		4.29883																		8.36939
	0.803712																		4.21755																		8.28933
	0.793118																		4.18304																		8.21267
	0.822753																		4.09457																		8.13986
	1.0059																		4.1723																		8.07786
	0.791896																		4.00951																		8.02081
	0.661657																		4.11481																		7.93574
	0.924379																		3.97352																		7.8384
	0.944904																		3.69755																		7.72912
	0.959179																		3.68174																		7.67499
	0.787385																		3.60147																		7.71552
	0.732044																		3.39939																		7.80475
	0.665825																		3.54605																		7.93246
	0.892092																		3.37025																		8.07183
	1.00244																		3.3852																		8.18104
	0.989114																		3.38005																		8.29857
	1.05808																		3.33878																		8.4044
	1.15251																		3.1984																		8.56952
	1.15988																		3.18294																		8.74068
	1.24489																		3.37735																		8.89083
	1.55731																		3.32549																		9.02829
	1.67816																		3.36539																		9.16356
	1.62558																		3.30582																		9.29274
	1.67957																		3.10431																		9.40984
	1.54851																		3.47258																		9.5113
	1.65258																		3.37155																		9.66212
	1.7458																		3.40334																		9.81261
	1.69688																		3.4403																		9.96825
	1.73191																		3.4284																		10.0917
	1.63312																		3.56243																		10.1771
	1.73113																		3.56747																		10.1925
	1.71529																		3.51286																		10.1753
	1.82381																		3.60102																		10.1488
	1.86667																		3.76034																		10.1108
	1.906																		3.62262																		10.1105
	1.97345																		3.75302																		10.1089
	2.00846																		3.63295																		10.1429
	1.94823																		3.47319																		10.0962
	2.18454																		3.51817																		10.0237
	2.29623																		3.64679																		9.94623
	2.33181																		3.5578																		9.87548
	2.08723																		3.71413																		9.78867
	2.17965																		3.79794																		9.67038
	2.45516																		3.81552																		9.59211
	2.6885																		3.92242																		9.57955
	2.6467																		3.99823																		9.56371
	2.5858																		3.93451																		9.53404
	2.67012																		3.81393																		9.49472
	2.86108																		4.08492																		9.50555
	2.66194																		3.92809																		9.54914
	2.78435																		4.21509																		9.59468
	2.94119																		3.90988																		9.64325
	2.95757																		4.01786																		9.6877
	2.74596																		3.87409																		9.76181
	2.90094																		3.6915																		9.76913
	2.92131																		3.74578																		9.75915
	3.08394																		4.04927																		9.71799
	3.045																		3.88676																		9.79148
	3.45709																		3.79064																		9.90814
	3.42939																		3.79512																		10.0821
	3.51045																		3.93146																		10.2634
	3.48656																		3.87091																		10.5091
	3.49197																		3.97418																		10.7869
	3.48973																		4.09665																		11.1207
	3.40747																		3.8604																		11.4512
	3.44286																		4.01656																		11.8456
	3.28335																		3.86134																		12.2392
	3.27386																		3.70468																		12.6358
	3.38742																		3.86454																		12.9589
	3.26863																		3.8636																		13.2163
	3.26107																		3.92192																		13.4386
	3.39677																		3.85623																		13.6399
	3.37413																		3.62792																		13.8438
	3.28309																		3.77534																		14.017
	3.38174																		3.77225																		14.2334
	3.40763																		3.85827																		14.4239
	3.47049																		3.8789																		14.6128
	3.29481																		3.70491																		14.7201
	3.3805																		3.72133																		14.807
	3.32379																		3.49324																		14.8311
	3.38845																		3.64534																		14.8215
	3.13734																		3.37105																		14.8128
	3.28735																		3.27819																		14.7747
	3.30973																		3.58782																		14.6839
	3.44167																		3.44881																		14.5047
	3.05527																		3.61675																		14.2549
	3.14239																		3.62257																		13.9713
	3.15086																		3.64665																		13.6614
	3.23188																		3.5505																		13.3934
	3.14702																		3.48684																		13.1834
	3.00642																		3.53873																		13.0137
	3.17365																		3.32101																		12.8874
	2.96453																		3.59242																		12.7752
	3.13664																		3.61178																		12.6646
	3.06342																		3.48242																		12.5651
	3.18486																		3.59																		12.4823
	3.38551																		3.70349																		12.4538
	3.37699																		3.59212																		12.3714
	3.48102																		3.81199																		12.2734
	3.52489																		3.64322																		12.145
	3.78134																		3.74698																		12.053
	3.74734																		3.51546																		11.9046
	3.87093																		3.56672																		11.7167
	3.80224																		3.41183																		11.4665
	3.66449																		3.37482																		11.2368
	3.9452																		3.48263																		11.0024
	3.88495																		3.53539																		10.7951
	3.64989																		3.67994																		10.5875
	3.67979																		3.57296																		10.4039
	3.67696																		3.61762																		10.208
	3.67276																		3.62672																		10.0028
	3.71124																		3.61025																		9.77778
	3.49937																		3.67553																		9.54414
	3.49556																		3.56803																		9.30963
	3.56169																		3.78461																		9.06804
	3.66223																		3.51076																		8.8275
	3.43245																		3.5349																		8.55038
	3.54443																		3.62805																		8.33356
	3.67476																		3.66547																		8.12055
	3.58629																		3.67914																		7.94352
	3.49512																		3.83683																		7.72058
	3.70674																		3.86718																		7.49814
	3.7054																		4.01093																		7.30815
	3.56912																		3.91498																		7.16081
	3.71631																		4.07774																		7.07385
	3.6224																		3.89846																		7.00974
	3.66827																		3.79812																		6.98679
	3.65578																		3.93092																		6.99735
	3.54463																		3.88816																		6.99828
	3.47399																		3.9473																		6.95169
	3.6263																		3.8133																		6.87579
	3.60319																		3.81128																		6.77286
	3.73441																		3.94941																		6.64901
	3.81311																		3.80385																		6.53164
	3.69612																		3.81223																		6.4836
	3.42709																		3.70434																		6.49852
	3.4607																		3.6418																		6.52342
	3.4216																		3.69317																		6.48951
	3.08381																		3.54015																		6.45946
	3.14021																		3.57936																		6.44597
	3.04585																		3.57454																		6.48885
	2.77377																		3.33781																		6.5196
	2.73745																		3.41267																		6.57273
	2.59473																		3.54173																		6.62736
	2.66233																		3.34905																		6.64312
	2.59529																		3.35001																		6.65572
	2.72668																		3.23347																		6.62415
	2.88162																		3.26022																		6.61719
	2.9829																		3.33692																		6.55144
	2.79094																		3.31662																		6.5121
	2.95264																		3.53921																		6.43742
	3.27307																		3.31399																		6.40574
	3.14277																		3.31102																		6.37112
	3.13658																		3.10832																		6.37913
	3.15296																		3.10297																		6.3113
	3.24863																		3.33751																		6.18197
	3.44423																		3.16145																		6.05311
	3.28315																		3.08215																		5.98599
	3.27604																		3.12574																		5.96704
	3.42811																		2.96028																		5.92087
	3.34102																		2.96581																		5.85001
	3.59985																		2.79435																		5.81304
	3.34487																		2.9754																		5.79618
	3.45741																		2.90726																		5.8034
	3.35715																		2.84335																		5.77802
	3.50867																		2.80889																		5.7405
	3.68622																		2.81734																		5.66134
	3.61396																		2.96389																		5.5573
	3.69883																		2.8506																		5.47751
	3.61138																		2.78468																		5.44984
	3.68154																		2.76483																		5.51198
	3.7344																		2.78186																		5.55902
	3.66774																		2.85811																		5.59444
	3.90057																		2.9727																		5.5874
	3.70745																		2.80034																		5.58477
	3.63457																		2.93464																		5.62108
	3.93972																		2.91912																		5.64435
	3.64355																		2.95584																		5.65639
	3.76155																		3.1759																		5.65737
	3.91092																		3.21467																		5.68828
	3.48279																		3.09467																		5.75169
	3.42344																		3.26549																		5.79506
	3.19871																		2.88058																		5.85654
	3.20391																		2.92752																		5.88656
	3.19706																		3.04588																		5.93563
	3.03796																		3.10305																		5.92646
	2.93931																		2.90283																		5.96053
	2.71023																		2.81578																		5.9467
	2.69722																		2.85911																		5.94496
	2.85243																		2.87064																		5.90398
	2.58248																		2.97132																		5.84807
	2.77488																		2.92127																		5.7489
	2.8107																		2.95617																		5.67636
	2.75677																		2.77553																		5.64165
	2.79101																		2.87865																		5.63551
	2.87059																		2.90359																		5.57896
	2.86629																		2.95811																		5.47643
	2.79198																		2.82671																		5.38314
	2.76868																		2.70946																		5.281
	2.71001																		2.7866																		5.19249
	2.84078																		2.63609																		5.0641
	2.58653																		2.63323																		4.93832
	2.55706																		2.67711																		4.75022
	2.47581																		2.72375																		4.57883
	2.38834																		2.70637																		4.39081
	2.23608																		2.54794																		4.28756
	2.51158																		2.50028																		4.19912
	2.3926																		2.71766																		4.18063
	2.11304																		2.61155																		4.18063
	2.22782																		2.63473																		4.2098
	2.11744																		2.73238																		4.23921
	2.25263																		2.50173																		4.28224
	2.25604																		2.53933																		4.29547
	2.13017																		2.57275																		4.30161
	2.09245																		2.3563																		4.3184
	2.12511																		2.36529																		4.36628
	2.03221																		2.34649																		4.42653
	1.98491																		2.28388																		4.45509
	2.04503																		2.18607																		4.48993
	1.97141																		2.29301																		4.50556
	2.03606																		2.51366																		4.50572
	1.97448																		2.44249																		4.50783
	1.79042																		2.48367																		4.54301
	1.88723																		2.57929																		4.57358
	1.81991																		2.58554																		4.60001
	1.73471																		2.51275																		4.59561
	1.83912																		2.56875																		4.62307
	1.94425																		2.55501																		4.59999
	1.59235																		2.63117																		4.52441
	1.71418																		2.68307																		4.39426
	1.608																		2.70159																		4.25119
	1.66969																		2.74551																		4.16779
	1.5744																		2.82941																		4.12067
	1.3786																		2.97045																		4.0755
	1.37874																		2.97039																		3.93882
	1.3286																		2.99555																		3.80571
	1.42475																		3.1153																		3.67461
	1.11113																		3.03564																		3.63213
	1.26473																		3.21734																		3.56019
	1.21448																		3.18768																		3.52027
	1.40207																		3.31501																		3.45516
	1.3132																		3.42826																		3.38348
	1.18526																		3.4061																		3.32685
	1.0031																		3.51235																		3.29035
	1.14947																		3.55082																		3.32377
	1.38615																		3.58531																		3.33326
	1.26851																		3.3963																		3.28996
	1.24494																		3.57965																		3.27565
	1.13611																		3.50987																		3.33827
	1.05069																		3.53562																		3.48829
	1.24759																		3.60448																		3.64767
	1.14954																		3.3853																		3.77147
	1.0056																		3.44811																		3.91886
	1.04725																		3.47098																		4.06043
	1.13133																		3.56929																		4.28173
	1.33568																		3.40622																		4.43913
	1.15874																		3.29629																		4.59553
	1.17893																		3.27417																		4.67211
	1.03978																		3.17215																		4.78364
	0.974396																		3.02743																		4.87753
	1.10674																		2.86806																		4.99314
	1.14524																		2.98166																		5.09304
	1.13912																		3.01181																		5.13636
	1.21011																		3.10575																		5.15766
	1.02613																		3.11327																		5.14359
	1.17448																		3.34097																		5.15576
	0.947484																		3.11042																		5.2305
	1.07584																		3.04446																		5.28096
	0.954785																		3.11964																		5.26384
	0.792939																		2.98664																		5.14185
	0.826098																		3.11386																		5.00838
	0.667478																		2.85981																		4.88571
	0.835842																		2.86282																		4.68652
	0.841515																		2.94875																		4.45807
	0.797663																		2.88151																		4.18907
	0.75215																		2.93828																		4.03056
	0.811349																		2.8162																		3.92123
	0.818267																		3.0469																		3.83248
	0.859938																		3.061																		3.70651
	0.768614																		2.92169																		3.59742
	0.663583																		3.05043																		3.54121
	0.489405																		3.08638																		3.51686
	0.625555																		3.01488																		3.46263
	0.538971																		3.0638																		3.42036
	0.644376																		2.90101																		3.38162
	0.736764																		2.8685																		3.36241
	0.55564																		2.88249																		3.26046
	0.505981																		2.86705																		3.1663
	0.519211																		2.90381																		3.11373
	0.567646																		3.05608																		3.15352
	0.499155																		3.05796																		3.22294
	0.497085																		2.8578																		3.32437
	0.59199																		2.76616																		3.45705
	0.626938																		2.66879																		3.59622
	0.372492																		2.68037																		3.73502
	0.548859																		2.61785																		3.79041
	0.411461																		2.54697																		3.79025
	0.436025																		2.38955																		3.78775
	0.362019																		2.51227																		3.79958
	0.355851																		2.36313																		3.78419
	0.297511																		2.30482																		3.72256
	0.407639																		2.34213																		3.67496
	0.485575																		2.34946																		3.65428
	0.464375																		2.02381																		3.60624
	0.526474																		2.22778																		3.53886
	0.726648																		2.03104																		3.42844
	0.625282																		1.97951																		3.34127
	0.555001																		2.09703																		3.23447
	0.489564																		2.17237																		3.13612
	0.69091																		2.04177																		3.00734
	0.510305																		1.86788																		2.87671
	0.592293																		2.05688																		2.73057
	0.543087																		1.89722																		2.58774
	0.630416																		1.92825																		2.51145
	0.554477																		1.89189																		2.47559
	0.504755																		2.00684																		2.49274
	0.603375																		1.95499																		2.47045
	0.601316																		2.12156																		2.44189
	0.588456																		2.12745																		2.44853
	0.456709																		2.00288																		2.47738
	0.669366																		2.08445																		2.50252
	0.69408																		2.25416																		2.45923
	0.772269																		2.36546																		2.41438
	0.72477																		2.25185																		2.40418
	0.761081																		2.29303																		2.36571
	0.661996																		2.29149																		2.37517
	0.693671																		2.15741																		2.36181
	0.672442																		2.19719																		2.38772
	0.745154																		2.10704																		2.38179
	0.682966																		2.4217																		2.37251
	0.511777																		2.36657																		2.34292
	0.912883																		2.42913																		2.30086
	0.616438																		2.43529																		2.26184
	0.642238																		2.44109																		2.1964
	0.999953																		2.3152																		2.0944
	0.919353																		2.43523																		1.96514
	0.834351																		2.34048																		1.88701
	0.719274																		2.14514																		1.83583
	0.575308																		2.01011																		1.7406
	0.583454																		1.86899																		1.62576
	0.62422																		2.11399																		1.51784
	0.51998																		2.15869																		1.48651
	0.546784																		2.03153																		1.49745
	0.748226																		1.9917																		1.4941
	0.786825																		1.95743																		1.51281
	0.810539																		1.89584																		1.49189
	0.924916																		1.90913																		1.50359
	0.567925																		1.97307																		1.4769
	0.740259																		1.70372																		1.43911
	0.731744																		1.7213																		1.37047
	0.816344																		1.71794																		1.34029
	0.663627																		1.7661																		1.31146
	0.69156																		1.83191																		1.27518
	0.724503																		1.6641																		1.21209
	0.595153																		1.64501																		1.18593
	0.595801																		1.8709																		1.19694
	0.606814																		1.74112																		1.2482
	0.535045																		1.77578																		1.29229
	0.440035																		1.86761																		1.35163
	0.476855																		1.66915																		1.38982
	0.416397																		1.84265																		1.42576
	0.691071																		1.72816																		1.41135
	0.44387																		1.5866																		1.3822
	0.497762																		1.79691																		1.34536
	0.55119																		1.80195																		1.36848
	0.418271																		1.84096																		1.39884
	0.356281																		1.87146																		1.42097
	0.414079																		2.08032																		1.43296
	0.267278																		2.04463																		1.49273
	0.235609																		2.07973																		1.58278
	0.320286																		2.21647																		1.64091
	0.184122																		2.2677																		1.68263
	0.400919																		2.215																		1.75749
	0.321518																		2.1009																		1.85811
	0.136173																		2.28336																		1.94504
	0.171534																		2.41625																		1.98157
	0.115099																		2.45002																		1.98402
	0.130676																		2.37611																		1.9962
	0.198671																		2.3679																		2.03733
	0.142351																		2.30784																		2.08472
	0.048435																		2.32956																		2.13341
	-0.06793																		2.35267																		2.20357
	-0.04913																		2.43256																		2.3241
	-0.15313																		2.41948																		2.53141
	-0.12409																		2.56091																		2.75963
	-0.0699																		2.44771																		3.03261
	0.065583																		2.22989																		3.30425
	0.01429																		2.38008																		3.67128
	0.024552																		2.33																		4.061
	-0.08543																		2.08661																		4.49268
	-0.04197																		2.24024																		4.90559
	-0.01288																		2.11494																		5.33829
	-0.01504																		1.92264																		5.71365
	0.075115																		2.04531																		6.05383
	-0.11467																		2.11013																		6.37391
	-0.09395																		2.06365																		6.70927
	-0.18552																		1.94388																		7.05395
	-0.15315																		1.87157																		7.37743
	-0.2086																		1.8778																		7.69052
	-0.13654																		1.84734																		8.02023
	-0.20021																		1.90187																		8.32281
	-0.23314																		1.64036																		8.64001
	-0.35428																		1.75705																		8.8741
	-0.35846																		1.69369																		9.04969
	-0.18235																		1.7789																		9.10916
	-0.27972																		1.62936																		9.10178
	-0.29056																		1.57013																		9.07058
	-0.27268																		1.593																		8.97335
	-0.38607																		1.45519																		8.86106
	-0.31695																		1.6611																		8.69415
	-0.42825																		1.45393																		8.55604
	-0.45604																		1.61483																		8.40138
	-0.36559																		1.49378																		8.26084
	-0.33093																		1.47083																		8.10745
	-0.41484																		1.58177																		7.92238
	-0.32599																		1.45728																		7.71741
	-0.41918																		1.43419																		7.45589
	-0.57728																		1.35014																		7.19456
	-0.49684																		1.30698																		6.89639
	-0.43672																		1.06471																		6.58406
	-0.46435																		1.16437																		6.28755
	-0.52779																		1.11088																		5.97567
	-0.66286																		1.09857																		5.68443
	-0.54408																		1.21983																		5.34936
	-0.39366																		1.26516																		5.05232
	-0.64849																		1.33925																		4.80672
	-0.4227																		1.37372																		4.60637
	-0.59544																		1.26061																		4.39806
	-0.60819																		1.45879																		4.16463
	-0.6925																		1.32947																		3.899
	-0.8417																		1.23533																		3.63448
	-0.91462																		1.27565																		3.34658
	-0.95755																		1.39842																		3.11819
	-0.64819																		1.30936																		2.89897
	-0.5122																		1.3175																		2.69313
	-0.70945																		1.23364																		2.47829
	-0.59994																		1.36536																		2.30826
	-0.501																		1.30163																		2.15347
	-0.60146																		1.28797																		2.03428
	-0.57772																		1.10784																		1.94331
	-0.40537																		1.32908																		1.90951
	-0.34448																		1.30654																		1.92202
	-0.28752																		1.28615																		1.93146
	-0.20926																		1.37538																		1.95565
	-0.22293																		1.33198																		1.95821
	-0.28713																		1.48803																		1.98846
	-0.07707																		1.31436																		2.02441
	-0.08718																		1.2899																		2.09023
	-0.06109																		1.01909																		2.16771
	-0.26208																		1.01032																		2.28285
	-0.28652																		0.986317																		2.37616
	-0.05204																		1.16606																		2.5163
	-0.15932																		1.19878																		2.64153
	-0.22745																		1.27634																		2.80117
	-0.26851																		1.1373																		2.96516
	-0.35453																		1.22541																		3.15708
	-0.28153																		1.17731																		3.39752
	-0.33874																		1.10116																		3.62968
	-0.37125																		1.21699																		3.82759
	-0.41543																		1.3349																		3.99806
	-0.47163																		1.31238																		4.14458
	-0.41519																		1.42177																		4.25239
	-0.49437																		1.36282																		4.33774
	-0.4142																		1.44581																		4.45059
	-0.71504																		1.47184																		4.64277
	-0.40068																		1.72642																		4.84845
	-0.54597																		1.62705																		5.06794
	-0.68491																		1.74575																		5.25459
	-0.66816																		1.59084																		5.39811
	-0.70964																		1.68285																		5.513
	-0.51571																		1.80234																		5.6396
	-0.47705																		1.81844																		5.73065
	-0.56362																		1.66286																		5.75236
	-0.45093																		1.75923																		5.75908
	-0.48188																		1.95057																		5.79047
	-0.40555																		1.78438																		5.83364
	-0.54886																		1.70745																		5.78691
	-0.62038																		1.67844																		5.73714
	-0.50396																		1.67654																		5.72754
	-0.50468																		1.61197																		5.7622
	-0.61836																		1.7241																		5.80779
	-0.56808																		1.71913																		5.81627
	-0.53657																		1.5682																		5.83844
	-0.62172																		1.589																		5.82919
	-0.62282																		1.39117																		5.79127
	-0.55805																		1.42951																		5.67263
	-0.51584																		1.30585																		5.46793
	-0.63383																		1.69076																		5.25163
	-0.65301																		1.63351																		5.07995
	-0.59662																		1.64744																		4.92474
	-0.47199																		1.54285																		4.77224
	-0.65448																		1.70521																		4.64314
	-0.74146																		1.65272																		4.60975
	-0.65925																		1.76805																		4.58243
	-0.58749																		1.7098																		4.58491
	-0.61524																		1.68941																		4.56641
	-0.52993																		1.81443																		4.60612
	-0.5059																		1.71507																		4.63606
	-0.43897																		1.89957																		4.68115
	-0.48067																		1.95002																		4.70181
	-0.44308																		1.99522																		4.74721
	-0.44299																		1.9387																		4.82977
	-0.38359																		2.16034																		4.95303
	-0.18361																		1.99107																		5.04181
	-0.3347																		2.0441																		5.10719
	-0.59932																		1.92628																		5.18253
	-0.24473																		1.90546																		5.3355
	-0.30021																		1.64283																		5.52935
	-0.40114																		1.83934																		5.75648
	-0.40585																		1.827																		6.00699
	-0.54627																		1.64492																		6.28218
	-0.4985																		1.88305																		6.55643
	-0.3892																		1.72501																		6.80685
	-0.56583																		1.65307																		7.07056
	-0.56147																		1.65973																		7.31015
	-0.52025																		1.55921																		7.55133
	-0.58553																		1.53136																		7.73372
	-0.49458																		1.56696																		7.87594
	-0.51275																		1.56732																		7.91078
	-0.60321																		1.50852																		7.90933
	-0.56985																		1.45367																		7.83509
	-0.48697																		1.54442																		7.78803
	-0.60493																		1.61256																		7.73106
	-0.67708																		1.72385																		7.7123
	-0.56108																		1.61551																		7.67351
	-0.39958																		1.67935																		7.60829
	-0.72717																		1.6608																		7.51368
	-0.52806																		1.63269																		7.402
	-0.39846																		1.6229																		7.26516
	-0.3256																		1.52252																		7.152
	-0.33858																		1.60426																		7.04019
	-0.19083																		1.59495																		6.91078
	-0.37066																		1.65301																		6.70631
	-0.35101																		1.41097																		6.44667
	-0.20461																		1.57193																		6.20647
	-0.38261																		1.59369																		6.03059
	-0.21575																		1.6149																		5.9143
	-0.23675																		1.5569																		5.79506
	-0.25453																		1.66547																		5.69711
	-0.11246																		1.48832																		5.63461
	-0.09241																		1.42985																		5.61563
	-0.16176																		1.41126																		5.55249
	-0.07514																		1.4533																		5.44746
	-0.22307																		1.47543																		5.34837
	-0.1975																		1.576																		5.30621
	-0.09381																		1.48881																		5.28471
	-0.15885																		1.62339																		5.20341
	-0.2704																		1.69981																		5.10183
	-0.2144																		1.57089																		4.99539
	-0.20343																		1.82358																		4.95333
	-0.09288																		1.70794																		4.94314
	0.079004																		1.6142																		5.0866
	0.095674																		2.02367																		5.41139
	0.09134																		1.90641																		5.90663
	0.22184																		1.85048																		6.43406
	0.180018																		2.0272																		6.95399
	0.108592																		2.11751																		7.46164
	0.169057																		2.12664																		8.06798
	0.420627																		2.00663																		8.71311
	0.515414																		2.18146																		9.4
	0.491162																		2.366																		10.0686
	0.64264																		2.10654																		10.7215
	0.717344																		2.39382																		11.3693
	0.825795																		2.2656																		11.9947
	0.760047																		2.41003																		12.5878
	0.593029																		2.32837																		13.1796
	0.739776																		2.51046																		13.7857
	0.781035																		2.49636																		14.3831
	0.755807																		2.57414																		14.9232
	0.967458																		2.41729																		15.348
	0.692044																		2.43611																		15.7279
	0.741484																		2.44922																		15.988
	0.778502																		2.41993																		16.0972
	0.836549																		2.71147																		16.019
	0.628158																		2.82525																		15.8005
	0.606388																		2.70969																		15.508
	0.824964																		2.78284																		15.1959
	0.688969																		2.91994																		14.8569
	0.553199																		2.80488																		14.4893
	0.649879																		2.71726																		14.0662
	0.472842																		2.67821																		13.6297
	0.708573																		2.74275																		13.2337
	0.565677																		2.6475																		12.8919
	0.763281																		2.40137																		12.5417
	0.809176																		2.40775																		12.1808
	0.76082																		2.50367																		11.7894
	0.582882																		2.48657																		11.4672
	0.882866																		2.48002																		11.1474
	0.703588																		2.56172																		10.8475
	0.543094																		2.51104																		10.5643
	0.415139																		2.58371																		10.2782
	0.586734																		2.48913																		9.9762
	0.45882																		2.46071																		9.65001
	0.630867																		2.43938																		9.39292
	0.292798																		2.45877																		9.21918
	0.450187																		2.3665																		9.11941
	0.401414																		2.35602																		9.03965
	0.308049																		2.33504																		8.92183
	0.421103																		2.39004																		8.81125
	0.399899																		2.32847																		8.66189
	0.298119																		2.12313																		8.54254
	0.338869																		2.11219																		8.37049
	0.458021																		2.02904																		8.19312
	0.473543																		2.27257																		8.02336
	0.533905																		2.14901																		7.89436
	0.480046																		2.04974																		7.8063
	0.564638																		1.98967																		7.71989
	0.529799																		2.07294																		7.60755
	0.463197																		2.06719																		7.46854
	0.567903																		1.74026																		7.30656
	0.589945																		1.75103																		7.15698
	0.514171																		1.8224																		7.0096
	0.667862																		1.95689																		6.86743
	0.6469																		1.80245																		6.65803
	0.660748																		1.96263																		6.40693
	0.610501																		1.83432																		6.09371
	0.570675																		1.95251																		5.79993
	0.520391																		2.12125																		5.52961
	0.540283																		2.0611																		5.26067
	0.448293																		1.99938																		5.02792
	0.376072																		1.81726																		4.80227
	0.480169																		2.08107																		4.66332
	0.447605																		1.77019																		4.50987
	0.240215																		1.84822																		4.36451
	0.316772																		1.98638																		4.14268
	0.24024																		1.91975																		3.932
	-0.00596																		1.91755																		3.68703
	0.118401																		1.96988																		3.52491
	0.175004																		2.04212																		3.46325
	0.325892																		2.01317																		3.50457
	0.139154																		1.95254																		3.57551
	0.16082																		1.88656																		3.66118
	0.037853																		1.74489																		3.75695
	0.104512																		1.69854																		3.88544
	0.127418																		1.78972																		4.01984
	0.278259																		1.70653																		4.17471
	0.130171																		1.67185																		4.27914
	0.326153																		1.56077																		4.32958
	0.113821																		1.66981																		4.3673
	0.269578																		1.55311																		4.40899
	0.148907																		1.69037																		4.41779
	0.307579																		1.60389																		4.38988
	0.167061																		1.58327																		4.34203
	0.385894																		1.71181																		4.2961
	0.3827																		1.5393																		4.25783
	0.117053																		1.42415																		4.19037
	0.207066																		1.51042																		4.10987
	0.189196																		1.47858																		3.9853
	0.1538																		1.41109																		3.81209
	0.063564																		1.58456																		3.53561
	0.258191																		1.40927																		3.17651
	0.061634																		1.32102																		2.79625
	-0.06286																		1.33745																		2.42653
	-0.04934																		1.40628																		2.09852
	0.046968																		1.40102																		1.79592
	0.020935																		1.49854																		1.55533
	0.005303																		1.40512																		1.33189
	0.018841																		1.41401																		1.16606
	0.023587																		1.66487																		1.05282
	0.167966																		1.61785																		0.985994
	-0.08691																		1.64361																		0.922803
	0.067862																		1.82648																		0.815524
	0.024965																		1.91647																		0.731278
	0.06262																		1.82459																		0.686111
	-0.00895																		1.89847																		0.66843
	-0.02709																		1.79285																		0.619047
	0.042383																		1.76066																		0.585422
	-0.01588																		1.86195																		0.569111
	0.000489																		1.90047																		0.584686
	-0.14574																		1.91357																		0.627246
	-0.02498																		2.12193																		0.756662
	-0.05882																		1.84063																		0.892983
	-0.16548																		1.74252																		1.04079
	-0.171																		2.00312																		1.12873
	-0.16671																		1.9548																		1.21757
	-0.18198																		1.97273																		1.23188
	-0.17215																		1.98989																		1.20397
	-0.186																		1.81094																		1.15432
	-0.17179																		1.65369																		1.0716
	-0.22646																		1.64708																		0.988148
	-0.37565																		1.79956																		0.885613
	-0.14503																		1.65541																		0.79939
	-0.27376																		1.53347																		0.67767
	-0.12365																		1.59717																		0.547702
	-0.24252																		1.47609																		0.479978
	-0.24921																		1.54087																		0.488807
	-0.25103																		1.42241																		0.518454
	-0.15495																		1.56688																		0.492077
	-0.0847																		1.75316																		0.396235
	-0.19083																		1.45486																		0.262947
	-0.17298																		1.30331																		0.104545
	-0.02861																		1.52492																		-0.03515
	-0.28659																		1.32463																		-0.18071
	-0.14077																		1.40239																		-0.3067
	-0.1599																		1.31055																		-0.40729
	-0.15724																		1.10541																		-0.46321
	-0.01727																		1.17666																		-0.40652
	-0.17989																		1.11351																		-0.28433
	-0.06568																		1.1014																		-0.10616
	0.012603																		1.22794																		0.045025
	-0.05717																		1.35498																		0.219108
	-0.1043																		1.24027																		0.460626
	-0.21204																		1.15763																		0.747654
	-0.20599																		1.12158																		1.06103
	-0.24698																		1.09722																		1.3405
	-0.26666																		0.999194																		1.62023
	-0.17794																		1.12727																		1.87255
	-0.15112																		1.01289																		2.21732
	-0.34771																		1.14243																		2.60899
	-0.26622																		1.14931																		3.1296
	-0.20626																		1.08632																		3.61733
	-0.20354																		1.07159																		4.14638
	-0.34361																		1.1985																		4.65371
	-0.22717																		1.15108																		5.19904
	-0.26401																		1.15012																		5.72081
	-0.25761																		1.11165																		6.25595
	-0.28496																		1.08801																		6.73042
	-0.21538																		1.12713																		7.12096
	-0.59888																		1.17528																		7.40691
	-0.4291																		1.16319																		7.67918
	-0.44805																		1.12448																		7.97706
	-0.45437																		1.33498																		8.23716
	-0.39759																		1.29763																		8.45267
	-0.30389																		1.21402																		8.57109
	-0.285																		1.28834																		8.63676
	-0.47081																		1.19387																		8.64559
	-0.29466																		1.03078																		8.64712
	-0.45046																		1.11075																		8.61684
	-0.32334																		1.10407																		8.55913
	-0.49661																		1.07297																		8.4148
	-0.56706																		1.12896																		8.23819
	-0.57361																		1.15963																		8.02985
	-0.59543																		1.13182																		7.90313
	-0.62221																		1.24469																		7.78183
	-0.75147																		1.27341																		7.67097
	-0.62528																		1.42501																		7.47188
	-0.60261																		1.25595																		7.27261
	-0.55898																		1.11076																		7.08377
	-0.50439																		1.26497																		6.98732
	-0.71899																		1.10478																		6.90776
	-0.55288																		1.35852																		6.83638
	-0.60302																		1.10767																		6.74828
	-0.48529																		1.22781																		6.68443
	-0.4																		1.17512																		6.67192
	-0.15721																		1.1099																		6.7058
	-0.26173																		1.12895																		6.80423
	-0.12082																		1.11087																		6.95455
	-0.03893																		1.11336																		7.09329
	-0.26608																		1.10282																		7.22065
	-0.1346																		1.01174																		7.28121
	-0.09111																		1.25406																		7.36857
	-0.07982																		1.10602																		7.41845
	0.01873																		1.11605																		7.42899
	-0.16746																		1.13065																		7.44243
	-0.32319																		1.17687																		7.46188
	-0.09296																		1.05555																		7.54192
	-0.07246																		0.988496																		7.56582
	-0.11991																		1.02688																		7.57636
	-0.20687																		1.05009																		7.56005
	-0.25984																		1.08854																		7.56037
	-0.18665																		0.947009																		7.52811
	-0.17702																		1.03962																		7.47912
	-0.2944																		1.03521																		7.42718
	-0.20036																		0.94488																		7.38323
	-0.28851																		0.997124																		7.29535
	-0.36996																		0.947105																		7.17676
	-0.58043																		0.908867																		7.02139
	-0.47733																		0.937599																		6.88937
	-0.3625																		1.00103																		6.75316
	-0.21902																		0.834571																		6.66253
	-0.42057																		0.880967																		6.57391
	-0.33259																		0.963524																		6.47404
	-0.51313																		0.96651																		6.3714
	-0.62588																		1.04499																		6.22978
	-0.55791																		0.909246																		6.07818
	-0.60358																		0.816842																		5.89548
	-0.4844																		0.964767																		5.77937
	-0.55829																		0.985721																		5.71689
	-0.57195																		1.00841																		5.657
	-0.63999																		0.989277																		5.57591
	-0.5466																		0.858181																		5.48682
	-0.66818																		1.06863																		5.4265
	-0.47551																		1.323																		5.31463
	-0.40974																		1.39732																		5.16864
	-0.53138																		1.40193																		5.04687
	-0.51286																		1.52707																		4.98392
	-0.39372																		1.36815																		4.93266
	-0.33826																		1.40746																		4.90586
	-0.15845																		1.42528																		4.96197
	-0.35454																		1.2878																		5.14022
	-0.40557																		1.36695																		5.37538
	-0.25722																		1.53064																		5.63856
	-0.18506																		1.53852																		5.88021
	-0.4549																		1.60217																		6.13528
	-0.51241																		1.63495																		6.34596
	-0.56444																		1.43261																		6.55533
	-0.60787																		1.489																		6.6896
	-0.55341																		1.48232																		6.83899
	-0.41096																		1.36936																		6.97296
	-0.43554																		1.33001																		7.1438
	-0.39387																		1.52167																		7.31098
	-0.43757																		1.51362																		7.46095
	-0.50074																		1.43885																		7.6684
	-0.42659																		1.58971																		7.88746
	-0.62581																		1.3947																		8.13043
	-0.62976																		1.56711																		8.34267
	-0.68222																		1.36623																		8.57792
	-0.41235																		1.41299																		8.72336
	-0.66494																		1.46124																		8.78252
	-0.5967																		1.36235																		8.69761
	-0.60852																		1.33134																		8.5897
	-0.38965																		1.30618																		8.42374
	-0.7729																		1.30827																		8.26845
	-0.60938																		1.33745																		8.1223
	-0.54023																		1.26102																		8.04659
	-0.55901																		1.33171																		7.97249
	-0.6987																		1.18528																		7.97876
	-0.61019																		1.23116																		7.90793
	-0.53506																		1.31339																		7.86956
	-0.89792																		1.24545																		7.79625
	-0.63168																		1.27554																		7.77751
	-0.86377																		1.16646																		7.77459
	-0.68988																		1.34264																		7.75469
	-0.6891																		1.38052																		7.77285
	-0.86365																		1.35526																		7.80102
	-0.75553																		1.50737																		7.80308
	-0.46373																		1.53708																		7.7689
	-0.79363																		1.50118																		7.78553
	-0.58993																		1.56171																		7.82554
	-0.71973																		1.52539																		7.91057
	-0.81848																		1.51711																		7.96794
	-0.77974																		1.58296																		8.0654
	-0.65634																		1.56055																		8.17705
	-0.85186																		1.26778																		8.26428
	-0.803																		1.53368																		8.36004
	-0.84884																		1.31459																		8.43857
	-0.7185																		1.41908																		8.51976
	-0.6783																		1.33051																		8.62923
	-0.72801																		1.31811																		8.72428
	-0.5593																		1.47049																		8.80735
	-0.48588																		1.39023																		8.87692
	-0.50779																		1.31618																		8.96496
	-0.50025																		1.49954																		9.08355
	-0.29797																		1.27943																		9.17325
	-0.43178																		1.34713																		9.26751
	-0.13809																		1.33008																		9.37788
	-0.17787																		1.30653																		9.51955
	-0.22783																		1.18279																		9.66277
	-0.1719																		1.22478																		9.79458
	-0.06082																		1.24866																		9.90361
	-0.16457																		1.10648																		9.99254
	-0.0447																		0.876054																		10.0726
	0.15																		0.916561																		10.1024
	0.189949																		0.842952																		10.1032
	0.376982																		0.863102																		10.1061
	0.446166																		0.963323																		10.1928
	0.256863																		0.773031																		10.2827
	0.431775																		0.695247																		10.355
	0.54448																		0.671344																		10.444
	0.48661																		0.553221																		10.5799
	0.932794																		0.593128																		10.6919
	0.915604																		0.526657																		10.7744
	0.860961																		0.537077																		10.8308
	1.02045																		0.632749																		10.9144
	1.01841																		0.588171																		11.0064
	1.04387																		0.609475																		11.1469
	0.981933																		0.586764																		11.4133
	1.32939																		0.449969																		11.7541
	1.22831																		0.386256																		12.2459
	1.12682																		0.331967																		12.7495
	1.38632																		0.400051																		13.3113
	1.51454																		0.401505																		13.878
	1.45263																		0.460508																		14.5533
	1.55109																		0.341388																		15.3092
	1.43767																		0.317604																		16.0189
	1.52497																		0.303168																		16.6437
	1.513																		0.475647																		17.2099
	1.61997																		0.32645																		17.8118
	1.44609																		0.100594																		18.3946
	1.5268																		0.478705																		18.903
	1.55977																		0.548475																		19.3868
	1.40288																		0.61319																		19.8328
	1.36843																		0.611288																		20.278
	1.19825																		0.509415																		20.672
	1.21468																		0.390346																		21.0051
	1.35263																		0.393967																		21.2524
	1.46675																		0.529641																		21.3042
	1.34475																		0.550309																		21.2509
	1.22638																		0.375145																		21.0607
	1.35338																		0.597821																		20.8971
	1.14404																		0.535732																		20.6745
	1.05302																		0.615445																		20.4378
	1.05422																		0.558306																		20.1104
	0.961108																		0.681955																		19.7661
	1.03356																		0.683935																		19.4533
	0.891583																		0.733167																		19.1654
	0.864849																		0.851976																		18.9163
	0.931448																		0.725627																		18.6321
	0.834833																		0.662401																		18.3346
	0.980996																		0.683737																		18.0335
	0.868308																		0.781479																		17.7531
	0.938555																		0.621881																		17.515
	0.995845																		0.598864																		17.3018
	0.73524																		0.654419																		17.0926
	0.776091																		0.583211																		16.8848
	0.946396																		0.729709																		16.6773
	0.7655																		0.567499																		16.5201
	0.755876																		0.546445																		16.3742
	0.738985																		0.669026																		16.1713
	0.63523																		0.716912																		15.958
	0.685129																		0.710247																		15.7972
	0.511816																		0.668442																		15.6699
	0.538244																		0.716747																		15.5479
	0.557265																		0.642866																		15.374
	0.510821																		0.731538																		15.2126
	0.349919																		0.71214																		15.031
	0.45809																		0.695575																		14.8838
	0.468627																		0.858733																		14.7782
	0.582721																		0.840296																		14.7171
	0.443245																		0.913638																		14.6345
	0.404588																		0.781774																		14.5383
	0.276935																		1.02303																		14.4286
	0.328954																		0.927659																		14.3616
	0.612254																		0.882808																		14.3278
	0.488927																		0.967291																		14.3266
	0.74818																		0.952384																		14.3369
	0.65377																		0.793771																		14.3408
	0.818841																		0.904951																		14.3579
	0.808054																		0.901075																		14.4176
	0.801138																		0.838926																		14.4545
	0.79233																		0.959229																		14.4149
	0.900747																		0.972986																		14.346
	0.802476																		0.97477																		14.2679
	0.996206																		0.947632																		14.252
	0.874285																		0.87061																		14.1999
	1.0348																		1.02195																		14.1817
	1.05569																		1.00177																		14.0525
	0.877537																		0.992346																		13.8897
	0.790403																		1.01489																		13.67
	0.901149																		0.996474																		13.5446
	0.779759																		0.910168																		13.44
	1.04602																		0.933097																		13.3953
	0.818604																		1.00882																		13.3342
	0.786938																		0.751136																		13.3186
	0.675888																		0.943639																		13.2916
	0.648267																		1.07705																		13.2833
	0.642349																		0.852467																		13.2553
	0.646848																		1.13354																		13.2098
	0.668462																		1.15348																		13.1651
	0.851771																		1.09256																		13.0979
	0.731786																		0.839442																		13.0448
	0.833448																		1.12773																		12.9905
	0.586316																		0.877538																		12.9659
	0.787348																		1.00461																		12.9043
	0.810073																		0.922427																		12.8243
	0.763894																		0.959581																		12.7073
	0.788027																		0.929849																		12.6503
	0.874132																		0.85104																		12.5941
	0.938959																		1.01083																		12.5654
	0.743413																		0.965354																		12.4967
	0.894244																		0.761033																		12.4264
	0.790909																		0.85024																		12.3262
	0.848461																		0.78158																		12.2088
	0.831756																		1.08186																		12.0393
	0.792293																		1.03512																		11.8432
	0.639443																		0.921312																		11.6565
	0.687521																		0.995336																		11.5016
	0.68146																		0.998336																		11.3961
	0.768509																		0.913609																		11.2644
	0.749447																		0.994831																		11.1834
	0.789236																		0.989415																		11.573
	0.701416																		1.16572																		11.984
	0.901312																		1.06791																		12.3697
	0.896793																		0.878583																		12.293
	0.877766																		0.946673																		12.2665
	1.0034																		0.962737																		12.2577
	0.94535																		0.967975																		12.2686
	1.03106																		0.904301																		12.2939
	1.0228																		1.0287																		12.3383
	1.16547																		0.751373																		12.3697
	1.26729																		0.919668																		12.3928
	1.30556																		0.955955																		12.3828
	1.18767																		0.954939																		12.6076
	1.24058																		0.842382																		13.3029
	1.26045																		0.848487																		14.0409
	1.27382																		1.07917																		14.5334
	1.21717																		1.0619																		14.5636
	1.38991																		0.890259																		14.5731
	1.32899																		0.828656																		14.6338
	1.27799																		0.93488																		14.6612
	1.12766																		0.74749																		14.2433
	1.18941																		0.809827																		13.8088
	1.20652																		1.06724																		13.4169
	1.16699																		0.9013																		13.9452
	1.29331																		0.811157																		14.5513
	1.1037																		0.895409																		15.1708
	0.877434																		0.789761																		15.3223
	1.04003																		0.889478																		15.4127
	1.09551																		0.891037																		15.4782
	1.05156																		0.948398																		15.5462
	1.20947																		0.780586																		15.5939
	1.2252																		0.86049																		15.6706
	1.29897																		0.560966																		15.6838
	2.08134																		0.838722																		15.5193
	2.11711																		0.690513																		15.3085
	2.17143																		0.56259																		15.127
	2.44977																		0.663404																		15.0628
	2.46981																		0.727495																		14.9853
	2.46059																		0.568055																		14.9124
	2.46357																		0.705039																		14.8634
	2.43468																		0.580489																		14.8104
	2.72491																		0.663807																		14.7729
	2.7128																		0.49885																		14.7254
	2.78176																		0.637645																		14.2328
	2.75361																		0.583921																		13.7118
	2.60414																		0.701482																		13.6323
	2.805																		0.630299																		14.549
	2.75508																		0.66422																		15.6835
	2.80843																		0.701643																		16.5374
	2.68819																		0.755822																		17.0313
	2.87405																		0.647297																		17.5075
	2.90445																		0.60275																		18.0153
	2.93941																		0.461081																		18.3235
	2.62921																		0.698443																		18.326
	2.56012																		0.596129																		18.3411
	2.52437																		0.746108																		18.6006
	2.67986																		0.559193																		19.1678
	2.59715																		0.61289																		19.7065
	2.3056																		0.454311																		20.1793
	2.40457																		0.418233																		20.6307
	2.46028																		0.741475																		21.0619
	2.54367																		0.818214																		21.9158
	2.61119																		0.554829																		22.7553
	2.38993																		0.719345																		23.5552
	2.41374																		0.740347																		23.7966
	2.47638																		0.684694																		23.5336
	2.43129																		0.418912																		22.7574
	2.42729																		0.497137																		21.8628
	2.28621																		0.431936																		21.2657
	2.314																		0.502949																		20.9917
	2.31803																		0.411418																		20.7191
	2.2613																		0.508709																		20.3842
	2.34554																		0.471009																		20.0227
	2.20855																		0.596476																		19.6174
	2.16983																		0.377454																		19.2086
	2.00003																		0.553637																		18.7723
	2.16699																		0.595083																		18.4272
	1.87913																		0.626695																		18.1156
	2.17734																		0.523655																		17.8521
	2.06057																		0.603492																		17.5849
	2.01178																		0.606108																		17.3473
	1.86968																		0.495307																		16.6752
	1.84437																		0.461362																		15.972
	1.85427																		0.695242																		15.2784
	2.03106																		0.45105																		15.0701
	2.01572																		0.610511																		14.8807
	1.97578																		0.536511																		14.6881
	2.0958																		0.45607																		14.7745
	1.90492																		0.562951																		15.3137
	2.11094																		0.527284																		15.8892
	2.23138																		0.574456																		16.173
	2.35895																		0.585286																		16.0382
	2.18964																		0.708646																		15.9149
	2.30402																		0.62775																		15.8057
	2.45048																		0.696897																		15.681
	2.5536																		0.701729																		15.5264
	2.61189																		0.552174																		15.3302
	2.54627																		0.571065																		15.1337
	2.51908																		0.574665																		14.9617
	2.42333																		0.523427																		15.219
	2.39548																		0.858791																		15.8813
	2.43643																		0.522749																		16.4994
	2.51625																		0.526324																		16.7045
	2.39527																		0.538433																		16.4862
	2.49587																		0.584383																		16.2296
	2.30708																		0.513701																		16.0279
	2.36085																		0.592858																		15.8189
	2.5112																		0.674118																		15.3332
	2.39105																		0.569365																		14.3767
	2.33309																		0.481694																		13.4189
	2.24119																		0.333858																		12.9938
	2.51522																		0.479682																		12.9763
	2.2438																		0.401398																		12.9395
	2.32769																		0.44551																		12.6908
	1.8933																		0.602195																		12.4623
	2.02697																		0.548155																		12.2504
	1.92712																		0.490732																		11.9903
	1.80788																		0.611867																		11.6915
	1.55264																		0.410832																		11.3692
	1.58532																		0.217516																		10.6837
	1.62115																		0.38296																		9.63344
	1.56297																		0.447324																		9.06679
	1.63254																		0.451829																		9.34847
	1.54941																		0.557461																		10.0487
	1.28432																		0.350247																		10.3564
	1.38515																		0.331713																		10.2225
	1.41458																		0.300785																		10.0636
	1.38497																		0.354947																		9.89032
	1.57181																		0.316222																		9.7163
	1.29497																		0.353325																		9.58959
	1.23332																		0.344134																		9.23524
	1.31846																		0.362941																		8.91232
	1.31417																		0.3215																		8.61375
	1.25541																		0.479966																		8.54887
	1.4061																		0.399586																		8.62906
	1.30876																		0.409225																		9.16162
	1.29581																		0.43851																		9.75367
	1.36909																		0.289702																		10.2448
	1.17316																		0.438422																		10.2683
	1.18424																		0.367836																		10.2105
	1.13797																		0.273618																		10.1135
	1.08788																		0.364702																		9.59814
	1.26224																		0.287572																		8.67814
	1.51269																		0.230945																		7.78417
	1.52953																		0.497175																		7.27597
	1.5021																		0.44651																		7.21528
	1.68714																		0.261275																		7.14189
	1.6734																		0.364126																		7.36981
	1.73068																		0.233897																		7.99117
	2.02405																		0.277675																		8.57326
	1.8308																		0.176624																		8.88846
	1.90048																		0.129138																		8.77133
	2.04796																		0.28756																		8.68542
	2.02098																		0.185168																		8.59395
	1.98385																		0.210129																		8.39447
	2.11982																		0.135412																		7.71746
	2.09471																		0.053511																		7.45275
	2.07903																		0.087427																		7.66803
	2.12218																		-0.0214																		8.35155
	2.16221																		-0.04524																		8.62759
	2.15693																		-0.07868																		8.53343
	2.23669																		0.147856																		8.43693
	2.06279																		-0.02354																		8.34286
	2.08736																		-0.1227																		8.26504
	2.04731																		-0.1738																		8.53322
	1.88768																		-0.1456																		9.2104
	1.89994																		-0.06775																		10.0324
	1.89696																		-0.11874																		10.2412
	1.97539																		-0.03991																		9.63414
	2.14271																		-0.05586																		8.86948
	2.06921																		-0.0921																		8.37838
	2.03081																		-0.08762																		8.28818
	2.0512																		-0.08365																		8.22768
	2.04176																		-0.05831																		8.31896
	2.09529																		-0.0446																		8.74434
	1.88447																		-0.04312																		9.18247
	1.76419																		-0.00963																		9.00765
	1.97025																		0.082855																		8.13593
	1.67548																		0.104378																		7.25605
	1.73564																		-0.02839																		6.86257
	1.78172																		0.133874																		6.85287
	1.74706																		0.167429																		6.8237
	1.68787																		0.136153																		6.79909
	1.52312																		0.04888																		6.75927
	1.84131																		0.033231																		6.42296
	1.66765																		0.253976																		5.66856
	1.6863																		0.22545																		4.78603
	1.51299																		0.210438																		4.19637
	1.41994																		0.308818																		4.01228
	1.69817																		0.525799																		4.00434
	1.54398																		0.435571																		3.99159
	1.5744																		0.639727																		4.00788
	1.50125																		0.516286																		3.96477
	1.47599																		0.560215																		3.80984
	1.58716																		0.570109																		3.28728
	1.46195																		0.854161																		2.80454
	1.5441																		0.755818																		2.47187
	1.40439																		0.864182																		2.51127
	1.42482																		0.74516																		2.51836
	1.39583																		0.887853																		2.54086
	1.2884																		0.90077																		2.57765
	1.32736																		0.911266																		2.68219
	1.33764																		0.957245																		2.81343
	1.42026																		0.988931																		2.93865
	1.31231																		1.05377																		3.02227
	1.14661																		1.06266																		3.06609
	1.0838																		1.0777																		3.13614
	1.06624																		1.42632																		3.23499
	1.0094																		1.23296																		3.3526
	0.913454																		1.32569																		3.44612
	0.998274																		1.25339																		3.61335
	0.899155																		1.48106																		3.81345
	1.06479																		1.44055																		4.05533
	0.927375																		1.44506																		4.253
	0.917654																		1.47775																		4.47085
	0.793345																		1.49463																		4.70204
	0.858062																		1.49077																		4.98035
	0.698872																		1.50346																		5.26045
[truncated: 2,828 more rows]
[truncated: 161 more columns]
