# Supplementary material for: Social trauma engages lateral septum circuitry to occlude social reward
Source: Nature. 2022 Nov 30;613(7945):696–703. doi: 10.1038/s41586-022-05484-5 (PMC9876792; doi:10.1038/s41586-022-05484-5)
Supplement: Supplementary file 7 — Source Data Fig. 4. [file 41586_2022_5484_MOESM7_ESM.xlsx]

## Sheet: Figure 4
b
	Vehicle																		CNO
hM3D	1.33926	1.34325	1.02907	0.403533	1.10137	0.98842	0.61412	0.663748	0.570559	1.06295	1.18837	0.708738	1.10529	0.802741	1.19895	1.13537	0.67452	0.589989	1.03066	0.66114	1.03701	0.772437	1.09037	0.927609	0.590449	0.174684	0.137671	1.06733	0.809598	0.64347	0.709176	0.767771	0.119728	0.651146	0.780988	0.734405
hM4D	0.953895	0.390418	0.471764	0.816537	0.143498	1.19758	0.566675	0.350922	0.642645	0.210834	0.561218	0.439564	0.260494	0.153991	0.502535				1.10615	1.03708	1.07505	0.944204	0.482423	0.753895	0.689288	0.390462	1.1034	0.128286	1.02441	0.172226	1.00238	1.58258	1.25616
mCherry	0.020355	0.282473	0.970686	0.808646	1.17364	0.280979	0.342204	0.286146	0.136438	0.872181	1.16077	0.093258	0.893063	0.923875	0.9651	0.960221			0	0.253383	0.60947	1.06419	0.335318	0.813186	0.233393	0.781583	0.59474	0.895778	1.25321	0.328606	0.938691	1.06186	1.24827	0.826657
c
	Vehicle								CNO
hM3D	192	98	150	85	99	90			64	53	89	83	77	90
hM4D	87	140	60	112	102	98	82		99	88	146	110	159	122	112	154
mCherry	122	89	109	97	67	88	61		70	77	81	101	115	81	112
d
	Vehicle								CNO
hM3D	2	2	3	4	2	3			5	4	3	4	3	2
hM4D	3	2	3	5	3	3	5		2	0	4	2	3	1	3	1
mCherry	3	2	5	1	5	2	3		0	3	2	5	4	1	1
e
	Paired								Unpaired
Pre	650.87	576.64	644.34	508.08	517.53	399.83	505.19	387.93	509.48	653.97	582.06	692.61	405.78	430.12	448.03	555.33
Post	485.37	706.58	573.44	542.21	735.9	157.23	514.12	390.59	395.22	892.06	557.78	702.74	567.1	336.83	558.37	490.92
f
	Paired								Unpaired
Pre	552	570	569	608	501	600	401	513	618	500	765	626	510	455	524	478
Post	566	650	564	647	525	491	668	685	519	542	402	460	460	385	472	442
g
	Paired										Unpaired
Pre	450.24	397.98	785.52	491	359.95	643.27	577.27	524.66	453.89	601.74	402.65	473.66	542.15	589.13	451.77	653.95	692.56	318.78	584.27	790.93
Post	658.92	711.13	769.5	507.92	316.91	614.79	768.92	486.66	756.81	657.07	499.42	288.49	575.48	322.23	437.67	441.84	390.16	350.88	554.07	753.46
h
	Paired										Unpaired
Pre	630	576	495	648	592	452	354	601	574	522	626	684	506	496	586	497	521	623	478	508
Post	767	650	255	345	647	415	287	751	729	380	603	721	369	365	743	314	362	897	765	478
i	Vehicle																														CNO
hM3D	0.957504	0.983819	0.324626	0.72893	0.968237	0.862768	0.900318	0.528015	0.970011	0.787413	1.23624	1.25201	1.08171	1.41578	1.47762	1.06376	1.22801	1.1242	1.62421	1.38456	0.323477	0.815511	1.3565	1.122	1.37353	1.41915	1.00294	0.939472	1.0902	0.811817	0.606847	1.13136	1.02458	0.195735	0.948038	0.659197	1.06775	0.969446	1.0141	0.81352	1.29363	1.37672	0.75065	0.426485	0.875258	0.991965	0.390764	0.279619	1.12145
hM4D	0.863071	0.799376	0.68016	0.095949	0.47757	0	0.989526	0.793156	0.730847	0.683469	0.597305	0.216308	0.06448	0.862304	0.687697	0.379856	0.291383	0.692858	0.931153	0.724138											0.639804	0.786518	0.679728	0.232674	0.587868	0.165644	0.937735	1.0224	1.16633	0.918659	0.657688	1.89897	0.121387	2.79318	1.21909	0.810775	1.27986	2.64304	2.68447
mCherry	0.791312	1.59235	1.30299	2.14822	1.20421	1.50049	1.07248	0.750211	0.910627	1.31832	1.24133	1.27301	1.7653	1.58232	1.12076	0.599039	2.17059														1.1039	0.386496	1.17098	1.17463	1.53774	1.95811	1.822	1.9178	2.03898	2.55868	1.13116	2.12225	1.32986	1.36414	1.74884	1.56932	1.86013
j	Vehicle								CNO								Vehicle - CNO
hM3D	188	112	167	118	191	138	134	122	105	77	86	102	105	96	61	134	hM3D	0.0173153
hM4D	35	42	120	100	110	75	30	56	120	142	173	105	200	166	243	167	hM4D	4.06614e-05
mCherry	135	85	120	142	123	191	169		175	139	144	158	133	121	185		mCherry	0.851691
k	Vehicle								CNO
hM3D	1	8	1	12	2	1	1	4	8	4	20	21	12	15	7	0
hM4D	17	31	12	2	4	3	29	25	0	0	0	2	4	5	11	9
mCherry	1	2	6	3	1	0	1		2	1	4	2	1	3	7
l
	Paired										Unpaired
Pre	474.22	506.11	522.27	336.73	606.17	396.65	560.35	496.47	734.65	538.14	477.66	602.16	326.85	566.91	581.11	555.85	491.03	715.79	463.71	602.33
Post	279	397	606	488	631	433	383	487	441	528	791	567	450	574	430	631	618	506	592	560
m
	Paired								Unpaired
Pre	396.25	599.25	563.38	583.53	591.66	409.23	518.34	541.5	452.69	629.78	525.97	513.4	696.81	471.67	540.37	475.17
Post	649.12	656.51	666.18	531.3	437.75	513.64	676.24	587.75	616.73	470.16	384.63	415.17	398.58	416.61	459.81	517.69
n
	Paired									Unpaired
Pre	473.14	628.75	506.82	704.14	495.21	421.3	598.37	463.7	503.46	625.03	440.42	577.48	376.55	584.56	622.08	491.46	626.31	617.8
Post	693.49	766.4	569.05	511.81	594.88	675.83	480.05	608.73	575.48	425.23	255.39	491.05	492.18	488.28	473.91	374.74	566.69	489.52
o
	Paired								Unpaired
Pre	494.48	553.45	625.82	452.57	573.79	699.94	572.09	414.59	420.96	481.37	657.03	516.41	575.61	514.51	456.96	641.78
Post	621.46	517.8	529.36	505.27	569.59	576.8	656.32	327.6	507	421.55	755.21	552.47	497.05	485.94	555.42	568.15
[truncated: 11 more columns]
