# Supplementary material for: Social trauma engages lateral septum circuitry to occlude social reward
Source: Nature. 2022 Nov 30;613(7945):696–703. doi: 10.1038/s41586-022-05484-5 (PMC9876792; doi:10.1038/s41586-022-05484-5)
Supplement: Supplementary file 8 — Source Data Fig. 5. [file 41586_2022_5484_MOESM8_ESM.xlsx]

## Sheet: Figure 5
e
investigtion	Laser OFF								Laser ON
ChR2	79	90	71	66	139	117	101	89	88	63	78	56	109	53	85	42
EYFP	112	115	78	93	68	90			98	129	109	78	99	80
avoidance	Laser OFF								Laser ON
ChR2	2	1	3	3	0	1	0	1	1	2	2	4	2	2	1	0
EYFP	3	1	4	2	3	1			2	1	5	1	1	0
f
investigtion	Laser OFF									Laser ON
ChR2	191	49	88	133	74	97	118	122	87	105	39	28	15	46	90	76	81	69
EYFP	124	149	87	69	90	67				80	98	120	78	133	58
avoidance	Laser OFF									Laser ON
ChR2	1	5	1	1	7	3	2	1	3	2	3	0	3	2	2	1	1	2
EYFP	3	2	3	8	5	4				1	6	6	3	4	4
h
investigtion	Laser OFF								Laser ON
ChR2	120	112	92	141	86	70	91	83	69	71	40	104	95	89	31	50
EYFP	139	99	78	122	68	84			132	100	88	98	59	104
avoidance	Laser OFF								Laser ON
ChR2	1	1	2	0	3	3	2	2	2	1	3	0	4	2	3	1
EYFP	0	1	1	2	3	2			2	3	0	3	2	4
i
investigtion	Laser OFF								Laser ON
ChR2	114	134	85	131	96	52	82	110	27	35	17	25	25	14	37	26	Šídák's multiple comparisons test	Adjusted P Value
EYFP	114	99	76	101	51	65	76		111	100	89	51	67	38	66		Laser OFF - Laser ON
avoidance	Laser OFF								Laser ON								ChR2	1.37584e-06
ChR2	3	1	4	2	2	7	0	0	1	4	0	2	3	2	0	0	EYFP	0.587145
EYFP	5	7	0	0	1	1	5		1	5	1	0	2	1	5
k
investigtion	Laser OFF									Laser ON
ChR2	87	48	65	114	128	133	72	99	106	98	78	51	89	114	142	121	118	100
EYFP	67	98	126	130	98	93				59	119	118	125	108	66
avoidance	Laser OFF									Laser ON
ChR2	3	2	3	2	1	0	4	2	1	0	1	2	3	2	1	0	3	1
EYFP	1	2	1	2	3	2				0	2	1	3	2	1
l
investigtion	Laser OFF										Laser ON
ChR2	121	109	97	93	80	88	71	69	146	139	86	136	101	123	97	55	86	108	100	116
EYFP	56	98	109	72	89	128					78	119	127	65	55	109
avoidance	Laser OFF										Laser ON
ChR2	1	2	2	3	3	2	2	4	0	0	0	1	2	3	2	1	0	3	1	1
EYFP	1	1	2	2	1	0					2	0	2	1	2	1
