# Supplementary material for: Social trauma engages lateral septum circuitry to occlude social reward
Source: Nature. 2022 Nov 30;613(7945):696–703. doi: 10.1038/s41586-022-05484-5 (PMC9876792; doi:10.1038/s41586-022-05484-5)
Supplement: Supplementary file 9 — Source Data Extended Data Fig. 1. [file 41586_2022_5484_MOESM9_ESM.xlsx]

## Sheet: Extended Data Figure 1
a			b			c			d			e			f			g		h		i		j		k		l		m		n		o		p		q		r		s				t
Ctrl	RES	SUS	Ctrl	RES	SUS	Ctrl	RES	SUS	Ctrl	RES	SUS	Ctrl	RES	SUS	Ctrl	RES	SUS	SI ratio	Social investigation(s)	SI ratio	Social avoidance	Latency	SI	Social investigation(s)	SI ratio	Social avoidance	SI ratio	Latency	SI	Social investigation(s)	CPP score	Social avoidance	CPP score	Latency	CPP	Social investigation(s)	CPP score	Social avoidance	CPP score	Latency	CPP	Proestrus	Estrus	Metestrus	Diestrus	♀ vs 3w ♂	♀ vs 4w ♂	♀ vs 6w ♂	♀ vs 5w ♀
0.917463	0.967899	3.48805	1304.42	1304.42	1190.79	2	5	8	0.882208	0.692519	4.14572	886.09	1482.16	879.029	2	15	20	1.16675	122	1.16675	0	2	1.16675	35	0.292695	17	0.292695	2	0.878802	140	256.97	0	256.97	2	256.97	35	-139.52	17	-139.52	2	374.88	189.5	280.37	83.64	27.72	52.23	173.03	209.81	192.36
1.19614	1.6023	4.05617	1691.65	1691.65	1237.07	4	8	11	0.295965	0.712642	0.634409	1186.66	1031.22	1213.16	1	10	40	1.20107	109	1.20107	0	4	1.20107	42	0.753209	31	0.753209	1	1.64137	129	-25.9	0	-25.9	4	-25.9	42	-180.66	31	-180.66	1	515.2	286.34	54.37	388.4	-115.63	454.99	0.39	306.1	-121.05
1.15013	1.17192	2.06069	1267.34	1155.22	1212.74	3	3	10	0.369445	1.12333	2.76934	794.356	1097.32	697.248	5	4	18	0.993109	97	0.993109	1	3	0.993109	120	0.58117	12	0.58117	5	3.27659	97	230.54	1	230.54	3	230.54	120	-481.96	12	-481.96	5	152.2	184.92	397.26	-71.42	146.94	-165.64	160.66	-315.27	-17.48
1.5698	1.55304	3.41454	1320.82	1609.77	1353.1	6	5	7	1.66013	0.993724	2.57735	1037.42	1249.94	1033.6	7	3	10	0.923169	101	0.923169	0	6	0.923169	110	0.27478	4	0.27478	7	1.13321	101	178.46	0	178.46	6	178.46	110	119.7	4	119.7	7	289.12	108.92	499.92	133.02	-139.01	-28.79	185.24	-315.88	52.86
0.534403	1.35649	3.35088	1190.79	1267.34	935.219	9	2	7	0.739927	0.0895063	1.9496	1192.1	1164.15	1373.56	1	12	32	1.24072	109	1.24072	0	9	1.24072	87	0.680277	29	0.680277	1	1.02087	109	98.22	0	98.22	9	98.22	87	583.95	29	583.95	1	313.2		-145.43		168.95	166.4	234.63	58.54	-328.54
1.89052	1.07473	2.46897	1237.07	1320.82	1228.92	1	14	9	0.650822	0	1.69767	789.841	830.787	1094.41	4	7	24	1.18438	115	1.18438	0	1	1.18438	30	0.879195	25	0.879195	4	1.17986	115	-87.25	0	-87.25	1	-87.25	30	-197.08	25	-197.08	4	-118.71		213.58		407.18	119.58	-267.15	191.67	-296.86
1.5658	1.30552	1.56266	935.219	1229.74	1488.09	12	11	19	0.754201	0.834815	4.57443	1065.7	1020.16	1364.25	4	8	17	1.05353	99	1.05353	0	12	1.05353	180	0.509649	5	0.509649	4	0.817998	99	113.17	0	113.17	12	113.17	180	-345.1	5	-345.1	4	-366.3				135.65	-414.13	-21.68	147.78	-67.99
0.816721	0.933331	3.37602	1228.92	1259.07	1291.69	5	6	14	1.64234	1.2029	4.65271	1025.71	1371.71	860.835	6	2	27	1.26983	92	1.26983	0	5	1.26983	45	0.0656715	35	0.0656715	6	1.00752	92	180.21	0	180.21	5	180.21	45	2.72	35	2.72	6	505.3				167.08	251.08	-81.74	-282.48	-76.72
0.450683	0.704286	1.8754	1050.8	1190.79	1049.21	1	9	16	2.58497	0.632733	3.5758	1345.82	1041.23	1026.64	3	3	11	1.27462	100	1.27462	0	1	1.27462	112	0.296334	8	0.296334	3	0.74871	100	228.56	0	228.56	1	228.56	112	301.63	8	301.63	3	-314.4				247.56	-130.99	-131.26	-142.42	57.14
0.925329	0.824274	1.63806	1159.34	1237.07	1159.34	7	8	8	0.635525	0.837052	0.934799	1043.03	767.179	810.024	2	9	8	1.28322	108	1.28322	0	7	1.28322	100	0.684828	15	0.684828	2	1.0148	108	161.75	0	161.75	7	161.75	100	-492.77	15	-492.77	2	515.26				68.83	-388.65	206.9	68.72	-99.35
	0.80597	4.20127		1212.74	1228.92		10	11		0.938159	1.88862		1051.56	1164.46		11	5	1.162	112	1.162	0	5	1.162	55	0.850409	8	0.850409	15	1.38627	112	343.25	0	343.25	5	343.25	55	-164.87	8	-164.87	15	-351.44	Tukey's multiple comparisons test		Adjusted P Value		366.17	39.57	-209.73	-22.92
	0.781362	2.63358		1353.1	1488.09		6	20		0.479551	2.53766		857.642	1233.3		9	29	1.20401	101	1.20401	3	8	1.20401	106	0.576857	24	0.576857	10	1.07566	101	266.18	3	266.18	8	266.18	106	287.18	24	287.18	10	-148.01	Proestrus vs. Estrus		0.9966		-93.06	-255.78	307.39	238.92
Tukey's multiple comparisons test	Adjusted P Value		Tukey's multiple comparisons test	Adjusted P Value		Tukey's multiple comparisons test	Adjusted P Value			1.27643	1.84615		1314.96	1035.98		13	23	1.68429	132	1.68429	2	3	1.68429	65	0.78493	7	0.78493	4	1.15793	132	101.81	2	101.81	3	101.81	65	288.68	7	288.68	4	390.53	Proestrus vs. Metestrus		0.9653		-187.13	91.12		181.22
Ctrl vs. RES	0.998989		Ctrl vs. RES	0.529047		Ctrl vs. RES	0.383				0.822266			972.639			14	1.12926	138	1.12926	1	5	1.12926	70	0.426231	10	0.426231	3	2.13098	138	189.44	1	189.44	5	189.44	70	-178.9	10	-178.9	3	34.85	Proestrus vs. Diestrus		0.8687		-176.35	-87.74		93.05
Ctrl vs. SUS	1.0772e-06		Ctrl vs. SUS	1		Ctrl vs. SUS	0.0011				1.56683			1285.79			15	1.18077	123	1.18077	3	2	1.18077	58	0.697301	7	0.697301	12	2.01435	123	237	3	237	2	237	58	96.41	7	96.41	12	324.74	Estrus vs. Metestrus		0.8868		171.87	85.14		438.09
RES vs. SUS	3.95357e-07		RES vs. SUS	0.496873		RES vs. SUS	0.0251				2.00695			1266.76			14	1.90483	79	1.90483	4	14	1.90483	120	0.721361	7	0.721361	7	3.00221	79	-21.76	4	-21.76	14	-21.76	120	-177.15	7	-177.15	7	216.92	Estrus vs. Diestrus		0.6693		35.2	201.97		309.06
											3.2919			1057.96			19	1.4974	88	1.4974	1	11	1.4974	140	0.877246	4	0.877246	8	1.42536	88	50.52	1	50.52	11	50.52	140	29.47	4	29.47	8	-162.79	Metestrus vs. Diestrus		0.9967		-48.4
											2.7903			1095.55			13	1.15882	181	1.33822	1	6	1.33822	46	0.722935	15	0.722935	2	1.2834	181	187.23	1	187.23	6	187.23	46	-392.51	15	-392.51	2	-199					286.08
											1.54337			853.838			9	1.33822	86	1.10377	1	9	1.10377	65	0.584009	11	0.584009	3	1.04407	86	-23.54	1	-23.54	9	-23.54	65	59.34	11	59.34	3	374.58					93.76
											1.9656			1021.63			8	1.10377	139	1.3548	3	8	1.3548	102	0.527171	3	0.527171	9	1.59598	139	85.1	3	85.1	8	85.1	102	324.04	3	324.04	9	291.03					119.95
											4.59608			934.305			8	1.3548	144	1.08892	2	10	1.08892	61	0.679396	7	0.679396	11	1.61821	144	205.66	2	205.66	10	205.66	61	-29.36	7	-29.36	11	594.45					-125.56
											2			652.373			6	1.08892	97	1.15882	2	6	1.15882	97	0.107936	6	0.107936	9	2.03525	97	190.43	2	190.43	6	190.43	97	100.81	6	100.81	9	531.5					34.79
											4.60276			808.278			13	0.343088	132	0.343088	3	8	0.343088	55	0.208402	10	0.208402	13	1.17956	132	67.01	3	67.01	8	67.01	55	-151.03	10	-151.03	13	401.57					176.52
											2.8982			845.912			24	0.652939	92	0.652939	7	11	0.652939	54	0.258156	21	0.258156	20	0.292695	92	-46.24	7	-46.24	11	-46.24	54	-639.63	21	-639.63	20	-139.52					-26.07
											0.926641			1006.04			15	0.513881	85	0.513881	5	10	0.513881	118	0.671653	2	0.671653	40	0.753209	85	117.46	5	117.46	10	117.46	118	385.16	2	385.16	40	-180.66
											3.78049			635.21			16	0.396531	65	0.396531	3	7	0.396531	111	0.663197	9	0.663197	18	0.58117	65	-367.75	3	-367.75	7	-367.75	111	230.25	9	230.25	18	-481.96
																		0.604908	120	0.604908	4	7	0.604908	92	1.38627	12	1.38627	10	0.27478	120	164.57	4	164.57	7	164.57	92	-351.44	12	-351.44	10	119.7
									Tukey's multiple comparisons test	Adjusted P Value		Tukey's multiple comparisons test	Adjusted P Value		Tukey's multiple comparisons test	Adjusted P Value		0.577137	100	0.577137	3	9	0.577137	123	1.07566	2	1.07566	32	0.680277	100	99.51	3	99.51	9	99.51	123	-148.01	2	-148.01	32	583.95
									Ctrl vs. RES	0.802655		Ctrl vs. RES	0.753		Ctrl vs. RES	0.2416		0.758798	87	0.758798	3	19	0.758798	188	1.15793	1	1.15793	24	0.879195	87	-261.59	3	-261.59	19	-261.59	188	390.53	1	390.53	24	-197.08
									Ctrl vs. SUS	0.000436136		Ctrl vs. SUS	0.9274		Ctrl vs. SUS	<0.0001		0.314546	63	0.314546	7	14	0.314546	167	2.13098	1	2.13098	17	0.509649	63	-46.5	7	-46.5	14	-46.5	167	34.85	1	34.85	17	-345.1
									RES vs. SUS	9.12919e-06		RES vs. SUS	0.404		RES vs. SUS	0.0013		0.584052	55	0.584052	4	16	0.584052	191	2.01435	12	2.01435	27	0.0656715	55	-17.53	4	-17.53	16	-17.53	191	324.74	12	324.74	27	2.72
																		0.790807	79	0.790807	3	8	0.790807	118	3.00221	2	3.00221	11	0.296334	79	63.03	3	63.03	8	63.03	118	216.92	2	216.92	11	301.63
																		0.275931	58	0.275931	5	11	0.275931	138	1.42536	0	1.42536	8	0.684828	58	0	5	0	11	0	138	-162.79	0	-162.79	8	-492.77
																		0.539339	45	0.539339	8	20	0.539339	134	1.2834	0	1.2834	5	0.850409	45	-162.92	8	-162.92	20	-162.92	134	-199	0	-199	5	-164.87
																								215	1.04407	3	1.04407	29	0.576857							215	374.58	3	374.58	29	287.18
																								110	1.59598	0	1.59598	23	0.78493							110	291.03	0	291.03	23	288.68
																								101	1.61821	1	1.61821	14	0.426231							101	594.45	1	594.45	14	-178.9
																								160	2.03525	0	2.03525	15	0.697301							160	531.5	0	531.5	15	96.41
																								195	1.17956	0	1.17956	14	0.721361							195	401.57	0	401.57	14	-177.15
																								99	0.878802	0	0.878802	19	0.877246							99	374.88	0	374.88	19	29.47
																								166	1.64137	0	1.64137	13	0.722935							166	515.2	0	515.2	13	-392.51
																								133	3.27659	0	3.27659	9	0.584009							133	152.2	0	152.2	9	59.34
																								189	1.13321	0	1.13321	8	0.527171							189	289.12	0	289.12	8	324.04
																								112	1.02087	0	1.02087	8	0.679396							112	313.2	0	313.2	8	-29.36
																								113	1.17986	0	1.17986	6	0.107936							113	-118.71	0	-118.71	6	100.81
																								179	0.817998	0	0.817998	13	0.208402							179	-366.3	0	-366.3	13	-151.03
																								109	1.00752	0	1.00752	24	0.258156							109	505.3	0	505.3	24	-639.63
																								99	0.74871	1	0.74871	15	0.671653							99	-314.4	1	-314.4	15	385.16
																								110	1.0148	0	1.0148	16	0.663197							110	515.26	0	515.26	16	230.25
[truncated: 7 more columns]
