# Supplementary material for: Social trauma engages lateral septum circuitry to occlude social reward
Source: Nature. 2022 Nov 30;613(7945):696–703. doi: 10.1038/s41586-022-05484-5 (PMC9876792; doi:10.1038/s41586-022-05484-5)
Supplement: Supplementary file 10 — Source Data Extended Data Fig. 2. [file 41586_2022_5484_MOESM10_ESM.xlsx]

## Sheet: Extended Data Figure 2
b			c			e	subtracted CPP		social investigation			social avoidance			SI ratio			f	female SI	female investigation		female avoidance		female Latency		g	male SI	male investigation		male avoidance		male Latency
CTRL	RES	SUS	CTRL	RES	SUS	CTRL	RES	SUS	CTRL	RES	SUS	CTRL	RES	SUS	CTRL	RES	SUS	CPP-	CPP+	CPP-	CPP+	CPP-	CPP+	CPP-	CPP+	CPP-	CPP+	CPP-	CPP+	CPP-	CPP+	CPP-	CPP+
66.2012	95.1405	53.5132	83.0383	77.6339	69.215	406.35	133.35	-91.76	107	139	50	0	4	6	1.23535	1.10394	0.670486	0.396531	1.4974	65	88	3	1	7	11	0.258156	0.877246	54	140	21	4	24	19
78.0488	85.9324	76.4599	83.1474	55.3561	63.4624	247.49	247.17	-61.4	162	149	113	0	2	1	2.52004	1.07912	0.6265	0.758798	0.790807	87	79	3	3	19	8	0.684829	2.13098	100	167	15	1	8	3
59.9327	75.2031	97.0736	44.942	20.7905	20.1794	77.22	286.48	-170.07	96	133	90	0	0	3	0.875321	1.686	0.591794	0.539339	0.343088	45	132	8	3	20	8	0.58117	0.584009	120	65	12	11	18	9
69.7087	46.2432	78.1633	64.6903	70.3977	56.4613	367.17	294.62	157.07	99	150	47	1	4	4	2.19023	1.63344	0.150716	1.18438	1.10377	115	139	0	3	1	8	0.722935	0.697301	46	58	15	7	13	15
52.5664	85.5995	70.1448	47.6298	55.3785	73.4333	-83.75	-187.13	111.71	80	119	62	0	3	6	1.14131	1.06909	0.125213	0.314546	1.24072	63	109	7	0	14	9	0.817998	0.107936	179	97	0	6	4	6
62.5804	90.7602	37.3334	30.4087	70.9837	58.6046	41.18	83.24	-197.98	142	65	83	0	0	4	1.14715	1.21928	0.400985	0.652939	0.577137	92	100	7	3	11	9	1.38627	0.27478	92	110	12	4	15	10
92.0318	96.1942	72.7767	42.8088	39.934	57.8533	-46.4	-179.6	-76.49	125	96	78	0	1	10	0.923215	1.23786	0.163647	1.20107	1.68429	129	132	0	2	4	3	0.509649	3.27659	180	133	5	0	17	5
57.5554	92.5641	96.1702	94.3871	63.3333	52.0746	-109.1		-286.2	126		104	0		16	1.1298		0.322323	1.33822	1.05353	86	99	1	0	9	12	0.74871	3.00221	99	118	1	2	3	7
74.0526	87.2051	87.8173	59.9861	51.6463	63.0434			-214.67			51			3			0.467761	1.90483	0.513881	79	85	4	5	14	10	1.2834	0.663197	134	111	0	9	2	16
54.709		88.1638	85.1093		11.9966			-219.62			73			9			0.257989	0.584052	1.28322	55	108	4	0	16	7	0.879195	0.576857	30	106	25	24	24	29
		93.6663			66.3391										Tukey's multiple comparisons test	Adjusted P Value		0.275931	0.604908	58	120	5	4	11	7	0.753209	0.78493	42	65	31	7	40	23
		91.3924			43.6497										CTRL vs. RES	0.863317			0.923169		101		0		6	0.426231	1.13321	70	189	10	0	14	7
		69.7208			81.6198										CTRL vs. SUS	5.08103e-05			1.26983		92		0		5	0.721361	1.59598	120	110	7	0	14	9
															RES vs. SUS	0.000305783			1.15882		181		1		6	0.850409	0.296334	55	112	8	8	5	11
																			1.12926		138		1		5	1.42536	1.02087	138	112	0	0	8	1
																			1.08892		97		2		6	0.208402	0.527171	55	102	10	3	13	8
																			1.3548		144		2		10	1.07566	2.01435	123	191	2	12	10	12
																			1.27462		100		0		1	0.292695	1.04407	35	215	17	3	20	3
																			0.993109		97		1		3	1.17986	0.878802	113	99	0	0	4	2
																			1.18077		123		3		2	0.679396	0.671653	61	118	7	2	8	15
																			1.16675		140		0		2	0.065672	1.15793	45	188	35	1	27	4
																			1.20401		101		3		8		1.17956		195		0		13
																			1.162		112		0		5		1.00752		109		0		6
																											1.64137		166		0		1
																											1.0148		110		0		2
																											2.03525		160		0		9
																											0.680277		87		29		32
																											1.61821		101		1		11
