# Supplementary material for: Social trauma engages lateral septum circuitry to occlude social reward
Source: Nature. 2022 Nov 30;613(7945):696–703. doi: 10.1038/s41586-022-05484-5 (PMC9876792; doi:10.1038/s41586-022-05484-5)
Supplement: Supplementary file 11 — Source Data Extended Data Fig. 3. [file 41586_2022_5484_MOESM11_ESM.xlsx]

## Sheet: Extended Data Figure  3
a			b			c			d			e			f			g			h			k
CTRL	RES	SUS	CTRL	RES	SUS	CTRL	RES	SUS	CTRL	RES	SUS	CTRL	RES	SUS	CTRL	RES	SUS	CTRL	RES	SUS	CTRL	RES	SUS	Control	Control RI	Resilient	Resilient RI	Susceptible	Susceptible RI
1.49896	1.2911	0.839388	278	247	183	0	0	2	2	1	11	0.919298	1.69607	0.732322	255	147	166	0	0	2	2	8	9	39	47.3333	61.6667	88.3333	91.6667	132
1.05672	1.34041	0.841289	247	255	127	1	1	1	6	8	5	1.55963	1.38101	0.588399	249	266	220	0	0	2	1	8	20	45	55	70.5	79.6667	81	112.333
1.12197	1.21813	0.485831	240	250	119	0	0	3	2	5	6	0.938596	1.02619	0.630516	245	264	164	1	1	4	15	10	3	25	39	82	111	104.667	156
0.969847	1.07512	0.769074	265	282	145	1	0	5	7	5	9	1.17051	1.43444	0.356071	278	217	147	0	1	2	13	13	18					100	115.667
1.27252	1.08361	0.835814	285	289	142	0	0	1	1	4	10	0.862227	2.13088	0.741603	252	219	66	0	0	5	4	5	13					63.6667	143.667
1.0581	1.02465	0.84294	254	210	222	0	0	0	1	4	6	1.51442	1.07991	0.762201	272	282	159	0	0	4	10	5	13						135
0.817219	1.08391	0.857093	235	205	230	0	2	0	2	10	6	0.923591	1.43799	0.565815	280	226	118	0	0	3	5	6	20
1.47816	1.02401	0.610653	249	169	91	0	2	4	4	4	30	1.11203	1.09158	0.751257	221	207	182	0	0	3	2	6	17
	1.17796	0.317287		199	132		1	3		9	13	1.89696	1.31015		198	280		0	1		6	4
	1.12665	0.426153		165	138		0	2		11	20		1.07155			178			1			8
	1.15734	0.767165		202	125		1	2		7	7		1.2587			210			2			2
Tukey's multiple comparisons test	Adjusted P Value		Tukey's multiple comparisons test	Adjusted P Value		Tukey's multiple comparisons test	Adjusted P Value		Tukey's multiple comparisons test	Adjusted P Value		Tukey's multiple comparisons test	Adjusted P Value		Tukey's multiple comparisons test	Adjusted P Value		Tukey's multiple comparisons test	Adjusted P Value		Tukey's multiple comparisons test	Adjusted P Value
CTRL vs. RES	0.986195		CTRL vs. RES	0.188145		CTRL vs. RES	0.7346		CTRL vs. RES	0.4158		CTRL vs. RES	0.53894		CTRL vs. RES	0.404639		CTRL vs. RES	0.425158		CTRL vs. RES	0.9826
CTRL vs. SUS	2.14415e-05		CTRL vs. SUS	5.88831e-06		CTRL vs. SUS	0.0036		CTRL vs. SUS	0.006		CTRL vs. SUS	0.00183376		CTRL vs. SUS	8.48187e-05		CTRL vs. SUS	4.96461e-08		CTRL vs. SUS	0.0063
RES vs. SUS	9.11645e-06		RES vs. SUS	0.000258752		RES vs. SUS	0.0125		RES vs. SUS	0.0745		RES vs. SUS	8.15199e-05		RES vs. SUS	0.00119418		RES vs. SUS	3.58534e-07		RES vs. SUS	0.0066
