# Supplementary material for: Social trauma engages lateral septum circuitry to occlude social reward
Source: Nature. 2022 Nov 30;613(7945):696–703. doi: 10.1038/s41586-022-05484-5 (PMC9876792; doi:10.1038/s41586-022-05484-5)
Supplement: Supplementary file 12 — Source Data Extended Data Fig. 4. [file 41586_2022_5484_MOESM12_ESM.xlsx]

## Sheet: Extended Data Figure 4
c
	GAD2+NT+/NT+			GAD2+NT+/GAD2+
anterior	97.2222	97.9592	97.561	79.5455	84.2105	78.4314
medial	98.3051	98.3333	98.2456	96.6667	84.2857	94.9153
posterior	90.9091	100	91.6667	21.2766	13.5593	17.4603
e
	crhr2+NT+/NT+			crhr2+NT+/crhr2+
anterior	91.6667	96.2963	83.3333	100	100	100
medial	76.6667	74.6667	100	97.8723	93.3333	100
posterior	27.2727	41.6667	20.6897	7.5	6.41026	6.31579
g				i
Drd3+NT+/NT+	Drd3s+NT+/Drd3+			Otxr+NT+/NT+	Oxtr+NT+/Oxtr+
2.85714	8.33333			22.7273	27.7778
4.54545	10			19.3548	31.5789
2.5641	6.25			13.6364	28.5714
k				l
CTRL	RES	SUS			CTRL			RES				SUS
102.128	109.091	210		Female	126.316	78.9474	126.316	155.556	44.4444	77.7778		75	107.143	85.7143
89.3617	115.909	154.286		Male	109.091	150	136.364	140.625	121.875	112.5	84.375	96	72	120	48	72	88
127.66	190.909	171.429
134.043	170.454	175.714
