# Supplementary material for: Social trauma engages lateral septum circuitry to occlude social reward
Source: Nature. 2022 Nov 30;613(7945):696–703. doi: 10.1038/s41586-022-05484-5 (PMC9876792; doi:10.1038/s41586-022-05484-5)
Supplement: Supplementary file 13 — Source Data Extended Data Fig. 5. [file 41586_2022_5484_MOESM13_ESM.xlsx]

## Sheet: Extended Data Figure 5
a										b	SI ratio	female	SI ratio	male		c	peanut butter	left													right		d	ctrl						RES						SUS
	RMP	Threshold		AP Amplitude		Half-width		AHP Amplitude		Ctrl	RES	SUS	Ctrl	RES	SUS		4.7106	9.2531	0.784666	2.39669	7.35457	3.045	3.15028	3.70351	6.43581	5.76759	-0.56642	3.9454	3.70302	3.96735	Before	After		relative fluroscence intensity			inset			relative fluroscence intensity			inset			relative fluroscence intensity			inset
SUS	RES	SUS	RES	SUS	RES	SUS	RES	SUS	RES	0.871107	1.38012	0.29345	0.97813	1.80609	0.452533		4.73656	9.54399	0.762752	2.37209	7.48615	2.9586	3.13292	3.68395	6.43978	5.74761	-0.54652	4.01344	3.6888	3.94971	6.65308	3.2654		Paired	Unpaired		Unpaired	Paired		Paired	Unpaired		Unpaired	Paired		Paired	Unpaired		Unpaired
-65.875	-52.374	-42.14	-40.43	81.34	66.162	1.85	2.05	-7.84	-6.92	1.19618	3.40785	0.188832	1.04019	1.3163	0.773884		4.72996	9.79294	0.788004	2.36324	7.54806	2.86004	3.15927	3.62593	6.39264	5.79173	-0.62548	4.00591	3.58438	3.90996	3.35555	1.82217		10.5239	25.6266		1	1.22071		2.57454	1.347		1	1.24293		14.1027	16.2006		1
-54.053	-58.601	-39.75	-42.56	78.6	68.45	1.9	2	-12.92	-8.75	0.60245	1.1882	0.250001	1.38453	1.2745	0.42473		4.65588	9.97688	0.846863	2.4044	7.55062	2.7993	3.12328	3.54309	6.26636	5.74422	-0.63484	3.98437	3.55106	3.97654	4.18722	3.92912		11.1543	25.5218		1	1.43396		2.56256	1.38505		1	1.25564		14.0127	16.113		1
-66.339	-63.22	-40.89	-37.54	75.94	71.27	2.1	1.95	-7.52	-10.35	1.7288	1.00843	0.517018	1.75734	1.14332	0.651679		4.79028	10.1713	0.950119	2.38129	7.38485	2.79552	3.09988	3.46615	6.1112	5.6361	-0.69855	3.95247	3.59361	4.02875	-0.87346	-1.15416		11.6685	25.3037		1	0.664341		2.57642	1.3052		1	0.866181		13.6645	15.7892		1
-62.97	-56.824	-40.52	-32.56	82.51	71.23	1.95	1.8	-5.63	-6.78		1.37603	0.255203	0.840153	1.66242	0.28791		4.86163	10.3123	1.04482	2.38129	7.25021	2.88256	3.12491	3.39857	5.97996	5.551	-0.68513	3.9741	3.64529	3.97477	4.0453	4.31687		12.1921	24.9809		1	0.549938		2.51768	1.35234		1	1.04318		13.3071	15.2671		1
-66.077	-58.804	-35.315	-36.74	90.35	79.4	2.05	2.15	-11.58	-8.73				1.65013				4.91928	10.34	1.22137	2.41956	7.00892	2.93398	3.15921	3.31145	5.80758	5.51312	-0.68155	4.00264	3.62952	3.9508				12.409	24.6205		1	1.36164		2.48243	1.34979		1	1.56157		12.9578	14.8455		1
-47.62	-59.814	-30.4	-39.3	80.77	75.47	2	2.1	-15.31	-12.65				0.925159				5.01628	10.424	1.33091	2.42704	6.71533	2.96787	3.15659	3.15745	5.665	5.41217	-0.57773	3.98536	3.63661	3.94171				12.6017	24.1553		1	0.948048		2.51009	1.31949		1	0.773781		12.4857	14.3904		1
-64.294	-66.846	-36.42	-41.68	78.54	82.5	1.85	2.05	-6.7	-7.35	Tukey's multiple comparisons test	Adjusted P Value		Tukey's multiple comparisons test	Adjusted P Value			5.0653	10.4159	1.51349	2.3754	6.47396	2.9693	3.20335	3.08338	5.57049	5.4214	-0.53689	4.07596	3.62398	3.97456				12.7284	23.8148					2.47405	1.32485					12.2006	13.7765
-66.925	-51.831	-33.52	-40.57	69.63	69.47	1.95	1.9	-7.83	-10.58	Ctrl vs. RES	0.416029		Ctrl vs. RES	0.464721			4.9408	10.478	1.72555	2.33641	6.30447	2.91674	3.30786	2.97231	5.51299	5.51271	-0.4601	4.16119	3.61455	3.9392				12.736	23.5958					2.41981	1.31533					11.9581	13.2939
-68.048	-68.12	-40.2	-40.93	81.5	81.6	2.2	2.15	-9.52	-6.72	Ctrl vs. SUS	0.203534		Ctrl vs. SUS	0.00363877			4.83508	10.4353	1.93128	2.28246	6.17028	2.80862	3.42071	2.86144	5.37023	5.58755	-0.50395	4.17192	3.55951	4.07318				12.5007	23.2849					2.40306	1.33665					11.6941	12.9641
-65.198	-69.31	-39.63	-40.546	79.4	78.436	2.1	1.95	-4.7	-6.958	RES vs. SUS	0.0166227		RES vs. SUS	0.00075649			4.74709	10.4004	2.03511	2.15886	6.16358	2.72593	3.52587	2.6999	5.29577	5.67529	-0.53987	4.14582	3.5416	4.21031				12.4272	23.0377					2.38495	1.32769					11.5173	12.4758
-67.169	-72.24	-38.34	-44.36	83.2	70.1	1.95	2.05	-11.56	-15.59								4.57857	10.4189	2.2353	2.11069	6.18251	2.67541	3.66249	2.6597	5.2198	5.77838	-0.58602	4.26433	3.51923	4.24896				12.3786	22.66					2.35784	1.31225					11.1701	11.8505
-76.563	-71.56	-48.38	-43.77	76.84	92.71	1.6	1.4	-9.97	-5.64								4.44524	10.4663	2.3663	2.02078	6.28986	2.64937	3.75657	2.62236	5.14741	5.81913	-0.67736	4.26279	3.48759	4.28518				11.9926	22.4617					2.32743	1.30496					10.9216	11.5262
-71.063	-60.7	-47.42	-33.038	76.45	75.45	1.8	2.25	-10.42	-8.48								4.33951	10.4767	2.45447	1.92045	6.47471	2.70231	3.75658	2.62365	5.0777	5.84925	-0.77645	4.21524	3.42164	4.36766				11.7945	22.2104					2.31061	1.29639					10.8243	11.0301
-57.147	-46.7	-39.53	-33.85	91.58	80.4	2	1.8	-13.25	-5.438								4.2055	10.5903	2.55053	1.8066	6.66213	2.72401	3.7078	2.66882	5.04823	5.84571	-0.81897	4.2257	3.38114	4.34187				11.5657	22.0125					2.27283	1.22063					10.711	10.758
-73.309	-69.5	-41.45	-40.52	69.45	83.7	2	2.25	-7.58	-6.72								4.01396	10.6809	2.61939	1.7438	6.84397	2.74485	3.6558	2.76661	4.99954	5.82745	-0.91055	4.28239	3.33336	4.31506				11.4335	21.9554					2.24105	1.33178					10.7202	10.5536
-64.99	-68.35	-38.75	-39.85	82.37	79.12	2.1	2.05	-5.74	-7.94								3.86649	10.6871	2.68268	1.59581	7.0674	2.79243	3.55593	2.79322	5.03553	5.86816	-1.00818	4.29356	3.33018	4.3788				11.4233	22.0029					2.26619	1.43932					10.8323	10.1532
-48.029	-51.58	-31.23	-41.45	74.37	71.37	1.95	1.95	-9.32	-11.46								3.72988	10.8216	2.77795	1.43363	7.22216	2.78298	3.52637	2.8565	5.06912	5.94335	-1.1272	4.41013	3.33794	4.32743				11.3339	21.9793					2.14998	1.34875					10.8413	9.74385
-72.565	-59.11	-44.35	-31.82	78.29	75.78	2.3	1.95	-10.68	-11.61								3.59911	10.8541	2.84074	1.36484	7.3386	2.7504	3.51778	2.86441	5.09938	6.00924	-1.22535	4.48118	3.3246	4.29092				11.2621	21.9528					2.13183	1.34748					10.7128	9.68351
-73.01	-65.38	-41.3	-42.67	72.14	83.6	2	2.15	-7.37	-8.73								3.46266	10.7663	2.89084	1.26348	7.41106	2.69485	3.51983	2.83394	5.21192	6.10504	-1.3479	4.61117	3.33227	4.26575				10.9718	22.2096					2.09981	1.38572					10.6114	9.61091
-70.71		-40.73		74.57		2.2		-4.78									3.42602	10.7554	2.98206	1.13351	7.53213	2.73136	3.53525	2.82577	5.26773	6.24574	-1.386	4.7534	3.3375	4.24151				10.6166	22.524					2.05552	1.3284					10.7282	9.60331
-65.51		-39.58		80.4		2.1		-6.89									3.30971	10.6975	2.92956	1.04273	7.5492	2.76917	3.56226	2.79696	5.22776	6.35034	-1.384	4.90365	3.37957	4.16626				10.3422	22.6365					2.05114	1.27524					10.7297	9.4973
-59.11		-38.2		69.72		1.85		-8.63									3.20898	10.4658	2.8439	0.952439	7.5525	2.75512	3.55773	2.75437	5.18289	6.49935	-1.31199	4.88123	3.46657	4.21116				10.0703	22.5827					2.03323	1.32938					10.7603	9.30585
-70.6		-36.42		81.42		1.85		-9.62									3.16371	10.2003	2.81397	0.806388	7.53472	2.77751	3.62482	2.73302	5.15035	6.69997	-1.24609	4.97116	3.55176	4.24201				9.93387	22.5738					1.99578	1.28291					10.7927	8.9651
-77.23		-40.12		77.3		1.65		-11.57									3.13362	10.0062	2.78275	0.677534	7.43823	2.79948	3.74014	2.7814	5.03476	6.76858	-1.14762	4.97883	3.61443	4.20221				9.7211	22.3709					1.94531	1.26123					10.6934	8.72934
-78.77		-41.55		76.031		1.45		-10.187									3.02318	9.77127	2.71644	0.570423	7.23113	2.79899	3.90287	2.82748	4.97881	6.78941	-1.04829	4.89968	3.73481	4.16073				9.60527	21.985					1.96199	1.31497					10.907	8.63265
-64.44		-33.21		71.38		2.05		-7.63									2.95062	9.43822	2.74269	0.459426	7.08404	2.76697	4.11178	2.82405	4.96478	6.65395	-1.01468	4.81906	3.8013	4.13778				9.74644	21.7129					1.9688	1.37882					11.1741	8.48369
-68.41		-38.5		82.5		1.95		-9.75									2.82887	9.10272	2.76992	0.387535	6.92675	2.81027	4.39032	2.79683	4.97384	6.41884	-0.99628	4.82549	3.80329	4.04351				9.57422	21.4033					1.93784	1.40137					11.3088	8.25424
-73.75		-45.42		91.75		2.45		-11.46									2.64828	8.8262	2.70254	0.333915	6.74254	2.87469	4.66144	2.82714	4.90784	6.05063	-0.95833	4.76296	3.82985	3.9652				9.21931	21.1498					1.91051	1.33041					11.6541	8.09859
-69.65		-39.86		76.3		2.05		-7.82									2.52162	8.5752	2.62436	0.233748	6.58727	3.01952	4.85479	2.81182	4.92733	5.75247	-0.9315	4.6745	3.86092	3.97363				9.3046	20.9342					1.9008	1.33041					11.8891	7.84194
-69.25		-40.58		69.5		1.4		-6.78									2.42381	8.37583	2.50353	0.158054	6.39253	3.10112	5.03136	2.78902	4.90312	5.42547	-0.9403	4.68399	3.83876	3.96787				9.27289	20.9632					1.90037	1.30069					11.8976	7.70218
-67.15		-39.56		66.37		1.95		-4.72									2.36759	8.29136	2.33305	0.08546	6.21572	3.26071	5.20205	2.82505	4.86265	5.20272	-0.93641	4.64198	3.80242	3.94558				9.26949	20.8352					1.87068	1.31023					11.9248	7.71541
-67.29		-42.35		87.35		2		-7.51									2.36071	8.23854	2.14066	0.00187	6.03102	3.44549	5.27124	2.88535	4.79304	5.02136	-0.9552	4.59097	3.79418	3.97599				9.11735	20.7531					1.87354	1.31001					12.1137	7.69849
-72.79		-34.35		70.06		2.05		-14.37									2.44589	8.17844	2.03565	-0.03865	5.86909	3.63352	5.29912	2.89224	4.82336	4.89871	-0.95949	4.59222	3.76981	3.99625				8.8364	20.8162					1.86839	1.28592					12.0653	7.79789
-64.17		-41.73		72.46		2		-10.58									2.45863	7.98598	1.90209	-0.02208	5.67604	3.82185	5.3649	2.84979	4.81608	4.7636	-0.9187	4.62187	3.71747	3.95645				9.10431	20.7317					1.89003	1.27063					12.1777	7.88066
-63.42		-33.67		79.53		2.1		-5.78									2.48283	7.76687	1.78902	-0.01807	5.56889	4.07172	5.3441	2.83406	4.88292	4.64336	-0.89971	4.61071	3.71043	3.96864				9.37103	20.8289					1.90091	1.2751					12.2179	7.6868
-78.07		-47.42		83.23		1.85		-10.187									2.43488	7.56989	1.69568	-0.01564	5.4512	4.2003	5.27747	2.7901	4.98299	4.52911	-0.84834	4.59094	3.69958	4.03034				9.58089	20.7951					1.88369	1.23773					12.3704	7.75808
-80.08		-41.6		74.38		2.3		-9.58									2.35597	7.41067	1.59258	-0.03954	5.31478	4.35869	5.29385	2.87096	5.09809	4.36886	-0.79169	4.63615	3.7041	3.99418				9.7094	20.8315					1.88108	1.25231					12.3425	7.8927
-80.87		-42.67		76.8		1.8		-4.73									2.22304	7.26576	1.46686	-0.10208	5.17869	4.4335	5.25218	3.00772	5.13619	4.25429	-0.72892	4.61852	3.7209	4.03859				9.7738	20.9361					1.86157	1.25868					12.6738	7.78336
-76.013		-38.31		78.1		1.55		-6.74									2.13562	7.20306	1.38141	-0.19444	5.07703	4.48397	5.20506	3.19341	5.14557	4.13599	-0.64795	4.59907	3.73761	4.09994				9.71816	21.1155					1.80692	1.34636					12.877	7.86458
-61.4		-39.39		80.7		2.05		-5.438									1.97048	7.0959	1.30287	-0.27406	4.9648	4.41056	5.16696	3.32352	5.08246	4.07618	-0.52577	4.62207	3.76687	4.13939				9.64297	21.5564					1.8487	1.34392					13.0519	7.83176
-72.05		-48.32		71.4		2		-7.53									1.82796	7.0116	1.24532	-0.36889	4.87261	4.4407	5.09699	3.46546	5.04191	4.01778	-0.41891	4.71054	3.76865	4.12858				9.34381	21.8326					1.84295	1.35364					13.3448	7.76939
-69.36		-46.35		91.45		1.6		-6.72									1.70746	6.92981	1.23609	-0.44194	4.75297	4.34581	4.96554	3.46092	4.99786	4.07671	-0.24655	4.71045	3.75562	4.18243				9.10703	22.2993					1.82936	1.31508					13.3487	7.84206
-55.89		-41.87		71.45		2		-5.89									1.6011	6.82436	1.179	-0.52351	4.64838	4.3169	4.87637	3.425	4.9103	4.13405	-0.10672	4.8135	3.75004	4.15863				9.04043	22.6563					1.80186	1.32143					13.2076	7.82674
-62.78		-39.84		65.36		2.05		-11.24									1.42949	6.84625	1.09082	-0.58469	4.56384	4.26982	4.75803	3.3348	4.91593	4.29473	-0.08554	4.92089	3.76033	4.14902				8.89915	22.7436					1.87119	1.30891					13.0708	7.7193
-56.89		-32.56		74.46		1.85		-9.56									1.35677	6.91021	1.0413	-0.63294	4.48819	4.2452	4.67773	3.26879	4.93007	4.42524	-0.11115	4.9275	3.70205	4.10315				8.63779	22.814					1.83239	1.31082					12.922	7.77619
-61.87		-36.43		69.63		1.9		-6.42									1.27386	6.92703	0.959649	-0.72141	4.43225	4.19801	4.61898	3.19851	4.85705	4.56368	-0.14169	4.88452	3.69226	4.13392				8.65208	22.8638					1.79368	1.28939					12.7652	7.53179
-74.06		-44.32		71.34		1.95		-10.46									1.19814	6.89634	0.813722	-0.747	4.41741	4.22451	4.57583	3.15477	4.86257	4.61728	-0.22107	4.88868	3.66226	4.1473				8.67944	22.8559					1.83118	1.27759					12.5815	7.34542
-70.2		-46.7		91.36		1.75		-6.73									1.0275	6.8951	0.781515	-0.769	4.42939	4.22544	4.44677	3.11396	4.88431	4.63369	-0.28569	4.91187	3.63128	4.16384				8.4949	22.7771					1.79354	1.25572					12.45	7.42134
-66.15		-41.68		68.74		2.1		-6.94									0.986299	6.77359	0.709252	-0.76983	4.42724	4.16342	4.37615	3.16525	4.89036	4.59713	-0.37544	4.88355	3.61072	4.1821				8.13369	22.6508					1.79192	1.30354					12.4303	7.40673
-67.72		-40.2		73.48		1.95		-5.37									0.888408	6.68745	0.643602	-0.76632	4.39908	4.19589	4.21331	3.18097	4.88689	4.5356	-0.44271	4.92362	3.63271	4.25497				8.04476	22.6658					1.77684	1.35783					12.1562	7.39583
-73.29		-42.585		74.52		2.05		-13.63									0.759912	6.53913	0.571422	-0.70089	4.38886	4.16842	4.09191	3.15639	4.93378	4.37564	-0.5488	4.97495	3.62456	4.24939				7.65421	22.5102					1.78206	1.35123					11.899	7.6016
-58.51		-42.35		67.93		1.95		-9.63									0.677682	6.43345	0.534337	-0.62074	4.41924	4.08099	3.91558	3.17319	4.91178	4.21462	-0.70333	4.97881	3.64925	4.25227				7.34564	22.456					1.77383	1.34734					11.8153	7.47809
-68.89		-40.56		85.33		2.05		-8.56									0.669686	6.34443	0.401224	-0.51843	4.40415	4.05034	3.80519	3.10474	4.93332	4.08107	-0.88738	4.92576	3.66583	4.26965				7.1193	22.509					1.84084	1.29418					11.5288	7.38821
-73.46		-45.32		70.04		2.05		-4.74									0.56668	6.26811	0.350374	-0.40133	4.43027	3.97293	3.70602	3.04561	4.87302	3.95289	-1.00839	4.94207	3.68817	4.31925				6.86826	22.468					1.82519	1.31518					11.4233	7.51636
-70.97		-40.45		88.84		1.75		-6.72									0.475621	6.13438	0.239501	-0.28083	4.47032	3.86815	3.72914	2.96306	4.8333	3.80905	-1.16039	4.89173	3.66455	4.38175				6.7409	22.5618					1.84956	1.28641					11.3551	7.18003
																	0.364864	6.06222	0.223829	-0.16171	4.45258	3.85306	3.77417	2.95879	4.79601	3.65362	-1.34959	4.81705	3.70834	4.434				6.59625	22.729					1.85605	1.23035					11.4985	7.00745
																	0.249873	6.01123	0.163967	-0.06634	4.52603	3.83832	3.80991	2.89487	4.76902	3.59296	-1.48563	4.81063	3.72528	4.49309				6.57606	22.931					1.85643	1.17777					11.4011	7.08164
																	0.080864	5.96149	0.139614	-0.01079	4.64417	3.73037	3.89474	2.91131	4.7098	3.56131	-1.61148	4.81405	3.72559	4.52784				6.69182	23.1107					1.83083	1.14783					11.3288	6.94952
																	-0.06833	5.90938	0.080289	0.01971	4.75714	3.70828	3.95533	2.86755	4.63764	3.52995	-1.73363	4.74615	3.7244	4.5563				6.78805	23.2665					1.80611	1.19375					11.289	6.8787
																	-0.21213	5.92352	0.07524	0.018382	4.95006	3.71291	4.03599	2.84694	4.68185	3.59841	-1.84959	4.74088	3.73943	4.61228				6.79196	23.3247					1.81912	1.26693					11.0849	7.04708
																	-0.24509	5.92735	0.042992	0.000602	5.19539	3.66348	4.07669	2.83568	4.71135	3.72496	-1.89621	4.73694	3.70061	4.70163				6.52513	23.3058					1.81536	1.30379					10.8478	7.04252
																	-0.35042	5.99055	0.06349	-0.0111	5.3545	3.70277	4.26225	2.81361	4.74287	3.81681	-1.95359	4.74196	3.68022	4.79728				6.30427	23.3339					1.80614	1.2974					10.7203	7.24445
																	-0.42737	5.9772	0.164555	-0.07936	5.50789	3.72397	4.42747	2.8319	4.7863	3.81726	-2.02067	4.70203	3.72495	4.85166				6.24588	23.4296					1.8212	1.3101					10.3391	7.32411
																	-0.45618	6.02254	0.278807	-0.08866	5.67039	3.7272	4.60597	2.86295	4.83068	3.78064	-2.08638	4.65474	3.70926	4.91092				6.25099	23.4581					1.79377	1.29123					10.1924	7.31058
																	-0.48344	6.05442	0.413025	-0.12922	5.70676	3.65428	4.67818	2.8369	4.76936	3.67496	-2.10344	4.59788	3.72939	4.91859				6.15545	23.51					1.81765	1.25122					9.93287	7.29023
																	-0.60982	6.1531	0.506277	-0.10889	5.67662	3.59065	4.77223	2.80558	4.63484	3.56222	-2.06796	4.53615	3.76937	4.89209				6.2639	23.5573					1.76278	1.18405					9.75744	7.27009
																	-0.67371	6.12904	0.627515	-0.16767	5.6354	3.45455	4.71847	2.76886	4.50684	3.40432	-1.9968	4.45886	3.73564	4.83417				6.32481	23.5112					1.69301	1.13955					9.5443	7.06618
																	-0.72973	6.18865	0.712583	-0.11981	5.61241	3.4365	4.69694	2.65759	4.45559	3.28532	-1.92691	4.39447	3.71508	4.87969				6.41089	23.4278					1.76152	1.09052					9.39061	6.9296
																	-0.85818	6.25876	0.818319	-0.1693	5.58297	3.40829	4.58183	2.56349	4.47403	3.21096	-1.80234	4.38822	3.75803	4.88563				6.79934	23.3912					1.7609	1.06566					9.12951	6.92856
																	-0.96522	6.30486	0.840306	-0.14686	5.5568	3.40338	4.45936	2.56539	4.45932	3.16643	-1.71216	4.43773	3.71824	4.87669				7.10409	23.2971					1.83889	1.06101					8.97395	6.80175
																	-0.99052	6.26666	0.91012	-0.1572	5.59197	3.44968	4.35576	2.53516	4.53892	3.11287	-1.61045	4.47496	3.68186	4.91272				7.37656	23.2278					1.85978	1.04404					8.83508	6.66217
																	-1.04882	6.23058	0.955916	-0.15224	5.58052	3.49277	4.30922	2.51144	4.65321	3.06804	-1.53019	4.49606	3.7116	4.96343				7.66904	23.2111					1.85921	1.07841					8.70865	6.66076
																	-1.10444	6.22882	1.02424	-0.11595	5.48668	3.4061	4.18197	2.56941	4.66362	3.08957	-1.41719	4.52643	3.63674	4.97425				8.01325	23.2964					1.80768	1.04484					8.57537	6.47062
																	-1.14032	6.18222	1.00923	-0.0005	5.44608	3.38022	4.16511	2.58824	4.60566	3.09456	-1.34069	4.59127	3.58662	4.97305				8.44991	23.25					1.82886	1.0399					8.55447	6.24556
																	-1.15667	6.15721	1.0683	0.094282	5.45575	3.39801	4.16896	2.61443	4.59587	3.07326	-1.21575	4.57049	3.53872	5.01051				8.91973	23.0662					1.91062	1.02201					8.7956	6.10346
																	-1.22907	6.16344	1.06044	0.212998	5.50336	3.34904	4.10127	2.58599	4.53391	3.11148	-1.20427	4.62284	3.5014	4.96367				8.98168	22.9855					1.90398	0.937624					9.00758	5.99261
																	-1.30539	6.25864	1.0823	0.383221	5.55623	3.31545	4.07295	2.54266	4.40581	3.15162	-1.18855	4.69841	3.4008	4.93641				9.31108	22.7601					1.87696	0.94067					9.08279	5.90397
																	-1.31618	6.2727	1.06576	0.405207	5.68383	3.31128	4.07149	2.47195	4.28938	3.11546	-1.14532	4.75137	3.38795	4.91107				9.74925	22.57					1.85892	1.02561					9.29633	5.93423
																																		9.87829	22.3056					1.83012	1.03791					9.27799	5.84323
																																		10.0444	22.3344					1.79946	1.00452					9.09545	5.84802
																																		10.2642	22.0122					1.83171	1.4865					8.93245	6.07524
																																		10.3324	21.903					1.81481	1.543					8.9053	6.29459
																																		10.3648	21.8121					1.77293	1.47423					8.90324	6.35724
																																		10.5786	21.4718					1.76184	1.38138					8.7115	6.3137
																																		10.6268	21.1223					1.79022	1.3808					8.63232	6.31208
																																		10.6309	20.9332					1.78297	1.36525					8.62323	6.10378
																																		10.5548	20.5755					1.76186	1.40622					8.63084	5.91108
																																		10.5	20.2025					1.7732	1.57089					8.63786	5.90788
																																		10.4065	19.8897					1.77679	1.61061					8.76609	5.74167
																																		10.488	19.5611					1.81465	1.61059					8.71901	5.63062
																																		10.4078	19.1445					1.75494	1.54799					8.65551	5.61251
																																		10.3261	19.0915					1.73395	1.5068					8.61118	5.51128
																																		10.1796	18.8414					1.75351	1.50882					8.51155	5.46377
																																		9.92196	18.4207					1.75192	1.48932					8.41622	5.40527
																																		9.93685	18.1545					1.79175	1.47198					8.33123	5.35141
																																		10.0112	17.7145					1.81848	1.45893					8.15557	5.2524
																																		10.0283	17.3266					1.80706	1.47027					8.06485	5.21486
																																		10.2767	17.2703					1.76987	1.49336					8.05494	5.0173
																																		10.8033	17.2208					1.72558	1.45475					7.79879	4.8213
																																		11.2786	17.0348					1.70954	1.38727					7.73448	4.88656
																																		11.5804	16.9287					1.70256	1.34476					7.79724	4.90458
																																		12.0074	16.8927					1.70867	1.32059					7.72328	4.72421
																																		12.2162	16.8769					1.71287	1.20154					7.71519	4.64822
																																		12.4094	16.7958					1.70652	1.14039					7.8905	4.64978
																																		12.525	16.9018					1.71135	1.00969					7.80513	4.65915
																																		12.4448	16.9893					1.7169	0.975372					7.87989	4.86468
																																		12.3315	17.1471					1.69305	1.01818					7.89828	5.01202
																																		12.1967	17.5399					1.73878	0.954488					7.91248	5.04685
																																		11.9437	18.0151					1.70588	0.894613					7.66798	5.02589
																																		11.82	18.5363					1.69844	0.951392					7.58887	5.24574
																																		11.623	18.9045					1.67953	0.874823					7.48831	5.33451
																																		11.3706	19.1527					1.68072	0.857962					7.42543	5.78414
																																		10.9353	19.165					1.66039	0.859531					7.32815	5.96269
																																		10.81	18.9965					1.65039	0.814162					7.21295	6.1472
																																		10.7104	18.8722					1.60766	0.80385					7.08259	6.39865
																																		11.0269	18.666					1.62401	0.872305					6.99688	6.70912
																																		11.5482	18.3847					1.64341	0.938859					6.96446	6.80419
																																		11.6722	18.1927					1.60736	0.898959					6.80586	7.04221
																																		11.5846	18.0096					1.62688	0.905341					6.7126	7.26618
																																		11.4765	17.7692					1.61516	0.82128					6.51363	7.42872
																																		11.3703	17.6573					1.58932	0.87423					6.38381	7.42839
																																		11.3383	17.5956					1.5989	0.773953					6.30267	7.58073
																																		11.2665	17.4729					1.5793	0.757037					6.1115	7.73113
																																		11.4355	17.3443					1.56667	0.690381					6.07195	7.79984
																																		11.5355	17.0764					1.55634	0.677211					5.84645	8.12223
																																		11.6184	16.8703					1.5097	0.679314					5.70899	8.30465
																																		11.8946	16.7052					1.53185	0.661112					5.52679	8.3753
																																		11.9874	16.6243					1.52106	0.653275					5.30905	8.52143
																																		12.1741	16.5268					1.53432	0.701262					5.24304	8.67411
																																		12.5462	16.4537					1.54703	0.689555					5.1809	8.5107
																																		12.8469	16.532					1.52241	0.680159					5.11562	8.71538
																																		13.138	16.4508					1.54729	0.694799					5.31816	8.78065
																																		13.3709	16.6054					1.53764	0.690831					5.55613	8.76705
																																		13.6861	16.9143					1.50199	0.666272					5.75271	8.75793
																																		14.1853	17.2948					1.46761	0.684562					5.91533	8.88964
																																		14.6589	17.6233					1.48842	0.697055					6.02258	8.78841
																																		15.0733	17.8281					1.50488	0.747025					6.02398	8.59608
																																		15.5088	17.8818					1.52609	0.701069					6.02827	8.44587
																																		15.9851	17.8575					1.50547	0.68634					5.98875	8.06342
																																		16.5723	17.8732					1.53604	0.763367					5.85836	7.75185
																																		16.705	17.927					1.52056	0.762188					5.71542	7.41683
																																		16.68	17.863					1.5422	0.805923					5.44627	7.07265
																																		16.5488	18.0446					1.52457	0.791167					5.27438	6.75314
																																		16.3207	17.9746					1.54817	0.735764					5.08229	6.6406
																																		16.1178	17.9273					1.58835	0.730004					5.0023	6.44642
																																		15.9834	17.9581					1.57772	0.789968					4.74326	6.33735
																																		15.5353	17.9439					1.62134	0.733607					4.70158	6.21462
																																		15.1229	17.7917					1.59525	0.757216					4.84962	6.13842
																																		15.0544	17.6591					1.59128	0.736554					4.71898	5.84094
																																		14.9135	17.5514					1.58238	0.714784					4.77006	5.57883
																																		14.8246	17.423					1.56773	0.70521					4.73614	5.34901
																																		14.721	17.2813					1.54471	0.713711					4.4623	5.11965
																																		14.5835	17.3135					1.53757	0.687266					4.42849	4.95789
																																		14.2388	17.3317					1.54876	0.613267					4.67828	4.87545
																																		13.9917	17.422					1.59646	0.590718					5.02145	4.74978
																																		13.7289	17.5292					1.56306	0.594749					5.39449	4.68603
																																		13.6394	17.5922					1.57342	0.69964					5.78481	4.67528
																																		13.514	17.7611					1.58229	0.636183					6.21686	4.5465
																																		13.649	18.013					1.56606	0.587178					6.64973	4.47485
																																		13.8222	18.2242					1.52768	0.578397					6.9198	4.43797
																																		13.7455	18.1857					1.55445	0.59986					7.18985	4.33375
																																		13.8596	18.3484					1.5183	0.60281					7.35025	4.17832
																																		13.902	18.4543					1.47394	0.577786					7.66249	4.28483
																																		13.9829	18.4995					1.4956	0.517815					7.97689	4.36299
																																		14.0731	18.3983					1.49208	0.507777					8.37721	4.16296
																																		14.4357	18.3767					1.48922	0.517932					8.55578	4.22758
																																		14.6219	18.3525					1.48035	0.53826					8.58435	4.21262
																																		14.8292	18.2857					1.45755	0.490061					8.56077	3.96704
																																		15.0757	18.3173					1.50869	0.471327					8.65306	3.85394
																																		15.3565	18.5966					1.50218	0.419642					8.77753	3.80726
																																		15.7468	18.5891					1.48723	0.424588					8.60806	3.69994
																																		16.3899	18.8726					1.46107	0.378919					8.45226	3.61887
																																		17.1535	18.9568					1.45441	0.363042					8.46401	3.67456
																																		17.7116	19.0173					1.42015	0.341012					8.42452	3.5998
																																		18.283	19.1234					1.42743	0.444906					8.38279	3.62902
																																		18.8059	19.193					1.41873	0.456059					8.4	3.77898
																																		19.1623	19.1811					1.40011	0.471506					8.53376	3.76029
																																		19.4827	19.0815					1.40577	0.491464					8.47639	3.86808
																																		19.8162	19.1376					1.43044	0.515661					8.63446	3.85767
																																		19.9225	18.9767					1.41324	0.517928					8.85722	3.80435
																																		19.9906	18.8935					1.37147	0.55577					8.92597	3.77005
																																		20.0578	18.7849					1.37847	0.540371					9.22216	3.74309
																																		20.0215	18.6495					1.36493	0.548722					9.45563	3.794
																																		19.7987	18.7296					1.3996	0.508221					9.70061	3.94379
																																		19.7452	18.7186					1.4184	0.508915					10.0683	4.22277
																																		19.6207	18.7714					1.50865	0.503101					10.3867	4.59142
																																		19.4787	18.6635					1.46242	0.553303					10.5863	4.72016
																																		19.4604	18.5191					1.43532	0.501139					10.7413	5.06645
																																		19.6013	18.4591					1.48355	0.559394					10.8695	5.39442
																																		19.5539	18.4176					1.49929	0.618046					10.9675	5.58137
																																		19.6665	18.2169					1.51403	0.721638					10.9689	5.82893
																																		19.7338	18.0395					1.4787	0.779264					11.0686	6.22281
																																		19.8898	17.9828					1.44277	0.802955					10.9224	6.41663
																																		20.1143	17.8112					1.44946	0.799725					10.7634	6.83029
																																		20.4357	17.8929					1.42988	0.834341					10.5973	7.2511
																																		20.389	17.9095					1.42337	0.886443					10.354	7.4813
																																		20.386	17.8788					1.39366	0.973519					10.0998	7.69462
																																		20.2645	17.824					1.42447	1.0498					9.85236	7.97408
																																		20.2991	17.7959					1.39457	1.01078					9.77422	8.15435
																																		19.9506	17.7524					1.38065	1.03572					9.4869	8.22335
																																		19.8744	17.7191					1.39142	0.997994					9.05071	8.54087
																																		19.7105	17.7658					1.36902	0.968075					8.6289	8.74393
																																		19.3791	17.5788					1.37624	0.943557					8.22301	9.10304
																																		19.4467	17.4044					1.35571	0.967248					7.72866	9.41401
																																		19.4728	17.5039					1.35395	0.913895					7.52028	9.35211
																																		19.4602	17.5995					1.33401	0.817898					7.34431	9.32522
																																		19.5404	17.6352					1.35706	0.785341					7.12358	9.32649
																																		19.8712	17.7209					1.33975	0.782029					6.84317	9.16968
																																		20.0963	17.7267					1.36131	0.749622					6.78884	8.9382
																																		19.9683	17.777					1.36504	0.790089					6.61108	8.68404
																																		19.8961	17.919					1.39979	0.77588					6.36013	8.4374
																																		19.7549	18.1489					1.39078	0.7464					6.13329	7.94978
																																		19.3822	18.1952					1.34984	0.772511					5.86125	7.63263
																																		19.103	18.1514					1.34742	0.722863					5.8331	7.39391
																																		18.9758	18.1932					1.33228	0.742247					5.72564	7.06589
																																		18.7664	18.0099					1.29744	0.669671					5.47507	6.8068
																																		18.4183	17.6459					1.31225	0.625136					5.35971	6.68066
																																		18.1215	17.3912					1.33202	0.629577					5.30869	6.42789
																																		17.6828	17.1251					1.34986	0.718307					5.01754	6.13154
																																		17.4593	16.9492					1.29012	0.809144					5.18184	6.03675
																																		17.432	16.7728					1.27929	0.810494					5.18948	5.98166
																																		17.0617	16.6347					1.30919	0.860327					5.2392	5.90331
																																		17.1084	16.5452					1.26393	0.906564					5.26269	5.89464
																																		17.4245	16.5141					1.29439	0.874608					5.34915	6.08652
																																		17.8301	16.343					1.32868	0.889959					5.38621	6.0889
																																		18.0116	16.155					1.36244	0.902944					5.55692	6.20727
																																		18.0675	16.1225					1.3846	0.883212					5.52452	6.37173
																																		18.26	15.9826					1.33864	0.933345					5.88032	6.1675
																																		18.3536	15.9536					1.36057	0.99644					6.33642	6.04963
																																		18.4492	16.052					1.33641	1.03405					6.61989	5.94938
																																		18.7531	16.1908					1.35693	1.07914					6.98236	5.82278
																																		19.306	16.2574					1.3764	1.11303					7.34187	5.64167
																																		20.1727	16.1357					1.40118	1.07614					7.55756	5.57974
																																		21.0456	16.1691					1.41012	1.11111					7.78037	5.57858
																																		21.6785	16.2078					1.44989	1.135					8.03405	5.43111
																																		21.9469	16.1769					1.4516	1.1216					8.09638	5.34935
																																		22.225	16.2016					1.46262	1.17689					8.11335	5.22184
																																		22.4107	16.1685					1.46353	1.13445					8.27355	5.02229
																																		22.482	16.006					1.48527	1.17073					8.32885	4.79349
																																		22.5062	15.844					1.48791	1.18436					8.42289	4.75838
																																		22.4969	15.7813					1.47407	1.1543					8.39485	4.56857
																																		22.3298	15.7546					1.48641	1.19871					8.4749	4.36325
																																		22.203	15.6451					1.45364	1.16045					8.41724	4.20097
																																		22.0443	15.5317					1.48001	1.13275					8.54722	4.09921
																																		21.7865	15.4239					1.44741	1.18032					8.61507	3.94196
																																		21.5032	15.1344					1.39987	1.15639					8.64251	3.8647
																																		21.4374	14.9956					1.39074	1.12314					9.06884	3.84145
																																		21.2257	14.964					1.41893	1.13327					9.73393	3.68796
																																		21.1367	15.0322					1.43901	1.18359					10.6236	3.65641
																																		21.0475	15.1441					1.45226	1.17541					11.5055	3.62828
																																		20.9915	15.0956					1.48259	1.23961					12.3619	3.63128
																																		20.6668	14.7795					1.50486	1.22036					13.1751	3.48536
																																		20.8017	14.4921					1.49938	1.20079					13.6983	3.48828
																																		20.9908	14.4859					1.51327	1.18932					14.4014	3.5391
																																		20.9829	14.3434					1.52718	1.21033					15.2929	3.64008
																																		21.0197	14.4907					1.55298	1.12744					16.6188	3.98246
																																		21.1366	14.5648					1.56405	1.18001					18.4162	4.34932
																																		20.8299	14.4661					1.58627	1.19513					19.9826	4.51368
																																		20.6933	14.6909					1.54617	1.18154					21.5137	4.58118
																																		21.2713	14.8293					1.55438	1.28074					23.113	4.6864
																																		21.8387	14.8658					1.57222	1.21512					24.3143	4.76103
																																		22.374	14.9561					1.61573	1.25197					25.1082	4.82485
																																		22.6292	15.2507					1.59627	1.19987					25.7347	4.78884
																																		23.8343	15.8514					1.55835	1.1588					26.0654	4.75812
																																		25.1591	16.3389					1.56186	1.20097					26.1451	4.53056
																																		26.2516	16.9742					1.57858	1.16627					26.14	4.56026
																																		26.8154	17.6427					1.5978	1.10106					26.0815	4.57733
																																		27.3042	18.183					1.59086	1.08909					25.7912	4.552
																																		27.6513	18.75					1.57447	1.09362					25.5779	4.42582
																																		28.0429	19.3579					1.56382	1.11486					25.3491	4.42142
																																		28.4515	19.9113					1.53522	1.09459					25.0223	4.11982
																																		28.8566	20.4119					1.54105	1.08938					24.842	4.18948
																																		29.2981	20.9265					1.52991	1.05512					24.8593	4.25936
																																		29.7999	21.2599					1.50781	0.96951					25.0018	4.32387
																																		30.2367	21.5597					1.46108	1.02576					24.794	4.40781
																																		30.6559	21.6542					1.45582	0.992433					24.6394	4.69207
																																		31.0734	21.7818					1.46135	1.02699					24.4221	4.90066
																																		31.697	21.8369					1.47045	1.00387					24.3007	5.16182
																																		32.0899	21.854					1.46885	0.981799					23.964	5.38196
																																		32.3767	21.9529					1.44955	1.05698					23.4733	5.48881
																																		32.4119	21.9107					1.43871	1.04473					22.8503	5.57592
																																		32.2401	21.9123					1.42138	1.06425					22.486	5.59118
																																		32.0986	21.8072					1.39793	1.07942					22.2418	5.54805
																																		32.0487	21.3631					1.38471	1.02072					21.6054	5.54897
																																		31.7492	20.8642					1.40094	1.06655					21.3297	5.83465
																																		31.4246	20.57					1.37753	1.0734					21.1484	6.07305
																																		31.4749	20.1637					1.39037	1.14294					20.9697	6.16436
																																		31.5563	19.8183					1.3681	1.11453					20.9845	6.84721
																																		31.5032	19.3347					1.37669	1.16321					21.1855	7.38908
																																		31.5725	19.0449					1.39112	1.18256					21.0757	7.87734
																																		31.3451	18.8041					1.37168	1.18176					21.0829	8.20322
																																		31.1145	18.6247					1.34763	1.15254					21.1432	8.52962
																																		30.9412	18.5289					1.34134	1.14682					21.2052	8.4086
																																		30.5452	18.2596					1.34884	1.1024					21.2205	8.3339
																																		30.1093	18.1248					1.36544	1.12386					21.4469	8.1165
																																		29.7302	17.9062					1.38279	1.14926					21.713	7.67976
																																		29.232	17.8427					1.4076	1.10624					21.9109	7.36088
																																		28.7142	17.8308					1.41551	1.17312					21.9675	7.10539
																																		28.1941	17.9136					1.40537	1.26804					22.3906	6.67624
																																		27.6024	17.9836					1.4148	1.34955					22.5857	6.33008
																																		26.9713	18.0419					1.42087	1.34556					22.9995	6.12728
																																		26.4677	18.0638					1.46602	1.4568					23.4775	5.84744
																																		26.0818	18.1932					1.48705	1.42251					23.8911	5.66168
																																		25.6537	18.1662					1.43121	1.52521					24.4231	5.4581
																																		25.2981	18.4399					1.47361	1.67994					24.7392	5.13321
																																		24.8301	18.6474					1.55114	1.80874					25.1076	4.98646
																																		24.1844	18.9183					1.55528	1.93986					25.4248	4.74599
																																		23.7255	19.1183					1.52683	2.07956					25.7822	4.61501
																																		23.3703	19.3246					1.48041	2.12231					26.2167	4.27561
																																		22.6181	19.4001					1.44862	2.12542					26.3716	4.11946
																																		22.105	19.5566					1.48267	2.14869					26.5094	4.0218
																																		21.5152	19.7555					1.4387	2.14956					26.6179	3.79548
																																		21.0236	20.0209					1.46481	2.12878					26.7838	3.69076
																																		20.7084	20.2078					1.4863	2.13137					26.8383	3.63379
																																		20.3933	20.4379					1.43693	2.09834					27.0815	3.45943
																																		19.9979	20.7266					1.40906	2.05477					27.223	3.37033
																																		19.5361	21.0326					1.38766	2.04322					27.1924	3.28716
																																		19.1284	21.328					1.37203	1.97249					27.2755	3.24303
																																		18.8004	21.4261					1.35483	1.92705					27.2668	3.08793
																																		18.406	21.5454					1.3144	1.86309					27.1411	3.0128
																																		18.0061	21.926					1.3417	1.80735					27.008	2.92392
																																		17.6679	22.3018					1.30703	1.74016					26.9555	2.72924
																																		17.1499	22.2379					1.26336	1.73689					26.94	2.68744
																																		16.8866	22.2777					1.2615	1.80492					26.6262	2.80824
																																		16.6778	22.3569					1.25278	1.82408					26.232	2.65922
																																		16.7892	22.2254					1.29392	1.73954					26.0343	2.47045
																																		16.8231	22.1918					1.29496	1.7288					25.7534	2.27016
																																		16.771	22.132					1.32158	1.72928					25.4914	2.18644
																																		16.7844	22.1791					1.35565	1.743					25.1402	2.07292
																																		16.6671	21.9503					1.36249	1.78939					24.7957	2.15338
																																		16.7418	21.8864					1.35173	1.76965					24.5548	2.11274
																																		16.6453	21.855					1.391	1.71859					24.4561	2.04355
																																		16.9493	21.6036					1.45896	1.74003					24.5373	2.02546
																																		17.0623	21.2417					1.51709	1.74151					24.5179	1.94723
																																		17.011	20.9557					1.54516	1.74127					24.5277	1.87307
																																		17.0359	20.6389					1.50759	1.72371					24.5966	1.80649
																																		17.0287	20.2913					1.50734	1.7449					24.6526	1.80337
																																		16.9944	20.056					1.46158	1.71073					24.6625	1.64782
																																		17.0144	19.9054					1.45442	1.74531					24.6419	1.48155
																																		17.0082	19.6085					1.45134	1.79917					24.661	1.44806
																																		16.8237	19.3308					1.47085	1.868					24.6438	1.37396
																																		16.7691	19.0149					1.42449	1.82682					24.5917	1.46727
																																		16.7329	18.7967					1.42859	1.79124					24.3757	1.58455
																																		16.6643	18.4565					1.39258	1.70735					24.0482	1.52444
																																		16.6501	18.4508					1.41663	1.71437					23.8774	1.50419
																																		16.6315	18.2383					1.38815	1.6724					23.7893	1.46873
																																		16.5236	18.2182					1.34099	1.69364					23.7326	1.4683
																																		16.4319	18.2527					1.36303	1.6814					23.5991	1.54759
																																		16.1673	18.2514					1.35034	1.70178					23.692	1.60234
																																		15.9133	18.081					1.34985	1.67862					23.6194	1.50357
																																		15.6673	18.2304					1.35616	1.70313					23.505	1.5392
																																		15.4032	18.2327					1.36294	1.72168					23.4875	1.50743
																																		15.1302	18.4346					1.344	1.67002					23.3437	1.41677
																																		14.7453	18.7562					1.35804	1.74401					23.2073	1.39239
																																		14.5662	19.1269					1.35293	1.73667					23.1761	1.55367
																																		14.3655	19.6209					1.37364	1.7052					22.8165	1.58557
																																		14.1494	19.9798					1.37004	1.77062					22.3961	1.76011
																																		14.1044	20.3125					1.37223	1.76518					22.1917	2.04133
																																		14.0598	20.6842					1.41394	1.67506					22.1677	2.02708
																																		13.5547	20.9431					1.40728	1.66357					21.8137	2.05696
																																		13.3926	20.9748					1.38554	1.64487					21.6847	2.21684
																																		13.3329	20.876					1.31228	1.66793					21.6497	2.14338
																																		13.2617	20.7364					1.33109	1.69617					21.441	2.14195
																																		13.3649	20.6841					1.34234	1.72332					21.288	2.24019
																																		13.3301	20.6407					1.3324	1.64349					21.1611	2.19186
																																		13.3422	20.5427					1.30063	1.64261					20.8912	2.35378
																																		13.4629	20.4441					1.32055	1.60182					20.6985	2.44859
																																		13.3907	20.053					1.31624	1.58412					20.579	2.51022
																																		13.1899	19.5107					1.28064	1.61261					20.2336	2.57276
																																		13.1374	19.1243					1.28939	1.58006					20.0855	2.78749
																																		13.0234	18.6516					1.28915	1.61549					20.1575	2.82585
																																		12.701	18.253					1.28769	1.54871					20.0817	2.888
																																		12.4214	17.9333					1.26727	1.66301					19.9091	2.89058
																																		12.3938	17.5306					1.29176	1.64384					19.8824	2.76441
																																		12.3666	17.0902					1.2538	1.64358					19.8585	2.65633
																																		12.3902	16.4318					1.30482	1.69375					19.8513	2.58762
																																		12.0263	16.0915					1.31722	1.63336					19.8557	2.4842
																																		11.751	15.9265					1.29764	1.62041					19.7292	2.2926
																																		11.6098	15.5401					1.30593	1.67221					19.5961	2.14964
																																		11.4381	15.2461					1.29367	1.59349					19.5249	2.09923
																																		11.2262	15.0416					1.28027	1.59271					19.6475	1.91404
																																		11.3038	14.703					1.34375	1.56494					19.6496	1.93577
																																		11.1943	14.7468					1.35447	1.59348					19.7843	1.84825
																																		11.262	14.7497					1.35972	1.58634					19.7995	1.68135
																																		11.2209	14.7358					1.37006	1.6028					19.5967	1.80872
																																		11.2144	14.5731					1.42166	1.5098					19.4455	1.75903
																																		11.2716	14.3994					1.4268	1.45967					19.6	1.65426
																																		11.3771	14.2702					1.39022	1.48305					19.8752	1.61326
																																		11.5188	14.0058					1.37667	1.50783					20.0548	1.55683
																																		11.5008	13.8557					1.40989	1.56695					20.4226	1.38638
																																		11.6343	13.7388					1.46609	1.55446					20.7796	1.2597
																																		11.5185	13.558					1.47887	1.52687					21.2471	1.33488
																																		11.4588	13.273					1.44907	1.57461					21.4602	1.28648
																																		11.2692	12.9949					1.4401	1.56627					21.4256	1.36717
																																		11.1108	12.663					1.46098	1.48297					21.5365	1.38037
																																		11.0191	12.4254					1.45965	1.48284					21.4702	1.48943
																																		10.8306	12.2098					1.46897	1.43337					21.3342	1.46098
																																		10.3862	12.0219					1.44104	1.43903					21.415	1.59406
																																		10.1737	11.9203					1.4412	1.37295					21.4704	1.48307
																																		10.1173	11.8133					1.44292	1.31611					21.3035	1.37887
																																		9.75412	11.756					1.4767	1.26854					21.2708	1.42811
																																		9.56111	11.4493					1.43679	1.2885					21.5623	1.35895
																																		9.49289	11.2816					1.44837	1.18632					21.805	1.44039
																																		9.48944	11.0515					1.42376	1.17098					21.8701	1.58231
																																		9.58701	10.7792					1.42252	1.16839					22.079	1.78683
																																		9.96032	10.608					1.43566	1.13821					22.311	2.2205
																																		10.5639	10.5603					1.44837	1.15488					22.4997	2.61851
																																		11.5577	10.6719					1.44326	1.20777					22.6268	2.94144
																																		12.3012	10.4218					1.42755	1.23876					22.346	3.18477
																																		12.7121	10.3553					1.42647	1.21271					22.0421	3.58497
																																		13.0989	10.3466					1.41279	1.15645					21.7895	3.59703
																																		13.2778	10.1948					1.41767	1.35156					21.411	3.77612
																																		13.4401	10.1028					1.4266	1.54747					20.9928	3.74821
																																		13.3687	9.94272					1.43504	1.50558					20.4479	3.78479
																																		13.3659	9.64064					1.43575	1.5433					19.9626	3.80306
																																		13.4665	9.52288					1.47205	1.50106					19.221	3.84508
																																		13.3987	9.46719					1.44465	1.40178					18.8188	3.90657
																																		13.0389	9.2572					1.41864	1.45733					18.4473	3.71216
																																		12.9193	9.25555					1.4501	1.415					18.1297	3.55266
																																		12.5752	9.15521					1.44136	1.30344					17.9218	3.59102
																																		12.1912	9.01542					1.45775	1.21383					17.6247	3.4238
																																		11.9302	8.90753					1.50299	1.12166					17.4645	3.23661
																																		11.5198	9.01167					1.53885	1.07283					17.3325	3.20954
																																		11.312	8.86279					1.54011	0.982698					17.4382	3.19836
																																		11.068	8.92501					1.52947	0.993455					17.5357	3.10126
																																		11.0473	8.94569					1.55233	1.03638					17.469	3.10809
																																		10.9946	9.10451					1.57878	0.921094					17.5479	3.15321
																																		10.9161	9.26731					1.58186	0.920612					17.7442	2.95091
																																		10.8698	9.63473					1.59337	0.904763					17.8362	2.94453
																																		10.6884	9.79273					1.6079	0.853556					17.7307	2.91845
																																		10.4712	9.98528					1.61993	0.874226					18.0499	2.87222
																																		10.3839	10.2284					1.63647	0.808335					18.1378	2.97195
																																		10.2192	10.4907					1.56449	0.790749					18.204	3.1608
																																		10.2945	10.5775					1.56747	0.758028					18.4252	3.35161
																																		10.2562	10.8396					1.57285	0.735342					18.6048	3.48784
																																		10.2237	11.1035					1.55094	0.752716					18.2828	3.62486
																																		10.2996	11.2646					1.53251	0.802112					18.0493	3.58923
																																		10.6554	11.5213					1.53617	0.728729					18.0172	3.57389
																																		11.5164	11.7268					1.56518	0.797744					17.9024	3.50882
																																		12.2124	11.8917					1.5358	0.809458					17.8743	3.54854
																																		12.6484	11.9659					1.51356	0.734885					17.8553	3.44882
																																		13.1594	11.9277					1.49531	0.760996					17.7689	3.38993
																																		13.3323	11.9825					1.46613	0.766899					17.5683	3.43994
																																		13.4472	11.9063					1.47529	0.745513					17.4472	3.42785
																																		13.6368	11.788					1.46827	0.732343					17.3166	3.45388
																																		13.3618	11.7782					1.48328	0.77471					17.0052	3.44706
																																		13.1779	11.5458					1.55922	0.74605					16.7557	3.41872
																																		12.9497	11.3258					1.56207	0.834589					16.6707	3.23891
																																		12.7788	11.2526					1.57262	0.897219					16.3963	3.24411
																																		12.7893	11.068					1.62186	0.893141					16.184	3.0597
																																		12.7871	11.0708					1.61733	0.919335					15.9768	2.94257
																																		12.5496	11.2971					1.60843	0.819208					15.7022	2.89127
																																		11.8884	11.2691					1.56723	0.827231					15.6393	2.93856
																																		11.3285	11.32					1.54999	0.771362					15.6796	2.94688
																																		10.8248	11.5401					1.53995	0.795135					15.5517	2.96189
																																		10.3211	11.6234					1.55932	0.793026					15.3119	2.99598
																																		10.1941	11.861					1.60967	0.804604					15.0793	2.95872
																																		9.89986	11.9013					1.60779	0.866646					14.8466	2.87696
																																		9.64477	12.111					1.65128	0.964346					14.6077	2.87482
																																		9.16665	12.2357					1.66942	1.03574					14.4929	2.9143
																																		8.99613	12.4824					1.67248	1.10436					14.3273	2.80026
																																		8.80346	12.664					1.72277	1.1682					14.2305	2.66224
																																		8.93672	12.7688					1.77201	1.3376					14.1393	2.74649
																																		8.87302	13.1554					1.74521	1.48198					13.9857	2.68565
																																		8.63599	13.2057					1.77907	1.43139					13.9081	2.5887
																																		8.38177	13.1119					1.79669	1.37701					13.6298	2.60083
																																		8.32988	13.0621					1.78212	1.38152					13.5018	2.55131
																																		8.29995	13.087					1.77581	1.37968					13.5764	2.469
																																		8.17735	12.9866					1.75161	1.34018					13.5222	2.55785
																																		8.39849	12.8394					1.72474	1.31122					13.4561	2.62487
																																		8.5353	12.8124					1.71645	1.33625					13.4004	2.39512
																																		8.62693	12.6964					1.69865	1.37197					13.3225	2.43531
																																		8.71062	12.6406					1.69642	1.4095					13.3122	2.52054
																																		8.62897	12.7116					1.6515	1.52901					13.2082	2.51811
																																		8.42611	12.6035					1.65331	1.7342					13.299	2.59789
																																		8.17369	12.4783					1.64599	1.83346					13.3647	2.74193
																																		7.81818	12.3228					1.62574	1.96399					13.302	2.71195
																																		7.47051	12.4738					1.59887	2.05985					13.2777	2.64611
																																		7.1123	12.4494					1.64284	2.0915					13.2381	2.65173
																																		6.65249	12.5947					1.66418	2.00885					13.2341	2.8612
																																		6.26762	12.7117					1.65488	2.03368					13.2264	2.82387
																																		5.98138	12.5367					1.64312	1.98143					13.446	2.78245
																																		5.78416	12.4862					1.62115	1.87876					13.7135	2.7266
																																		5.67501	12.3604					1.61749	1.8784					13.7417	2.57861
																																		5.41549	12.4639					1.64162	1.83886					13.7672	2.42138
																																		5.29763	12.4387					1.65721	1.77053					14.1218	2.38357
																																		5.2038	12.5359					1.66801	1.71395					14.1336	2.30922
																																		5.60718	12.4543					1.67939	1.64123					14.1905	2.19726
																																		6.03263	12.4566					1.68802	1.52221					14.4364	2.27083
																																		5.97821	12.3793					1.68115	1.46677					14.658	2.28933
																																		5.74799	12.1497					1.65677	1.42007					14.4455	2.27054
																																		5.68694	12.1113					1.64046	1.44343					14.4625	2.29288
																																		6.55134	12.009					1.6564	1.40003					14.3063	2.12783
																																		6.32828	11.9257					1.64442	1.42266					14.1752	2.07643
																																		6.09858	11.7865					1.59143	1.349					14.0579	2.14879
																																		5.8742	11.7943					1.62437	1.33148					14.1539	2.22709
																																		5.61754	11.7116					1.56707	1.31072					14.0704	2.25334
																																		5.63358	11.6922					1.60215	1.3086					13.8964	2.3665
																																		5.73034	11.6569					1.60598	1.28457					14.0467	2.34565
																																		5.53882	11.7276					1.64204	1.28181					14.0142	2.29734
																																		5.35606	11.822					1.70158	1.25792					13.9988	2.34253
																																		5.18558	11.9578					1.6678	1.32002					14.0979	2.40383
																																		4.99763	12.262					1.65835	1.30015					14.1137	2.28488
																																		4.71504	12.3894					1.66643	1.23839					14.0834	2.34619
																																		4.69279	12.4716					1.62251	1.21673					14.0396	2.34518
																																		4.62142	12.8186					1.64617	1.24485					14.0707	2.33639
																																		4.52685	13.03					1.67952	1.14643					13.8443	2.39085
																																		4.48002	13.033					1.66204	1.11777					13.61	2.27424
																																		4.35194	13.2217					1.6221	1.1295					13.6072	2.21312
																																		4.41576	13.3625					1.66942	1.12717					13.484	2.29774
																																		4.33252	13.3877					1.67157	1.10988					13.5314	2.37532
																																		4.28334	13.5727					1.68252	1.10462					13.6075	2.32177
																																		4.18394	13.7002					1.68351	1.07248					13.671	2.2353
																																		4.24944	13.707					1.70581	0.997993					13.8134	2.33826
																																		4.44293	13.7251					1.71154	0.915149					14.04	2.30535
																																		4.81489	13.7883					1.69515	0.914038					14.4265	2.31627
																																		4.92287	13.6662					1.67482	0.847546					14.9593	2.40949
																																		5.11813	13.7369					1.67423	0.817395					15.8287	2.49481
																																		5.06194	13.7153					1.68545	0.855606					16.7177	2.52344
																																		5.09999	13.6999					1.71775	0.843134					17.5004	2.71683
																																		5.1603	13.7386					1.74445	0.841025					18.0998	2.83388
																																		4.98227	13.7681					1.78088	0.835635					18.5468	3.19449
																																		4.89213	13.77					1.8332	0.788599					19.2336	3.43354
																																		4.63367	13.7162					1.8205	0.865257					19.819	3.49232
																																		4.42359	13.6888					1.80638	0.846714					20.2689	3.56304
																																		4.33349	13.8413					1.81968	0.861408					20.5023	3.67221
																																		4.18566	14.2188					1.79383	0.884976					20.8092	3.69912
																																		4.32282	14.6042					1.80835	0.791495					20.7482	3.78773
																																		4.34713	14.8326					1.82629	0.888019					20.9198	3.90099
																																		4.23479	14.9081					1.81436	0.961313					20.8836	3.91197
																																		4.1634	15.0023					1.82196	0.946571					20.7215	3.96714
																																		4.0597	14.9918					1.78931	0.966844					20.736	4.00789
																																		4.04216	14.9601					1.76876	0.921941					20.4922	3.93701
																																		4.00903	14.744					1.76609	0.970174					20.1839	3.9295
																																		3.97225	14.6995					1.74833	0.917504					20.2059	4.12349
																																		4.46234	14.8394					1.7409	0.929847					19.7584	4.22832
																																		4.59577	14.7142					1.73919	0.847085					19.6368	4.46589
																																		4.55163	14.6874					1.75371	0.835214					19.6514	4.652
																																		4.51379	14.6514					1.7192	0.808126					19.6471	4.66874
																																		4.46504	14.4615					1.69996	0.76556					19.3276	4.60083
																																		4.34265	14.4341					1.76314	0.736613					19.1692	4.70179
																																		4.25276	14.3475					1.80924	0.747506					19.1026	4.65563
																																		4.11667	14.1242					1.81533	0.798214					19.0041	4.67202
																																		4.12419	13.922					1.77853	0.938326					19.023	4.81563
																																		4.11138	13.7714					1.72401	0.985615					18.9215	4.68032
																																		4.19005	13.6001					1.76968	1.02689					18.6692	4.64742
																																		4.27911	13.3836					1.77808	1.04949					18.6475	4.53782
																																		4.20995	13.2468					1.75384	1.05894					18.7403	4.25103
																																		4.24512	13.1538					1.7305	1.04527					18.3587	4.09054
																																		4.26936	12.8896					1.73516	1.00685					18.3789	3.92392
																																		3.97423	12.8478					1.66455	1.02869					18.3362	3.70842
																																		3.85118	12.8566					1.66268	1.04209					18.2203	3.66163
																																		3.98488	12.9465					1.63764	0.934865					18.1875	3.71575
																																		3.81504	13.0671					1.62238	0.985408					18.1063	3.69837
																																		3.51507	13.021					1.60456	0.904273					17.8217	3.64211
																																		3.33291	13.0063					1.6409	0.882804					17.6657	3.81051
																																		3.21326	13.213					1.58494	0.943069					17.4603	3.86973
																																		3.01999	13.4536					1.57721	0.868797					17.4086	4.02949
																																		2.97008	13.8126					1.49861	0.88073					17.1379	4.23376
																																		3.09025	14.2083					1.48143	0.893237					17.0433	4.19936
																																		3.01701	14.6045					1.47195	0.839528					17.1144	4.11193
																																		2.98917	15.0454					1.49325	0.834125					17.0246	4.02665
																																		2.92164	15.2339					1.49342	0.872336					17.2001	3.959
																																		3.01643	15.3215					1.45484	0.937632					17.3837	3.83475
																																		3.24084	15.2992					1.46936	0.918351					17.3534	3.82961
																																		3.01184	15.2967					1.45876	0.949999					17.3468	3.72905
																																		2.95575	15.0362					1.4678	1.0095					17.3327	3.52361
																																		3.00195	15.0946					1.50186	0.969243					17.5824	3.51166
																																		2.93337	14.8452					1.49254	0.982475					17.6737	3.44304
																																		2.93079	14.5173					1.46309	1.01764					17.831	3.31292
																																		2.92556	14.2345					1.45919	0.978681					17.9644	3.36
																																		3.09938	13.7796					1.448	0.927174					18.0278	3.31782
																																		3.38711	13.2568					1.40525	0.908973					18.0637	3.09215
																																		3.68778	13.1754					1.3484	0.903309					18.1268	3.0257
																																		3.67719	13.0913					1.34025	0.884958					17.972	3.00093
																																		4.01249	12.916					1.41752	0.894662					17.782	2.79294
																																		4.23683	12.7633					1.43201	0.919406					17.4644	2.70498
																																		4.16371	12.9559					1.43361	0.88853					17.0476	2.56207
																																		4.28844	12.8474					1.38362	0.944078					16.7043	2.3839
																																		4.2804	12.9469					1.39171	0.919437					16.5805	2.38922
																																		4.23477	13.0867					1.40343	0.909453					16.5477	2.33399
																																		4.27914	13.0527					1.4148	0.895039					16.402	2.18588
																																		4.0593	13.1884					1.44804	0.851831					16.284	2.16189
																																		3.8478	13.0212					1.46547	0.872623					16.0792	2.0833
																																		3.62863	12.9526					1.41615	0.835882					15.865	1.9406
																																		3.39839	13.083					1.41194	0.73834					15.6178	1.93209
																																		3.67739	13.1935					1.39248	0.711785					15.3752	1.6945
																																		3.90164	13.1336					1.40343	0.629501					15.379	1.54472
																																		3.90687	12.9061					1.42429	0.667302					15.4422	1.48064
																																		3.9	12.6587					1.40248	0.674805					15.5116	1.53513
																																		3.99609	12.4732					1.4386	0.749248					15.4446	1.40024
																																		4.07517	12.3319					1.42419	0.849778					15.2497	1.4289
																																		3.98365	12.2767					1.45384	0.832835					15.2318	1.32698
																																		3.67799	12.2241					1.42921	0.733119					15.1535	1.17961
																																		3.54472	12.2313					1.44334	0.681065					15.0136	1.08173
																																		3.53322	12.2399					1.42406	0.631991					14.7815	1.1017
																																		3.58085	12.3714					1.41543	0.60988					14.7359	0.901119
																																		3.42927	12.6239					1.43269	0.578061					14.6056	0.845583
																																		3.2456	12.646					1.43619	0.594505					14.4868	0.858094
																																		3.21805	12.8744					1.4484	0.545856					14.6272	0.868062
																																		2.96239	13.0349					1.49585	0.543706					14.7861	0.788449
																																		2.78506	13.3703					1.58687	0.592158					14.9525	0.810545
																																		2.70897	13.6699					1.63011	0.573861					15.2673	0.795001
																																		2.73596	14.0369					1.66722	0.568197					15.6455	0.71089
																																		2.72918	14.2577					1.69416	0.589892					16.0601	0.714801
																																		2.5471	14.3864					1.72127	0.488016					16.3166	0.685666
																																		2.43451	14.5688					1.78634	0.450072					16.6062	0.590344
																																		2.44435	14.5547					1.85951	0.491386					16.7813	0.583987
																																		2.84058	14.6529					1.96993	0.502676					16.774	0.580611
																																		3.03459	14.7019					2.03088	0.465183					16.6235	0.725294
																																		2.92304	14.7243					2.09159	0.528142					16.592	0.888298
																																		2.68604	14.7253					2.12409	0.582486					16.4215	0.870511
																																		2.48196	14.8431					2.1633	0.576317					16.0245	0.982667
																																		2.41424	14.7417					2.18924	0.580675					15.6964	1.21257
																																		2.27007	14.4396					2.20002	0.554981					15.3305	1.2464
																																		2.1014	14.2612					2.1999	0.583964					15.1212	1.43505
																																		2.09413	13.9338					2.16284	0.626796					14.8409	1.63399
																																		1.99967	13.546					2.18733	0.61323					14.4846	1.81668
																																		2.23979	13.397					2.19326	0.556992					14.1676	1.90749
																																		3.08305	13.1397					2.19752	0.653584					13.6234	2.17971
																																		3.50348	12.7805					2.19127	0.61616					13.3051	2.24956
																																		3.37128	12.404					2.24753	0.571092					13.2494	2.41027
																																		3.08583	12.0701					2.3288	0.604709					13.0761	2.67094
																																		3.12233	11.6613					2.33678	0.613949					13.1174	2.68827
																																		3.00256	11.4177					2.27957	0.63723					13.2528	2.79347
																																		2.89636	11.2703					2.27527	0.624757					13.2235	3.07719
																																		2.93765	11.0851					2.23341	0.681166					13.0178	3.26733
																																		2.87522	10.7668					2.20318	0.721661					12.7501	3.42548
																																		2.60791	10.7959					2.20464	0.724474					12.6034	3.53174
																																		2.30076	10.657					2.20992	0.730213					12.5799	3.45901
																																		2.20159	10.6822					2.19448	0.743568					12.4475	3.40071
																																		1.96935	10.821					2.15755	0.741555					12.4471	3.28606
																																		1.78125	10.9049					2.16632	0.733512					12.4108	3.18826
																																		1.58138	11.0128					2.0986	0.721928					12.3803	2.97814
																																		1.43695	11.033					2.13568	0.751758					12.418	2.88014
																																		1.42066	11.3413					2.14257	0.765523					12.4482	2.6842
																																		1.17858	11.511					2.15275	0.76001					12.4465	2.48722
																																		1.17163	11.9317					2.12815	0.720535					12.3742	2.44334
																																		1.28462	12.3652					2.14785	0.697398					12.3388	2.3594
																																		1.64125	12.7258					2.13503	0.671239					12.2884	2.19203
																																		1.65346	12.9726					2.10225	0.699182					12.1593	2.0631
																																		1.40767	13.0151					2.06684	0.798386					12.0351	2.09475
																																		1.11243	13.3297					2.03625	0.986269					11.6759	1.93733
																																		0.900399	13.3402					2.07843	0.89976					11.6461	1.77722
																																		0.683335	13.3839					2.05633	0.865125					11.5009	1.76359
																																		0.597376	13.3483					2.10197	0.881419					11.3107	1.85204
																																		0.46232	13.1955					2.06371	0.872228					11.2002	2.08222
																																		0.366859	13.0341					2.0209	0.803644					11.449	2.33571
																																		0.36824	12.9063					1.99447	0.712883					11.483	2.6346
																																		0.425964	12.8138					1.95931	0.704868					11.8093	2.97385
																																		0.768116	12.5197					1.95053	0.694146					12.0544	3.26979
																																		1.01344	12.3154					1.93082	0.672007					12.0313	3.3621
																																		1.03041	12.1667					1.89964	0.706978					11.8502	3.22363
																																		0.974145	12.0258					1.93832	0.637478					11.755	3.21114
																																		0.860486	12.1236					1.92805	0.666624					11.5619	2.91428
																																		0.725758	12.1753					1.91597	0.72749					11.4158	2.67095
																																		0.685465	12.0171					1.94753	0.792841					11.2119	2.65806
																																		0.729941	12.0356					1.94047	0.843043					11.1155	2.35292
																																		0.688705	12.0338					1.92939	0.889663					11.0799	2.26538
																																		0.909008	11.7717					1.89744	1.01795					10.8699	2.29297
																																		1.06926	11.7062					1.9097	1.20517					10.7476	2.17362
																																		0.839223	11.6831					1.89079	1.20081					10.7123	2.0206
																																		1.07715	11.7148					1.89276	1.18084					10.7909	2.02635
																																		1.87586	11.6934					1.92273	1.23496					10.6819	1.88884
																																		2.53116	11.7485					1.90313	1.23392					10.7182	1.8742
																																		2.94696	11.9661					1.89369	1.18185					10.504	1.82705
																																		3.29924	12.0632					1.87096	1.13697					10.583	1.73315
																																		3.71486	12.2849					1.85684	1.15443					10.5859	1.71749
																																		3.89752	12.7087					1.84536	1.1098					10.8485	1.76755
																																		4.28135	12.9276					1.81619	1.06055					10.8663	1.54979
																																		4.65571	13.0957					1.86233	1.04266					11.1034	1.50808
																																		5.26011	13.3582					1.83731	0.981089					11.1766	1.36359
																																		5.4703	13.4967					1.87805	0.987006					11.2437	1.24019
																																		5.63122	13.7196					1.82612	1.02142					11.2953	1.19249
																																		5.89555	13.8388					1.82825	0.969184					11.5746	1.22599
																																		5.94286	13.871					1.89668	0.956958					11.4847	1.17408
																																		5.89422	13.7143					1.93001	0.985612					11.3163	1.10836
																																		5.93305	13.6735					1.89714	0.994004					11.2896	1.03974
																																		5.85933	13.5216					1.89041	0.956784					11.2195	0.94857
																																		5.97864	13.1597					1.85176	0.972245					11.414	0.90415
																																		6.2364	12.8726					1.86043	0.9324					11.4604	0.907391
																																		6.07434	12.6579					1.82727	0.877625					11.1477	0.749722
																																		6.11841	12.4839					1.79572	0.864332					10.6961	0.747946
																																		6.09287	12.39					1.77591	0.837121					10.4263	0.745473
																																		5.99425	12.3617					1.75716	0.85846					10.3706	0.525047
																																		5.88233	12.1706					1.76897	0.801634					10.2478	0.451149
																																		5.69899	12.0331					1.80604	0.793428					10.1636	0.538709
																																		5.40829	11.9908					1.82071	0.842508					10.244	0.425584
																																		5.25625	11.8711					1.79635	0.816637					10.0033	0.450196
																																		5.09341	11.751					1.79557	0.801704					9.83764	0.479183
																																		5.07579	11.6985					1.80649	0.767601					9.78272	0.46409
																																		4.98565	11.5028					1.81777	0.739898					9.82744	0.515773
																																		5.01527	11.4928					1.843	0.745446					9.88659	0.528927
																																		4.98726	11.519					1.84595	0.727764					10.0567	0.466322
																																		4.91899	11.4838					1.81083	0.744127					10.1969	0.558038
																																		5.19293	11.2849					1.82907	0.752491					10.1973	0.499726
																																		5.20535	11.2522					1.78141	0.694776					10.0589	0.396077
																																		4.97661	11.1441					1.75738	0.662219					10.0799	0.302354
																																		4.83834	11.0556					1.72994	0.626722					10.3543	0.259109
																																		4.77603	11.0305					1.6941	0.585456					10.4148	0.268435
																																		4.80715	11.2027					1.67537	0.526265					10.4808	0.16655
																																		4.88819	11.2758					1.6505	0.479119					10.4507	0.244784
																																		5.01751	11.2429					1.64966	0.479403					10.7247	0.166689
																																		5.17323	11.1697					1.61876	0.496736					10.8753	0.078257
																																		5.23078	11.2092					1.6063	0.513659					11.013	0.085901
																																		5.53678	11.2918					1.65905	0.47968					11.0236	0.036149
																																		5.84815	11.3013					1.6709	0.460959					11.0572	0
																																		6.06172	11.266					1.6696	0.581438					11.0841	0.177838
																																		6.19624	11.1753					1.6848	0.562799					11.245	0.183637
																																		6.19968	11.0963					1.67716	0.572517					11.5334	0.116794
																																		6.17421	11.0132					1.67037	0.536117					11.5932	0.251632
																																		6.06018	10.8377					1.65826	0.478376					11.7075	0.226394
																																		6.15229	10.8141					1.61219	0.57695					11.8095	0.108703
																																		6.13781	10.6906					1.62406	0.588747					11.7706	0.254644
																																		6.00105	10.5501					1.59848	0.576288					11.8981	0.232168
																																		5.87827	10.477					1.61243	0.626585					12.0403	0.119659
																																		5.84327	10.4664					1.62245	0.642702					12.2128	0.259542
																																		5.75232	10.3024					1.64851	0.629505					12.1714	0.211635
																																		5.86327	10.1494					1.67357	0.643871					12.2489	0.254978
																																		5.74302	10.0059					1.65118	0.670338					12.1614	0.467777
																																		5.38954	9.7773					1.60059	0.69865					12.3339	0.762829
																																		5.22336	9.72046					1.63703	0.680463					12.5891	1.10422
																																		5.10921	9.71993					1.64098	0.671586					12.7918	1.66194
																																		5.19113	9.62215					1.67959	0.661082					12.9849	2.36215
																																		5.22898	9.56825					1.67364	0.672427					13.0951	3.13124
																																		4.84139	9.72601					1.65269	0.661336					13.4237	3.81703
																																		4.67173	9.57869					1.65545	0.644132					13.5954	4.36763
																																		4.43745	9.51227					1.65765	0.709798					13.784	4.84988
																																		4.34668	9.46595					1.67731	0.743894					14.0043	5.4345
																																		4.40943	9.32669					1.65816	0.782036					14.2637	5.88104
																																		4.45255	9.30211					1.62949	0.771259					14.4095	5.98842
																																		4.2026	9.38858					1.55633	0.747165					14.7461	6.06199
																																		3.97802	9.25912					1.57362	0.779032					14.9108	6.25208
																																		3.82676	9.297					1.53761	0.729275					15.0579	6.23814
																																		3.64522	9.46947					1.53922	0.756002					15.1135	6.11579
																																		3.62806	9.45152					1.55376	0.767811					15.1812	6.06642
																																		3.46348	9.37166					1.56008	0.753821					15.3383	5.91031
																																		3.64222	9.33286					1.55479	0.745915					15.3608	5.73704
																																		4.00137	9.309					1.57294	0.763755					15.5764	5.62395
																																		4.19489	9.32458					1.54753	0.714394					15.6783	5.52635
																																		4.18809	9.35992					1.57544	0.71692					15.8759	5.30967
																																		3.99507	9.41318					1.55767	0.696818					15.8852	5.44076
																																		3.70503	9.30169					1.55629	0.700479					15.9348	5.31649
																																		3.27437	9.2722					1.56966	0.637569					15.8058	5.41234
																																		3.09985	9.36006					1.59557	0.559196					15.761	5.6033
																																		2.79172	9.30763					1.54704	0.561763					15.7608	5.68345
																																		2.41236	9.36003					1.57698	0.66042					15.6195	5.63586
																																		2.10566	9.26031					1.5725	0.750819					15.6417	5.86923
																																		1.88169	9.1587					1.56871	0.713367					15.6625	5.80402
																																		1.59479	9.09342					1.57661	0.695945					15.5066	5.85256
																																		1.44817	9.03031					1.63927	0.637697					15.3175	6.08041
																																		1.36587	9.05939					1.63356	0.631446					15.198	6.19385
																																		1.16267	9.05692					1.64841	0.623048					14.9274	6.2023
																																		0.939896	9.22784					1.67931	0.643266					14.745	6.32457
																																		0.872108	9.47536					1.70173	0.680328					14.5131	6.20487
																																		0.797825	9.6159					1.7584	0.674173					14.3802	6.37574
																																		0.827877	9.87671					1.7821	0.656805					14.137	6.64443
																																		0.832197	10.2733					1.85601	0.746644					13.89	6.8371
																																		0.746279	10.5006					1.88693	0.700947					13.8102	7.12526
																																		0.83448	10.7196					1.93565	0.698059					13.5661	7.54706
																																		0.899738	11.0873					1.96103	0.657298					13.3891	7.85741
																																		0.919973	11.312					2.01281	0.658608					13.2036	8.30044
																																		1.05998	11.3673					2.01577	0.716534					13.016	8.91317
																																		1.32733	11.6714					2.05998	0.710037					12.8761	9.24239
																																		1.50095	11.8857					2.07454	0.686982					12.8176	9.64136
																																		1.54878	12.117					2.04289	0.721584					12.7795	10.0295
																																		1.62391	12.4581					2.04846	0.659166					12.7499	10.1284
																																		1.63553	12.8153					2.05452	0.649482					12.7656	10.367
																																		1.5381	12.9047					2.09358	0.647716					12.7214	10.7005
																																		1.58398	13.0827					2.20328	0.635626					12.7382	10.8513
																																		1.6614	13.4118					2.21925	0.659987					12.7411	11.0036
																																		1.62176	13.5553					2.20076	0.710654					12.5714	11.332
																																		1.68163	13.8822					2.16707	0.736915					12.4577	11.4048
																																		1.72083	14.0107					2.16391	0.776658					12.273	11.4157
																																		1.69335	14.3603					2.13466	0.786881					12.0073	11.3204
																																		1.62317	14.5176					2.09358	0.849224					11.7521	11.4219
																																		1.54186	14.6072					2.08217	0.860241					11.5874	11.3156
																																		1.45668	14.8459					2.07259	0.762644					11.5915	11.2824
																																		1.5498	14.6599					2.0945	0.787237					11.4305	11.2206
																																		1.66663	14.7293					2.08073	0.745985					11.4093	10.9964
																																		1.53558	14.6101					2.05888	0.713605					11.3692	10.815
																																		1.30984	14.5254					2.03796	0.70723					11.1803	10.7034
																																		1.20932	14.528					2.027	0.727886					10.9526	10.4549
																																		1.00621	14.489					2.03157	0.722865					10.8013	10.4819
																																		0.888794	14.4375					2.05966	0.777565					10.4857	10.558
																																		0.857224	14.4601					2.06037	0.774021					10.3149	10.3708
																																		0.762829	14.4051					2.08832	0.697028					10.1104	10.206
																																		0.852452	14.5816					2.11284	0.701742					9.64145	10.1049
																																		0.776187	14.5714					2.14345	0.678687					9.39287	10.0188
																																		0.756635	14.5179					2.20714	0.729204					9.19198	9.93311
																																		0.78763	14.4185					2.17771	0.735107					8.7098	9.89168
																																		0.76641	14.1596					2.1846	0.790531					8.52555	9.86714
																																		0.882051	13.8994					2.19595	0.806306					8.66909	10.0141
																																		0.950372	13.8239					2.18301	0.919032					9.00115	10.1028
																																		0.833814	13.7109					2.19054	1.01651					9.42108	10.0657
																																		0.841635	13.578					2.17794	1.04149					9.82399	9.76342
																																		0.928919	13.4881					2.12937	1.1087					10.0562	9.74698
																																		1.01943	13.4506					2.10761	1.17476					10.2794	9.72054
																																		1.04215	13.452					2.12448	1.18427					10.4431	9.52261
																																		1.3102	13.5387					2.096	1.21606					10.5752	9.4133
																																		1.2593	13.5065					2.07117	1.25479					10.8315	9.12026
																																		1.21261	13.4121					2.04262	1.25358					11.1286	8.74032
																																		1.35262	13.4245					2.06973	1.27911					11.2278	8.48488
																																		1.64871	13.1392					2.03666	1.22588					11.2534	8.2864
																																		1.86594	12.8594					1.99092	1.20002					11.2106	7.95384
																																		2.1739	12.8103					1.97854	1.21161					11.2144	7.78748
																																		2.59833	12.6381					1.9415	1.12827					11.1012	7.70903
																																		3.0888	12.3583					1.96555	1.1567					11.0717	7.58201
																																		3.57449	12.1812					1.96744	1.15126					11.0322	7.6058
																																		3.97867	12.0547					1.95926	1.15014					11.0307	7.66533
																																		4.26467	11.7233					1.95662	1.17253					10.9482	7.83323
																																		4.49282	11.5104					1.94481	1.18385					10.8352	7.91832
																																		4.8172	11.5008					1.93229	1.24379					10.9195	7.90043
																																		4.89826	11.5951					1.91062	1.22856					11.0319	7.7844
																																		5.03777	11.9757					1.92106	1.26914					10.9423	7.69081
																																		5.2853	12.327					1.89989	1.32271					10.9698	7.74747
																																		5.36881	12.6404					1.88977	1.30359					10.8888	7.72681
																																		5.46517	12.7429					1.87022	1.17792					10.855	7.52416
																																		5.6057	12.6688					1.84856	1.16801					10.7439	7.46272
																																		5.71635	12.7439					1.84089	1.16567					10.846	7.47896
																																		5.73888	12.8774					1.84098	1.07141					11.013	7.27901
																																		5.85559	12.935					1.76985	1.06035					11.2781	7.25272
																																		6.05159	13.0827					1.80152	1.09877					11.4751	7.13152
																																		6.13159	13.0788					1.75163	1.09482					11.7294	6.99386
																																		6.18189	12.9864					1.75944	1.09026					11.7684	6.92289
																																		6.25276	12.9951					1.76985	1.11345					11.8137	6.73928
																																		6.35206	12.8172					1.80196	1.07558					11.7601	6.53291
																																		6.3762	12.6421					1.78335	1.11939					11.4291	6.53181
																																		6.33733	12.5842					1.744	1.1448					11.1345	6.56424
																																		6.19179	12.3906					1.74478	1.16863					11.0008	6.38118
																																		6.15218	12.0688					1.74173	1.19638					10.897	6.30095
																																		6.33703	11.772					1.75619	1.21613					10.3229	6.17853
																																		6.20992	11.6151					1.75842	1.19818					9.99284	5.91402
																																		6.30527	11.4193					1.79146	1.21923					9.74839	5.7518
																																		6.34389	11.2241					1.81243	1.20054					9.42965	5.77562
																																		6.24853	11.2142					1.8135	1.1952					9.20623	5.555
																																		6.27981	11.3087					1.85113	1.17338					9.48862	5.65208
																																		6.17708	11.4088					1.95305	1.14205					10.8682	5.77876
																																		6.22583	11.4929					1.983	1.1763					11.8671	5.77825
																																		6.23406	11.4623					2.0107	1.13894					12.8807	5.98662
																																		6.34875	11.4633					2.05415	1.10713					13.7236	6.22485
																																		6.54299	11.3982					2.09664	1.1043					14.4906	6.42767
																																		6.46879	11.32					2.13537	1.12382					15.2231	6.61531
																																		6.58716	11.3811					2.21195	1.06251					15.6677	6.6471
																																		6.64031	11.4138					2.26968	1.10068					15.8761	6.68987
																																		6.70689	11.535					2.26125	1.10207					15.8997	6.79374
																																		6.76333	11.686					2.27416	1.15623					15.7116	6.98884
																																		6.83262	11.8493					2.29996	1.14255					15.52	7.04392
																																		6.9277	11.7335					2.31618	1.1622					15.2291	7.14058
																																		6.91668	11.8163					2.31706	1.11068					15.0826	7.40304
																																		6.96825	12.013					2.35362	1.12108					14.694	7.42095
																																		7.03301	12.1039					2.36235	1.07956					14.357	7.48653
																																		7.01522	12.0931					2.34385	1.08567					13.9051	7.54239
																																		7.19724	12.3166					2.34407	1.18612					13.5078	7.4848
																																		7.1671	12.3766					2.31482	1.2942					13.1696	7.33265
																																		7.05165	12.3539					2.33018	1.29969					12.9449	7.40173
																																		7.03973	12.2634					2.3074	1.33729					12.7024	7.37386
																																		6.91244	12.2347					2.31906	1.31199					12.3969	7.29628
																																		6.85447	12.234					2.30326	1.35143					12.2751	7.3873
																																		6.79249	12.2831					2.35225	1.31889					12.1264	7.46493
																																		6.8143	12.1944					2.33652	1.25296					11.8476	7.49112
																																		6.63705	12.1579					2.33961	1.25555					11.6435	7.50103
																																		6.59472	12.262					2.42265	1.24483					11.4344	7.24476
																																		6.69181	12.178					2.46675	1.30844					11.1768	7.1964
																																		6.58261	12.1113					2.51964	1.23617					11.1147	7.18649
																																		6.61051	11.963					2.61321	1.16999					11.2327	6.97187
																																		6.69568	11.8149					2.69823	1.1964					11.2381	6.8805
																																		6.62353	11.804					2.79838	1.19626					11.0699	6.77684
																																		6.54894	11.6825					2.87583	1.30309					11.1027	6.4952
																																		6.54167	11.4333					2.89141	1.23742					11.0526	6.27746
																																		6.67662	11.1415					2.95255	1.24185					11.064	6.30114
																																		6.57888	11.0854					3.00466	1.30671					11.0741	6.13044
																																		6.50432	11.0166					3.04753	1.31318					10.8803	5.92228
																																		6.61494	10.8838					3.1153	1.31609					10.6217	5.85817
																																		6.78887	10.8481					3.11156	1.30366					10.3404	5.62028
																																		7.00987	10.5913					3.14781	1.26442					10.1154	5.43928
																																		6.94507	10.5554					3.12606	1.3125					9.74322	5.42634
																																		7.04401	10.6274					3.14017	1.25639					9.51407	5.31716
																																		7.11793	10.4619					3.08361	1.26675					9.25557	5.32911
																																		7.37514	10.4654					3.11542	1.2114					9.26995	5.4898
																																		7.38453	10.6292					3.19771	1.21279					9.31156	5.51242
																																		7.36753	10.592					3.22792	1.28603					9.20746	5.58097
																																		7.39903	10.7736					3.212	1.2569					9.04066	5.74309
																																		7.2432	10.9871					3.20523	1.27175					8.80685	6.05896
																																		7.10986	11.1433					3.32831	1.26218					8.68523	6.16829
																																		7.18207	11.2012					3.33281	1.29334					8.48737	6.42232
																																		7.41064	11.4146					3.32278	1.23853					8.43692	6.64067
																																		7.27501	11.6819					3.33123	1.24415					8.25374	6.77663
																																		7.49746	11.8731					3.3291	1.29242					7.63417	6.73062
																																		7.60138	11.9752					3.39653	1.29166					7.41353	6.66544
																																		7.5033	12.1075					3.35296	1.51559					7.43346	6.30006
																																		7.50707	12.215					3.4199	1.60223					7.53884	6.19695
																																		7.45735	12.5852					3.68024	1.56293					7.96304	6.05587
																																		7.5125	12.6301					3.76536	1.62367					8.01582	5.80747
																																		7.30055	12.6312					3.80844	1.54956					8.23735	5.67667
																																		7.60752	12.6377					3.83445	1.49867					8.7695	5.58766
																																		7.61649	12.7642					3.8453	1.53731					9.75108	5.58826
																																		7.86968	12.5835					3.84223	1.53611					10.5493	5.75392
																																		7.86929	12.4378					3.82488	1.53282					11.1679	5.89213
																																		8.05852	12.4499					3.85759	1.56032					11.4447	5.96699
																																		8.1608	12.2218					3.9054	1.54912					11.5523	6.03802
																																		8.23466	12.0693					3.91664	1.52173					11.6192	6.04889
																																		8.11931	11.8769					3.90722	1.56399					11.3931	5.92151
																																		7.991	11.6777					3.94306	1.64271					10.9988	5.84603
																																		7.99945	11.3941					3.96828	1.75511					10.7839	5.65639
																																		8.22466	11.1941					3.90666	1.81674					10.6058	5.28613
																																		8.47327	11.1422					3.92538	1.82638					10.9443	5.13364
																																		8.76441	10.9437					3.90125	1.83406					11.028	4.98738
																																		9.10577	10.9062					3.8869	1.83996					10.5803	4.76152
																																		9.30309	10.9617					3.93407	1.84133					10.3727	4.52794
																																		9.38016	10.8423					3.89811	1.81741					10.1822	4.3515
																																		9.43131	10.7533					3.94749	1.78908					10.1268	4.25934
																																		9.51743	10.7295					3.9626	1.78485					10.2907	4.26492
																																		9.53933	10.6484					3.94389	1.7234					10.3195	4.40379
																																		9.56609	10.5661					3.93524	1.70951					10.4366	4.43261
																																		9.55169	10.5253					3.9551	1.72588					10.4379	4.50571
																																		9.44215	10.5023					3.96859	1.67568					10.5982	4.67865
																																		9.51275	10.5235					3.94231	1.62172					10.6143	4.75077
																																		9.3521	10.6204					3.92851	1.61984					10.7054	4.98271
																																		9.32053	10.6707					3.93527	1.59776					10.6393	4.99886
																																		9.19599	10.6347					4.06067	1.57702					10.5776	5.03564
																																		9.24781	10.7286					4.10425	1.55544					10.5802	4.98322
																																		9.19961	10.76					4.09569	1.61591					10.4489	4.999
																																		9.15649	10.6938					4.18591	1.5179					10.2717	4.81273
																																		9.21548	10.6494					4.2116	1.56515					10.0761	4.67815
																																		9.1592	10.5925					4.16971	1.49074					9.86239	4.52344
																																		9.21676	10.3947					4.10074	1.42998					9.57656	4.33492
																																		8.87551	10.2302					4.0742	1.43068					9.51994	4.1197
																																		8.80993	10.2375					4.04683	1.34314					9.29696	4.00164
																																		8.69072	10.2159					4.08467	1.34855					9.14384	3.77242
																																		8.75915	10.2509					3.98096	1.3181					9.16323	3.66215
																																		8.92069	10.2079					3.93236	1.30066					9.00856	3.55722
																																		8.96565	10.2279					3.92075	1.31503					8.75959	3.49072
																																		8.91879	10.2096					3.8963	1.34468					8.5291	3.36244
																																		8.9393	10.2555					3.94944	1.3245					8.10294	3.27292
																																		8.9628	10.2675					3.93871	1.2922					7.76546	3.11038
																																		9.08274	10.1656					3.9078	1.33395					7.48598	2.98609
																																		9.36369	10.1287					3.85719	1.30606					7.26625	2.9119
																																		9.63423	10.0528					3.85407	1.30188					7.13352	2.7473
																																		10.001	10.0157					3.8015	1.23082					7.10004	2.61222
																																		10.1745	9.97969					3.76225	1.34438					6.77655	2.61653
																																		10.3777	9.92887					3.68797	1.31828					6.78331	2.60422
																																		10.5404	9.82349					3.72347	1.2515					7.01502	2.65387
																																		10.8163	9.68612					3.64629	1.22652					6.73774	2.80941
																																		11.0063	9.72838					3.58583	1.15739					6.74976	2.9404
																																		11.3206	9.81106					3.51863	1.12893					6.76032	3.05527
																																		11.3949	10.0249					3.4479	1.07094					6.73536	3.17207
																																		11.482	10.3692					3.42647	1.03505					6.80384	3.2413
																																		11.4735	10.5235					3.44914	0.965796					6.72011	3.23007
																																		11.5327	10.6126					3.44093	1.00785					6.74435	3.36723
																																		11.4696	10.9343					3.43899	1.06919					6.63641	3.4613
																																		11.4539	11.1319					3.46111	1.04042					6.64872	3.40205
																																		11.5427	11.2593					3.42746	1.03678					6.52277	3.4015
																																		11.7726	11.5209					3.4594	1.01776					6.49504	3.38894
																																		11.8012	11.6649					3.50129	0.956685					6.44275	3.22581
																																		11.87	11.715					3.50164	0.957721					6.3197	3.11911
																																		11.9819	11.853					3.55592	0.926339					6.32525	3.10822
																																		12.0303	12.1303					3.53579	0.890842					6.17684	3.12803
																																		11.974	12.3608					3.53499	0.859447					6.0725	3.0225
																																		12.0487	12.6504					3.51573	0.809321					6.24969	2.93851
																																		12.3502	13.0561					3.52524	0.791092					6.4	2.70718
																																		12.3763	13.2235					3.53883	0.845792					6.33603	2.59453
																																		12.5113	13.3421					3.5298	0.846951					6.21953	2.56113
																																		12.6599	13.5244					3.48351	0.793585					6.08735	2.44744
																																		12.6879	13.446					3.4378	0.815006					5.97476	2.42397
																																		12.6388	13.2777					3.32959	0.828306					5.88382	2.45554
																																		12.6582	13.351					3.27673	0.845749					5.75845	2.33418
																																		12.5846	13.1424					3.20386	0.845609					5.47963	2.18402
																																		12.4921	13.1334					3.15679	0.85169					5.21254	2.14311
																																		12.478	13.0194					3.16415	0.82374					4.96631	2.0844
																																		12.3661	12.9029					3.12823	0.868036					4.66499	1.90565
																																		12.2527	12.9406					3.11131	0.842875					4.49212	1.89379
																																		12.2189	12.6903					3.17769	0.85113					4.37648	2.0258
																																		12.0006	12.7977					3.16348	0.848529					4.2991	2.07913
																																		11.781	12.9763					3.14504	0.866724					4.27042	2.1967
																																		11.7124	12.8576					3.2241	0.872258					4.16301	2.27257
																																		11.5443	12.8712					3.23017	0.832646					4.00895	2.06057
																																		11.3294	12.7581					3.17838	0.805503					4.11597	2.06087
																																		11.1025	12.486					3.16103	0.785264					4.02751	1.95557
																																		10.8728	12.3685					3.16906	0.79706					3.83563	1.82876
																																		10.6669	12.0659					3.16864	0.819425					3.85129	1.97883
																																		10.4915	11.8955					3.11246	0.824358					3.65185	2.20304
																																		10.4147	11.8181					3.04126	0.842402					3.42914	2.21572
																																		10.3212	11.7751					3.07102	0.862251					3.455	2.31069
																																		10.2359	11.6766					3.03892	0.872147					3.51534	2.4694
																																		10.3044	11.5489					2.97708	0.905997					3.05667	2.37751
																																		10.2144	11.4802					2.94257	0.927527					2.68529	2.44605
																																		10.191	11.2844					2.96326	0.874284					2.54362	2.63354
																																		10.1611	11.1513					2.90338	0.920288					2.54727	2.72942
																																		10.0629	11.1069					2.90023	0.905792					2.51815	2.79501
																																		10.0729	10.954					2.89911	0.920241					2.45634	2.97904
																																		10.138	10.831					2.87605	0.912348					2.75419	2.98205
																																		10.2308	10.7153					2.90214	0.907806					2.94446	2.89633
																																		10.3034	10.5045					2.91307	0.896646					2.73237	2.93774
																																		10.3788	10.265					2.86102	0.910083					2.51068	2.86944
																																		10.5926	10.1565					2.81532	0.922658					2.40638	2.94622
																																		10.4577	9.96395					2.79131	0.92394					2.33139	2.9784
																																		10.4411	9.78439					2.77689	0.938156					2.1734	3.01884
																																		10.2348	9.60672					2.71375	0.922963					2.10514	3.02367
																																		10.112	9.45551					2.66927	0.860709					2.07792	3.04906
																																		10.0257	9.4072					2.67084	0.763044					1.91138	3.0161
																																		9.86366	9.55581					2.66595	0.846948					1.80914	2.97382
																																		9.75541	9.60717					2.66866	0.816059					1.65948	3.1196
																																		9.64705	9.55037					2.68962	0.728033					1.64898	3.06986
																																		9.4507	9.54146					2.66182	0.70856					1.89609	2.87518
																																		9.37561	9.44687					2.6524	0.745267					2.00641	2.79611
																																		9.34512	9.49906					2.64903	0.980621					2.21057	2.67037
																																		9.37134	9.43084					2.60763	1.10577					2.41026	2.54145
																																		9.31059	9.64159					2.60515	1.04046					2.54358	2.70424
																																		9.24167	9.97819					2.5831	1.08557					2.80822	2.96028
																																		9.28634	10.0226					2.55349	1.00795					2.97575	2.97263
																																		9.24999	10.2355					2.51969	0.96912					3.10494	3.07465
																																		9.36269	10.3517					2.46771	0.931518					3.06192	3.32639
																																		9.66583	10.4699					2.42737	0.983032					3.18127	3.44297
																																		9.92634	10.4457					2.40963	0.909499					3.3465	3.52169
																																		9.92898	10.558					2.34503	0.998886					3.58262	3.74582
																																		10.0506	10.6556					2.3253	0.954256					3.86767	3.57212
																																		10.0843	10.5757					2.33341	0.941387					3.99242	3.46858
																																		10.066	10.5708					2.29953	0.888922					3.91753	3.39043
																																		10.0852	10.5316					2.29816	0.848968					3.9318	3.33754
																																		10.155	10.5059					2.27971	0.786592					4.13348	3.08364
																																		10.0803	10.5132					2.30447	0.793425					4.16658	3.09111
																																		10.0715	10.5658					2.33832	0.815475					4.40227	3.08883
																																		9.96536	10.4607					2.3091	0.811151					4.69099	2.97621
																																		9.69402	10.5928					2.23607	0.873658					5.12297	2.93695
																																		9.47213	10.5348					2.18853	0.865315					5.23096	2.82685
																																		9.37377	10.3544					2.16969	0.88556					5.52535	2.63347
																																		9.20132	10.3102					2.17287	0.920805					5.67771	2.5739
																																		9.07754	10.245					2.14586	0.902767					5.81551	2.43697
																																		8.94092	10.0223					2.14156	0.893412					5.90802	2.34982
																																		8.85399	10.0239					2.04268	0.983551					5.98695	2.39295
																																		8.62757	10.0194					2.02252	0.922118					6.2932	2.3258
																																		8.68004	9.90327					2.06563	0.929033					6.64355	2.31637
																																		8.79934	9.79973					2.07443	0.924696					7.00052	2.31324
																																		8.77062	9.79403					2.08488	0.852721					7.03774	2.41734
																																		8.68021	9.83412					2.11688	0.815925					7.04542	2.32899
																																		8.71751	9.74384					2.08225	0.792665					6.85505	2.37719
																																		8.78064	9.70607					2.07198	0.733201					6.70517	2.45069
																																		8.65856	9.57893					2.01696	0.685412					6.42895	2.39923
																																		8.48462	9.55025					2.03025	0.675866					6.30798	2.50212
																																		8.4327	9.59718					2.01533	0.613954					6.20652	2.53612
																																		8.17025	9.57597					2.05374	0.530631					6.68266	2.39594
																																		7.93306	9.609					2.07571	0.489091					7.48061	2.51254
																																		7.85599	9.66581					2.0467	0.46702					7.86032	2.48228
																																		8.04397	9.74775					2.09579	0.465349					8.10535	2.38697
																																		8.18697	9.95818					2.08321	0.492568					8.47891	2.38237
																																		8.3398	10.1903					2.10373	0.47129					8.68018	2.54949
																																		8.1207	10.3652					2.16075	0.471109					8.72318	2.4967
																																		7.89399	10.5156					2.20731	0.534409					8.76911	2.51986
																																		7.50412	10.6766					2.17748	0.509016					8.62487	2.58526
																																		7.34539	10.8801					2.22948	0.640268					8.54914	2.39632
																																		7.27577	10.8418					2.23439	0.677139					8.47929	2.34083
																																		7.38481	10.8474					2.22441	0.688443					8.54281	2.34255
																																		7.50438	10.8633					2.17724	0.65687					8.53522	2.14139
																																		7.54474	10.7265					2.18745	0.636864					8.3861	2.12113
																																		7.12497	10.5071					2.15555	0.650028					8.43192	2.06771
																																		6.9622	10.4656					2.12964	0.688143					8.29931	2.01935
																																		6.93106	10.2475					2.14656	0.710631					8.18497	1.97597
																																		6.92796	10.1659					2.06417	0.72266					8.08913	1.95993
																																		7.0322	10.0426					2.00948	0.760447					7.97833	1.78515
																																		6.94231	9.95088					1.99212	0.735751					7.78106	1.86211
																																		6.77898	9.73319					1.93114	0.713954					7.49032	1.79395
																																		6.59744	9.6654					1.90689	0.655173					7.35111	1.80168
																																		6.4664	9.6294					1.88493	0.588134					7.09767	1.83662
																																		6.53496	9.42057					1.87488	0.560868					6.7911	1.79451
																																		6.72085	9.3995					1.85933	0.529596					6.51086	1.82427
																																		6.78081	9.35177					1.82017	0.489013					6.10297	1.98546
																																		6.90221	9.23307					1.80491	0.536043					5.84911	1.9822
																																		6.91825	9.13053					1.79028	0.577836					5.63432	2.00766
																																		6.98126	9.14467					1.79745	0.496851					5.62188	2.25917
																																		6.75715	8.90804					1.7555	0.510261					5.51916	2.32904
																																		6.72477	8.71115					1.76492	0.49623					5.46976	2.37232
																																		6.62014	8.60315					1.71826	0.489513					5.54396	2.42283
																																		6.75024	8.44818					1.70007	0.482414					5.51275	2.3708
																																		6.78154	8.40142					1.67856	0.46208					5.62769	2.41924
																																		6.70641	8.43742					1.69539	0.506977					5.80258	2.34924
																																		6.45068	8.49203					1.65196	0.494641					6.06062	2.34702
																																		6.47391	8.29028					1.6304	0.458967					6.30184	2.26596
																																		6.57239	8.26276					1.65128	0.430648					6.82305	2.24153
																																		6.57778	8.10704					1.65577	0.385403					7.2598	2.08945
																																		6.72374	7.96206					1.66671	0.457904					7.62398	2.00593
																																		6.97303	7.91294					1.63306	0.461018					8.05461	2.09215
																																		7.02265	7.83253					1.62692	0.420053					8.35874	2.035
																																		7.06993	7.73093					1.66697	0.393511					8.52942	1.97253
																																		7.26785	7.73787					1.70929	0.396242					8.62962	2.03168
																																		7.30762	7.61297					1.79879	0.336422					8.61166	1.86197
																																		7.28021	7.64051					1.8077	0.312164					8.40223	1.69114
																																		7.42508	7.70969					1.8107	0.33092					8.29651	1.50536
																																		7.59313	7.7176					1.80722	0.233665					8.30649	1.45959
																																		7.85264	7.60674					1.80265	0.268594					8.2738	1.33818
																																		7.87813	7.65334					1.83501	0.296387					8.14631	1.30349
																																		8.03687	7.72843					1.84493	0.294907					8.09609	1.32619
																																		7.95242	7.9931					1.80626	0.304311					8.21287	1.31442
																																		7.94633	8.05386					1.8089	0.339992					8.11372	1.44077
																																		8.15527	8.16644					1.78486	0.313711					8.0165	1.71086
																																		8.23639	8.25503					1.78243	0.367153					7.9468	1.72369
																																		8.20127	8.36612					1.78486	0.367355					7.76077	1.75848
																																		8.33891	8.41386					1.77065	0.380081					7.58611	1.90159
																																		8.46266	8.40816					1.78428	0.40101					7.3525	1.90363
																																		8.62345	8.51277					1.78076	0.373443					7.14213	2.10934
																																		8.81843	8.60964					1.77983	0.433147					7.1306	2.23737
																																		8.98791	8.77907					1.72725	0.518815					7.14707	2.32969
																																		9.19289	8.8611					1.68733	0.548508					7.15691	2.53914
																																		9.29549	9.01048					1.6991	0.583124					7.05563	2.74266
																																		9.53868	8.90558					1.67658	0.626831					6.853	2.8121
																																		9.7716	8.85808					1.63952	0.636166					6.50795	2.90562
																																		10.1198	8.87276					1.64861	0.63656					6.22431	3.03235
																																		10.4918	8.82381					1.64357	0.66546					5.78261	3.20356
																																		10.615	8.78848					1.61119	0.621801					5.55833	3.28335
																																		10.7747	8.77217					1.62302	0.596326					5.43528	3.32928
																																		11.0854	8.65932					1.61119	0.568855					5.31885	3.31466
																																		11.4132	8.58726					1.6131	0.605767					5.18036	3.46282
																																		11.3173	8.55695					1.61706	0.536253					5.02612	3.48279
																																		11.4151	8.42737					1.60719	0.56622					4.8799	3.36169
																																		11.2873	8.43159					1.62291	0.493042					4.71554	3.32839
																																		11.1158	8.40953					1.6102	0.421463					4.52933	3.42234
																																		10.9806	8.37655					1.57247	0.418151					4.6847	3.45161
																																		10.7251	8.20171					1.56258	0.424574					4.71664	3.26218
																																		10.6181	8.0134					1.52897	0.390103					4.77323	3.08051
																																		10.5288	7.96448					1.49515	0.507108					4.95465	2.93956
																																		10.4479	7.68925					1.49878	0.51282					5.08019	2.7352
																																		10.4311	7.55533					1.49369	0.521294					5.13781	2.58914
																																		10.3384	7.35529					1.4521	0.573246					5.35762	2.35024
																																		10.3755	7.20712					1.44228	0.51631					5.62699	2.07074
																																		10.2483	7.08298					1.40881	0.557981					5.72507	2.09185
																																		10.0096	7.05682					1.37264	0.561396					5.88112	1.96409
																																		10.0416	6.92617					1.35076	0.530424					6.00706	1.87741
																																		10.1017	6.95863					1.38065	0.563918					5.91796	1.80303
																																		9.9831	6.79019					1.39368	0.504973					6.02832	1.75821
																																		9.95891	6.53216					1.39113	0.434325					5.89167	1.56955
																																		10.0992	6.39484					1.39078	0.395656					5.76561	1.6486
																																		10.0955	6.41051					1.42362	0.298647					5.64848	1.58306
																																		10.1287	6.27768					1.4411	0.353429					5.49522	1.44886
																																		10.2791	6.14348					1.45913	0.281783					5.42516	1.49116
																																		10.3776	6.14073					1.47901	0.267683					5.46668	1.50604
																																		10.5207	6.18564					1.47347	0.339064					5.31853	1.52824
																																		10.4944	6.25127					1.48904	0.316501					5.40469	1.57081
																																		10.4158	6.49177					1.47273	0.388702					5.55475	1.51965
																																		10.454	6.54685					1.48638	0.37087					5.6854	1.32093
																																		10.5656	6.51763					1.47605	0.356661					5.78999	1.37524
																																		10.5942	6.61451					1.4884	0.311183					5.92135	1.38636
																																		10.4413	6.54552					1.44871	0.344185					6.14836	1.40282
																																		10.5368	6.59293					1.44379	0.2976					6.20446	1.63613
																																		10.5151	6.8551					1.48049	0.236987					6.51166	1.76669
																																		10.5939	6.9822					1.52759	0.261047					6.77579	1.83489
																																		10.4796	7.05443					1.51188	0.348205					6.89099	1.94987
																																		10.5161	7.22746					1.45005	0.368547					6.98475	1.92246
																																		10.6339	7.32517					1.44283	0.353531					7.11718	1.96739
																																		10.7853	7.58378					1.45987	0.325117					7.24347	2.11083
																																		11.0935	7.83812					1.43724	0.329666					7.35375	2.15179
																																		11.3322	8.1254					1.39406	0.404615					7.55552	2.24615
																																		11.672	8.26828					1.42088	0.392567					7.6822	2.45476
																																		11.867	8.51506					1.38607	0.45748					7.63053	2.45668
																																		12.0816	8.8252					1.35559	0.484179					7.68079	2.45815
																																		12.2246	9.25357					1.37384	0.410755					7.49962	2.62289
																																		12.5355	9.57636					1.37052	0.43677					7.23215	2.72227
																																		12.6942	9.76028					1.37937	0.40357					7.1212	2.81893
																																		12.9281	10.0296					1.39985	0.303075					6.76287	2.89316
																																		13.3197	10.0593					1.40002	0.345169					6.40505	2.98456
																																		13.6648	10.2696					1.4016	0.340531					6.20713	3.06929
																																		14.0409	10.3147					1.40119	0.36187					6.14322	2.99504
																																		14.4153	10.6145					1.43977	0.328329					6.15841	2.97412
																																		14.6546	10.8483					1.47769	0.377368					6.14898	2.97329
																																		14.6191	11.1151					1.50381	0.377338					6.1896	2.8447
																																		14.6509	11.2703					1.49689	0.398021					5.96815	3.00874
																																		14.5451	11.5741					1.49192	0.437422					5.78198	2.97499
																																		14.3358	11.7869					1.505	0.376959					5.66677	3.03245
																																		14.2601	11.994					1.53844	0.411875					5.57951	3.00635
																																		14.065	12.3045					1.54146	0.471032					5.49912	2.91022
																																		13.7725	12.6218					1.5088	0.56783					5.38349	3.00839
																																		13.7485	12.7871					1.52176	0.669057					5.27387	3.12607
																																		13.671	12.9058					1.50405	0.803112					5.09439	3.15257
																																		13.3085	13.2239					1.48806	0.972387					5.04743	3.30573
																																		13.2202	13.2283					1.4894	1.06116					4.98969	3.48477
																																		13.1607	13.2637					1.50902	1.14153					5.15573	3.61163
																																		12.8891	13.3484					1.5279	1.15617					5.30455	3.81617
																																		12.6866	13.216					1.48021	1.1785					5.38255	3.99554
																																		12.665	13.2264					1.45056	1.25792					5.61702	3.94056
																																		12.4857	13.198					1.3599	1.30679					5.62133	3.9229
																																		12.4497	13.259					1.37911	1.30441					5.61943	4.12051
																																		12.5037	13.2994					1.35573	1.266					5.73327	4.1985
																																		12.344	13.2088					1.35276	1.24481					5.77739	4.41187
																																		12.2167	13.0733					1.32798	1.31687					5.78699	4.71495
																																		12.3209	12.8944					1.30824	1.43453					5.81191	4.63902
																																		12.2626	12.7943					1.3109	1.45667					6.02916	4.88477
																																		12.2219	12.91					1.28823	1.54635					6.11023	4.98491
																																		12.0872	12.9825					1.29683	1.57222					6.19924	4.95378
																																		12.0816	13.0224					1.3199	1.64056					6.58776	5.14934
																																		11.8543	13.1302					1.35961	1.74402					6.99003	5.22
																																		11.7802	13.3425					1.34298	1.76722					7.41541	5.3247
																																		11.5739	13.53					1.3424	1.78951					7.65829	5.29304
																																		11.3965	13.4493					1.34649	1.94065					8.08085	5.41563
																																		11.2781	13.7304					1.34445	1.93714					8.33905	5.27464
																																		11.06	13.6394					1.31002	1.967					8.69656	5.24695
																																		11.0205	13.514					1.30492	1.99593					9.24737	5.16577
																																		11.1046	13.2532					1.28964	2.02123					9.50146	5.1147
																																		11.2303	12.931					1.24905	2.09304					9.56007	4.98801
																																		11.2305	12.6276					1.22278	2.12504					9.80767	4.81237
																																		11.4254	12.2975					1.21683	2.16696					9.92476	4.67962
																																		11.5123	11.9077					1.21899	2.14843					10.0925	4.49294
																																		11.6774	11.4594					1.21646	2.18112					10.4439	4.44894
																																		11.9532	11.402					1.19425	2.25545					10.6538	4.49789
																																		12.0825	11.3897					1.16548	2.19985					10.9299	4.40648
																																		12.5113	11.0164					1.13656	2.22871					11.3089	4.33791
																																		12.8689	10.8958					1.1517	2.24179					11.5293	4.35282
																																		13.2157	10.5506					1.1198	2.22041					11.7064	4.25732
																																		13.6972	10.3087					1.08676	2.17176					12.0796	4.12047
																																		14.0338	10.2792					1.0933	2.19146					12.2518	4.04698
																																		14.1776	10.213					1.11082	2.17907					12.5265	3.95174
																																		14.2712	9.91536					1.0718	2.12093					12.806	3.79532
																																		14.5065	10.0185					1.05959	2.10706					13.022	3.7696
																																		14.7115	10.0117					1.07489	2.10596					13.2599	3.52961
																																		14.6107	9.94999					1.04861	2.07574					13.548	3.35983
																																		14.5556	9.91154					1.03657	2.01527					13.7891	3.22868
																																		14.5292	9.86522					1.03695	1.92582					13.8725	3.10749
																																		14.4666	9.92624					1.07489	1.88067					13.8366	2.92509
																																		14.5578	9.77274					1.18337	1.87551					14.0583	2.73823
																																		14.5808	9.80981					1.1848	1.86071					13.8986	2.64274
																																		14.7571	9.63295					1.16189	1.80724					13.7536	2.72627
																																		14.8202	9.46214					1.13399	1.76321					13.6812	2.61336
																																		14.9763	9.31873					1.13269	1.8273					13.5457	2.36743
																																		15.0749	9.2555					1.09083	1.77148					13.4899	2.24043
																																		15.1318	9.12994					1.06619	1.74187					13.3892	2.21532
																																		15.1145	9.10338					1.02921	1.66123					13.3228	2.20532
																																		15.112	9.1723					0.958615	1.74538					13.0597	2.11967
																																		15.0837	9.0734					0.928616	1.77405					13.0257	2.09147
																																		14.9169	8.99864					0.948685	1.84596					12.8525	2.08402
																																		14.7427	8.75859					0.976492	1.89573					12.7814	1.89879
																																		14.6013	8.62701					0.935788	1.93875					12.7295	1.75371
																																		14.4387	8.40823					0.957784	1.98845					12.7546	1.75985
																																		14.2527	8.56669					0.924408	2.0931					12.9031	1.88516
																																		14.1113	8.48282					0.909216	2.14538					12.8007	1.81395
																																		13.8133	8.4648					0.912673	2.15953					12.7974	1.89747
																																		13.5481	8.41819					0.936584	2.12066					12.6944	1.76751
																																		13.1885	8.3204					0.979718	2.05555					12.7279	1.58709
																																		13.0021	8.06451					0.993211	2.04975					12.7653	1.48005
																																		12.8388	7.92436					0.956977	2.11586					12.6918	1.29914
																																		12.4877	7.86182					0.950617	2.04617					12.7255	1.19373
																																		12.2597	7.63057					0.961362	2.0709					12.8123	1.13193
																																		11.9242	7.42823					1.01198	2.01373					13.0668	1.08907
																																		11.918	7.27278					1.03012	2.0192					13.2651	0.9492
																																		11.5887	7.16899					1.02135	1.99591					13.4014	1.07615
																																		11.5588	7.10713					1.04976	2.03929					13.6766	1.16298
																																		11.2647	7.16481					1.05899	2.10611					13.792	1.2054
																																		10.814	7.11376					1.07903	2.13084					13.858	1.32524
																																		10.502	7.08386					1.085	2.15012					14.1076	1.39085
																																		10.5499	7.12997					1.05187	2.16341					14.213	1.36952
																																		10.7468	6.96188					1.06826	2.08176					14.3864	1.53468
																																		10.5631	7.02105					1.03349	2.0922					14.4806	1.4045
																																		10.5766	6.89621					1.10526	2.0931					14.6671	1.29091
																																		10.4992	6.78055					1.07606	2.10764					14.7244	1.37102
																																		10.4029	6.59828					1.05774	2.15175					14.7777	1.32531
																																		10.1805	6.54012					1.04204	2.09037					14.9187	1.49622
																																		10.1151	6.61608					1.04223	2.09557					14.7515	1.63083
																																		9.73208	6.59049					0.977435	2.0873					14.8909	1.55988
																																		9.52839	6.50109					1.01392	2.07101					14.8087	1.60555
																																		9.64554	6.33064					0.991267	2.08707					14.6493	1.80641
																																		9.39047	6.2499					0.974749	2.09077					14.5893	1.80634
																																		9.14837	6.25683					0.943614	2.07934					14.5384	1.85848
																																		9.01822	6.23072					0.9286	2.00877					14.4436	2.00685
																																		8.96777	6.207					0.893419	2.01118					14.3212	2.00823
																																		9.0429	6.19776					0.918068	1.96947					14.1687	2.21361
																																		8.95678	6.13488					0.950114	1.99988					14.1133	2.40593
																																		8.81203	6.15999					0.954419	1.92868					13.977	2.53534
																																		8.73689	6.12804					0.968363	1.95012					13.9205	2.91692
																																		8.8193	5.95179					0.946157	1.90262					13.632	3.32865
																																		8.84911	5.69241					0.951747	1.90405					13.3496	3.65537
																																		8.76005	5.68109					0.962559	1.87918					13.221	4.02909
																																		9.02719	5.41838					0.961272	1.79155					12.9714	4.57153
																																		9.25469	5.11716					0.945383	1.81916					12.72	4.82666
																																		9.55372	5.067					0.937533	1.78856					12.8134	5.22424
																																		9.63988	5.09851					0.958108	1.80774					12.5529	5.74563
																																		9.76539	5.03296					0.955043	1.78517					12.3002	5.88815
																																		9.84837	5.20449					0.962984	1.73583					12.0791	6.13586
																																		10.1605	5.14995					0.953261	1.70695					11.8303	6.39286
																																		10.0891	5.1949					0.92143	1.68064					11.5448	6.59699
																																		10.2377	5.07394					0.917381	1.64414					11.3489	7.04986
																																		10.2023	5.06206					0.893151	1.62735					11.3718	7.51254
																																		10.0961	4.94457					0.914601	1.64478					11.3539	7.82843
																																		9.76806	4.68012					0.866418	1.61542					11.0838	8.11767
																																		9.641	4.62508					0.851184	1.60675					11.0612	8.43838
																																		9.43236	4.69959					0.927843	1.6187					10.9603	8.52653
																																		9.23084	4.47352					0.970103	1.53104					10.9906	8.48885
																																		9.16706	4.49666					0.961856	1.47364					11.0281	8.43387
																																		9.18787	4.74881					1.00144	1.5074					10.9675	8.36399
																																		9.14156	4.65015					1.00983	1.54815					10.7816	8.10174
																																		9.05873	4.33274					1.03688	1.47874					10.6076	7.99836
																																		9.09718	4.33716					1.02646	1.48258					10.5939	7.7397
																																		9.23082	4.18998					1.04727	1.44988					10.5477	7.69634
																																		9.23516	4.23653					1.05915	1.44691					10.3405	7.5646
																																		9.05177	4.30107					1.02866	1.40846					10.2375	7.19535
																																		9.12009	4.41797					0.992275	1.37459					10.2872	6.87117
																																		9.31055	4.46548					0.983645	1.39513					10.1441	6.66581
																																		9.48348	4.48878					0.998491	1.38579					10.0562	6.20126
																																		9.60488	4.42113					1.01777	1.37135					9.96306	5.77831
																																		9.422	4.33217					0.971894	1.31373					9.98823	5.52343
																																		9.41949	4.31522					0.975666	1.29861					9.79965	5.08299
																																		9.51856	4.36669					0.970085	1.29874					9.71066	4.84043
																																		9.70636	4.33057					0.946854	1.31253					9.63936	4.73036
																																		9.80323	4.44362					0.96438	1.38029					9.43701	4.75208
																																		9.79557	4.47866					0.951731	1.29137					9.52289	4.69922
																																		10.0701	4.42525					0.923044	1.36048					9.50204	4.63729
																																		10.0033	4.55415					0.919132	1.4049					9.41455	4.46153
																																		9.83495	4.48441					0.915616	1.34564					9.55998	4.29627
																																		9.56887	4.46586					0.908408	1.36393					9.64325	4.16074
																																		9.28273	4.67733					0.952281	1.29798					9.60133	3.92873
																																		9.16778	4.88356					0.942517	1.2678					9.57128	3.79581
																																		9.04323	4.94578					0.940874	1.2254					9.5164	3.86153
																																		8.92262	5.19225					0.935321	1.27303					9.53314	3.74588
																																		8.68064	5.52349					0.930055	1.31775					9.39003	3.68358
																																		8.57265	5.68591					0.976266	1.26253					9.51099	3.81528
																																		8.53741	5.82723					0.971137	1.28974					9.56298	3.94271
																																		8.43801	6.0629					0.977478	1.22353					9.5253	4.17245
																																		8.38649	6.0267					1.02365	1.19814					9.65762	4.65843
																																		8.33147	5.94737					1.06518	1.23259					9.74302	4.94609
																																		8.33901	5.96191					1.06109	1.20464					9.81257	5.28043
																																		8.29203	5.99984					1.0637	1.20154					9.95724	5.57497
																																		8.38153	5.82469					1.08536	1.21728					10.222	6.10751
																																		8.40301	5.7788					1.03678	1.12604					10.3916	6.62239
																																		8.5279	5.61048					1.02294	1.11606					10.5878	6.97956
																																		8.51091	5.51171					1.0453	1.01808					10.8171	7.62294
																																		8.54071	5.27802					1.01134	1.18849					10.9487	8.21799
																																		8.68088	5.16112					0.968817	1.34886					11.0472	8.66686
																																		8.76592	5.141					0.94605	1.48709					11.109	8.80067
																																		8.69272	5.15887					0.955017	1.47775					11.0692	8.65532
																																		8.49309	4.9545					0.973678	1.3977					11.0022	8.62868
																																		8.52441	5.03223					0.991505	1.36333					11.0144	8.46931
																																		8.67686	4.95197					0.951128	1.37574					11.1707	8.36681
																																		8.72541	5.02506					0.93286	1.28844					11.1544	8.31894
																																		8.79468	5.05528					0.940309	1.31049					11.0866	8.28245
																																		9.22182	5.17031					0.903446	1.24379					11.104	8.242
																																		9.28754	5.34237					0.92908	1.33742					11.1711	8.33269
																																		9.34833	5.30075					0.8668	1.32315					11.2546	8.4127
																																		9.3279	5.23973					0.851731	1.23997					11.3049	8.46639
																																		9.14298	5.38555					0.849295	1.3256					11.3654	8.40533
																																		9.12553	5.46936					0.831423	1.30191					11.2732	8.05855
																																		9.21555	5.59678					0.796543	1.29158					11.4414	7.87866
																																		9.21398	5.71213					0.766161	1.27467					11.4675	7.81596
																																		9.06883	5.70345					0.723883	1.31835					11.5988	7.46643
																																		9.01185	5.50995					0.730048	1.32023					11.5993	7.17991
																																		8.81666	5.6945					0.755818	1.3066					11.5456	6.84167
																																		8.76164	5.78059					0.775395	1.3164					11.459	6.63378
																																		8.94495	5.79483					0.786522	1.27683					11.4457	6.46359
																																		8.85774	5.85245					0.79579	1.27656					11.3564	6.3369
																																		8.76725	5.9638					0.809583	1.23681					11.1952	6.01605
																																		8.56204	5.79847					0.823418	1.15558					11.2388	5.98908
																																		8.61194	5.68926					0.878187	1.16577					11.4033	6.00442
																																		8.94466	5.54					0.877187	1.08507					11.4032	5.90192
																																		8.91708	5.49071					0.881929	1.01222					11.338	5.91726
																																		9.10771	5.36979					0.881709	0.931481					11.5006	6.0665
																																		9.27408	5.53634					0.885097	0.888054					11.5318	6.19782
																																		9.39612	5.52056					0.877644	0.836478					11.6767	6.39033
																																		9.43566	5.81037					0.883193	0.887295					11.8727	6.89374
																																		9.71659	5.92972					0.898996	0.897218					11.8833	7.08392
																																		9.74102	6.22193					0.897681	0.896367					11.9589	7.38771
																																		9.91533	6.39963					0.872235	0.830695					12.2452	7.52221
																																		10.092	6.45169					0.845462	0.828204					12.3385	7.61206
																																		10.237	6.46752					0.827782	0.859729					12.5588	7.89862
																																		10.4037	6.45985					0.827274	0.828416					12.8483	8.13442
																																		10.6383	6.31715					0.807597	0.786411					13.1636	8.19298
																																		10.5231	6.47271					0.783832	0.785902					13.4549	8.4579
																																		10.4987	6.54938					0.776707	0.789303					13.8843	8.45537
																																		10.6546	6.62021					0.799579	0.762201					14.3734	8.31253
																																		10.596	6.59561					0.751422	0.777894					14.6917	8.3012
																																		10.439	6.43186					0.763903	0.793546					15.0677	8.21148
																																		10.2607	6.32416					0.752307	0.821557					15.5019	8.05804
																																		10.1948	6.53259					0.755012	0.851278					15.5416	7.91678
																																		10.1962	6.61119					0.744633	0.865959					15.6378	7.82471
																																		10.2866	6.63337					0.766178	0.857137					15.669	7.51059
																																		10.4157	6.73967					0.783991	0.843844					15.4531	7.42891
																																		10.2514	6.75343					0.779819	0.826532					15.1463	7.23569
																																		10.0592	6.84837					0.825989	0.810176					14.8053	7.1578
																																		9.90713	6.98105					0.839358	0.768417					14.5108	7.11822
																																		9.71469	7.42028					0.880018	0.629188					14.1932	7.06367
																																		9.46469	7.48652					0.874725	0.576108					13.7492	7.04505
																																		9.29211	7.70025					0.85781	0.520418					13.1909	7.12678
																																		9.37677	7.93918					0.813865	0.528508					12.9122	7.08913
																																		9.1686	8.17683					0.786504	0.522284					12.7234	7.10419
																																		8.99122	8.36047					0.764243	0.524988					12.3669	7.05007
																																		8.97324	8.75293					0.764802	0.509986					12.0088	7.01778
																																		8.85466	8.92979					0.77958	0.519417					11.9576	6.93402
																																		8.52637	9.03335					0.746559	0.535862					11.82	6.78229
																																		8.34417	9.32786					0.728359	0.505984					11.4772	6.62678
																																		8.2186	9.46582					0.714356	0.537715					11.4042	6.59471
																																		8.04163	9.42694					0.738882	0.512636					11.4585	6.40032
																																		8.13141	9.37285					0.671243	0.485247					11.384	6.37983
																																		7.86725	9.47906					0.661903	0.539072					11.4932	6.16017
																																		7.64947	9.44306					0.70207	0.572238					11.4553	6.03097
																																		7.52395	9.3149					0.704926	0.615754					11.4445	5.95254
																																		7.7502	9.31413					0.692536	0.652229					11.4516	5.76221
																																		7.96353	9.35069					0.672422	0.637856					11.3866	5.61245
																																		7.93497	9.24975					0.683057	0.651812					11.2811	5.68312
																																		7.89444	9.30245					0.69361	0.70438					11.1965	5.66836
																																		8.2056	9.33411					0.702331	0.709626					11.0498	5.73501
																																		8.39782	9.36674					0.718134	0.747906					11.054	6.12463
																																		8.49965	9.43373					0.729767	0.73665					10.8887	6.18032
																																		8.68012	9.3104					0.735125	0.753642					10.848	6.3105
																																		8.87009	9.19302					0.739006	0.717995					10.6834	6.51426
																																		8.8198	9.06434					0.727245	0.686313					10.5059	6.49394
																																		8.92799	8.77577					0.722294	0.632208					10.4563	6.42341
																																		9.05253	8.48176					0.739957	0.652098					10.2909	6.47567
																																		9.20576	8.24356					0.75952	0.626049					10.2176	6.33626
																																		9.40747	7.89709					0.731626	0.60205					10.1823	6.34022
																																		9.9294	7.46176					0.772081	0.604358					9.90275	6.32794
																																		10.3478	7.28528					0.754154	0.668013					9.71398	6.31297
																																		10.3687	7.16277					0.76226	0.60096					9.90389	6.48504
																																		10.419	7.0267					0.755367	0.632923					10.1232	6.62848
																																		10.6557	6.83051					0.759453	0.586926					10.2642	6.68451
																																		10.8184	6.89675					0.726254	0.533477					10.5045	6.80556
																																		10.7856	6.89324					0.736397	0.556157					10.6926	6.98794
																																		10.8912	6.9411					0.729928	0.519675					10.5266	7.21057
																																		10.8248	6.94445					0.702458	0.510471					10.3812	7.41696
																																		10.7485	6.86023					0.680949	0.4623					10.4482	7.65787
																																		10.8348	6.76391					0.66748	0.445889					10.3977	7.60442
																																		11.1117	6.76448					0.669693	0.524803					10.3064	7.63757
																																		11.2296	6.62787					0.700262	0.532169					10.3811	7.6554
																																		11.2054	6.5661					0.71843	0.525084					10.1265	7.52719
																																		11.424	6.57057					0.703594	0.495111					9.95739	7.4723
																																		11.1928	6.62347					0.700351	0.555731					9.81053	7.42022
																																		11.0847	6.58092					0.690492	0.57223					9.7884	7.36252
																																		11.0614	6.6156					0.676667	0.589413					9.67744	6.97096
																																		10.987	6.47449					0.646681	0.720118					9.68947	6.84924
																																		10.8257	6.39814					0.647021	0.827977					9.83397	6.74682
																																		10.8482	6.23558					0.642876	0.743123					10.0599	6.39537
																																		10.8287	6.13399					0.654646	0.724361					10.21	6.18293
																																		10.5904	6.17382					0.628666	0.753493					10.1858	5.8546
																																		10.57	6.14507					0.629348	0.732107					10.0767	5.64193
																																		10.6745	6.06862					0.593073	0.674078					10.1453	5.51955
																																		10.6343	6.03735					0.611829	0.621682					10.3044	5.47573
																																		10.4325	6.14666					0.612251	0.542953					10.2821	5.23857
																																		10.4712	6.10628					0.601721	0.470595					10.3561	5.04535
																																		10.4184	6.11106					0.60336	0.416627					10.3475	4.8731
																																		10.3163	6.27381					0.574741	0.408748					10.1906	4.7061
																																		10.4233	6.44642					0.563624	0.416128					10.2532	4.66923
																																		10.3224	6.48498					0.689421	0.430672					10.1441	4.62976
																																		10.1686	6.5817					0.71917	0.454678					10.1487	4.46691
																																		10.0286	6.57567					0.698468	0.53001					10.2476	4.33094
																																		10.0235	6.48628					0.653662	0.491095					10.3877	4.30237
																																		9.98592	6.49198					0.655013	0.555078					10.3323	4.08559
																																		10.0203	6.38194					0.660261	0.539024					10.3933	3.85761
																																		10.1337	6.3605					0.680973	0.565559					10.2753	3.82274
																																		10.0836	6.27996					0.677389	0.595129					10.2001	3.61071
																																		10.1838	6.18298					0.683143	0.580291					10.1938	3.32616
																																		10.1577	5.9565					0.692575	0.580411					9.93855	3.24143
																																		10.1809	5.85059					0.697836	0.600233					9.88098	3.04341
																																		10.2036	5.78359					0.682097	0.612726					9.9407	2.94392
																																		10.2704	5.80006					0.663651	0.609961					9.85622	2.88763
																																		10.1058	5.92204					0.675995	0.609766					9.79249	2.74421
																																		9.84883	6.10716					0.654541	0.607329					9.96285	2.79322
																																		9.78972	6.10562					0.606672	0.630569					9.93495	2.97064
																																		9.68048	6.35119					0.577411	0.597301					9.84151	2.98139
																																		9.65078	6.56425					0.557488	0.619283					9.93821	3.12622
																																		9.71138	6.77372					0.562326	0.560762					9.75694	3.1465
																																		9.6692	6.85218					0.53606	0.585943					9.68844	3.11502
																																		9.77512	6.90647					0.543536	0.537526					9.63831	3.39849
																																		9.70695	6.81521					0.554513	0.595699					9.64275	3.70285
																																		9.82587	6.81515					0.515969	0.607016					9.65488	3.76238
																																		10.0345	6.97092					0.493352	0.665066					9.79277	3.65587
																																		10.42	7.33847					0.480512	0.759307					10.1777	3.73312
																																		10.8973	7.46522					0.453056	0.759714					10.5263	3.7419
																																		11.3443	7.46854					0.483898	0.796913					10.7697	4.05513
																																		11.6783	7.4345					0.49545	0.780093					11.0075	4.39037
																																		11.8829	7.27323					0.537736	0.825373					11.3109	4.52398
																																		12.0938	7.27199					0.496854	0.844333					11.4987	4.52791
																																		12.1292	7.13033					0.522501	0.863622					11.5928	4.84391
																																		12.0939	7.11348					0.547437	0.78961					11.5597	4.79195
																																		11.9394	7.03751					0.539888	0.776139					11.7862	4.82992
																																		11.8325	7.19562					0.515659	0.79875					11.731	4.82206
																																		11.9754	7.28799					0.528891	0.741555					11.811	4.69265
																																		11.8185	7.40123					0.510691	0.756633					11.7943	4.53619
																																		11.8584	7.40871					0.508392	0.760225					11.8381	4.47033
																																		11.795	7.35833					0.488962	0.804015					11.7831	4.42461
																																		11.6874	7.30645					0.491858	0.844687					11.7539	4.24798
																																		11.603	7.29834					0.492622	0.849236					11.8034	4.31597
																																		11.3204	7.20389					0.487903	0.880297					11.5496	4.18685
																																		11.0975	7.16782					0.44795	0.862602					11.494	4.05401
																																		10.9275	7.13232					0.451011	0.801606					11.5249	3.88174
																																		10.7826	6.93309					0.46721	0.980862					11.6614	3.75599
																																		10.6564	6.79288					0.503672	1.08007					11.6564	3.54688
																																		10.5843	6.71667					0.479921	1.03219					11.7567	3.54488
																																		10.5805	6.47107					0.475681	1.04606					11.4567	3.58055
																																		10.6048	6.39006					0.520032	1.04088					11.2697	3.40024
																																		10.8095	6.22093					0.515149	0.946459					11.3714	3.36353
																																		10.9391	6.01944					0.499	1.01346					11.2845	3.24166
																																		10.8613	5.85675					0.495416	0.974973					11.0377	3.19587
																																		10.8108	5.82297					0.504369	0.960423					10.9022	3.18968
																																		10.8026	5.69839					0.501455	0.982254					10.6097	3.22661
																																		10.8122	5.67747					0.486495	0.953936					10.1794	3.15427
																																		10.7141	5.67826					0.470154	0.952975					9.99106	3.36956
																																		10.7598	5.55245					0.454183	0.896901					9.78825	3.67588
																																		10.8836	5.51224					0.442094	0.875474					9.43106	3.94885
																																		11.0556	5.44376					0.455587	0.845377					9.34133	4.22793
																																		11.1129	5.30818					0.484324	0.840192					9.05336	4.69426
																																		11.2614	5.28289					0.47791	0.873399					8.81818	5.01783
																																		11.2167	5.30392					0.458931	0.845915					8.67524	5.35068
																																		11.1321	5.46429					0.408231	0.808066					8.66406	5.64827
																																		11.0532	5.42372					0.42372	0.797316					8.28495	5.99151
																																		10.9816	5.59419					0.418618	0.793813					7.89445	6.51284
																																		10.853	5.64403					0.397314	0.804994					7.65881	7.02184
																																		10.608	5.69009					0.383927	0.779491					7.36071	7.59569
																																		10.4701	5.66354					0.373575	0.794391					7.13494	8.14041
																																		10.3449	5.57429					0.34106	0.789767					7.06296	8.69967
																																		10.1381	5.39947					0.37796	0.737713					6.89787	9.11564
																																		10.0606	5.28645					0.372994	0.734414					6.63626	9.48842
																																		10.1499	5.26569					0.380225	0.77886					6.39142	9.85154
																																		10.0539	5.27596					0.393499	0.720271					6.21466	10.1725
																																		10.497	5.36705					0.42266	0.672715					5.98559	10.1366
																																		10.6828	5.51981					0.41589	0.700275					5.89254	10.0804
																																		10.921	5.60759					0.447157	0.64766					5.81682	9.98119
																																		11.0693	5.64444					0.438418	0.575084					5.81802	9.92314
																																		11.1445	5.89525					0.417142	0.611764					5.96303	9.86773
																																		11.1847	5.94138					0.425835	0.633718					6.01781	9.51644
																																		11.552	5.80903					0.418464	0.642411					6.29979	9.21691
																																		11.6542	5.77305					0.387043	0.665828					6.3756	9.02599
																																		11.7262	5.66725					0.389515	0.641625					6.39278	8.7808
																																		11.7696	5.62738					0.380052	0.601972					6.45674	8.55906
																																		11.901	5.6716					0.385218	0.595338					6.73724	8.56336
																																		11.965	5.58262					0.391546	0.602061					6.70967	8.56258
																																		12.1457	5.48101					0.474331	0.590095					6.6995	8.75048
																																		12.2612	5.5048					0.532956	0.588669					6.70854	8.84876
																																		12.167	5.35878					0.506142	0.604636					6.71862	8.68975
																																		12.2432	5.24037					0.509654	0.575961					6.63955	8.4566
																																		12.2262	5.46944					0.498044	0.629267					6.65103	8.45534
																																		12.3764	5.70406					0.471422	0.615345					6.65937	8.30295
																																		12.5773	6.43118					0.475795	0.618363					6.56286	8.25656
																																		12.7288	6.97633					0.446192	0.644762					6.47846	8.11645
																																		12.6496	7.3394					0.42575	0.576615					6.28725	8.06181
																																		12.7909	7.49567					0.42449	0.579073					6.08416	8.11246
																																		12.6645	7.79672					0.401422	0.554186					6.06301	8.24193
																																		12.7461	7.85777					0.411442	0.56255					5.99445	8.42737
																																		12.7402	7.80799					0.402977	0.548163					5.88043	8.56752
																																		12.8343	7.74479					0.421214	0.539027					5.85016	8.63922
																																		12.9015	7.68043					0.439792	0.562595					5.90693	9.03937
																																		13.0616	7.58697					0.43398	0.558476					5.95345	9.06622
																																		13.2935	7.55184					0.422493	0.623909					6.20542	9.03463
																																		13.257	7.6638					0.440702	0.671937					6.38772	9.08161
																																		13.4287	7.64492					0.413766	0.619159					6.40657	8.93354
																																		13.7096	7.59948					0.399257	0.713755					6.42033	8.68436
																																		13.7621	7.56839					0.388673	0.732004					6.42087	8.41207
																																		14.0238	7.33997					0.380166	0.778104					6.37919	7.95763
																																		14.1295	7.16559					0.356989	0.834705					6.45172	7.6007
																																		14.4845	7.26219					0.328398	0.854103					6.41203	7.36313
																																		14.4662	7.27183					0.349356	0.861852					6.29158	7.20085
																																		14.4856	7.27658					0.332127	0.845729					6.1508	7.02369
																																		14.3161	7.42543					0.313981	0.835676					6.15971	7.06767
																																		13.9714	7.41786					0.338303	0.802668					6.05054	6.97324
																																		13.9433	7.39292					0.317737	0.799342					6.16133	6.74702
																																		13.9711	7.4881					0.313729	0.798095					6.27246	6.71188
																																		13.7192	7.52683					0.344941	0.714745					6.32032	6.58901
																																		13.373	7.55668					0.308721	0.76578					6.28142	6.49481
																																		13.2182	7.63					0.335079	0.663822					6.43957	6.47817
																																		13.0265	7.66901					0.334052	0.671093					6.57911	6.45167
																																		13.06	7.61591					0.325504	0.643758					6.73982	6.46405
																																		13.0743	7.72283					0.330657	0.570197					6.80234	6.42185
																																		12.9756	7.73113					0.34147	0.573311					6.88409	6.38521
																																		12.8251	7.6851					0.343163	0.527342					6.73252	6.33749
																																		12.7919	7.80534					0.311619	0.573319					6.72256	6.36305
																																		12.6787	7.90143					0.330443	0.531095					7.01805	6.43649
																																		12.5147	7.83446					0.345399	0.498606					7.0611	6.37328
																																		12.5055	7.98025					0.332039	0.525278					6.94478	6.42643
																																		12.538	8.06678					0.344629	0.522731					6.87247	6.3309
																																		12.3781	8.14732					0.326402	0.523972					6.9172	6.11164
																																		12.3198	8.07126					0.351407	0.545886					6.77374	5.96087
																																		12.2494	8.23314					0.31829	0.499					6.80684	5.7833
																																		11.9684	8.33244					0.336759	0.428365					6.83516	5.70739
																																		11.8072	8.30394					0.359481	0.521991					6.71221	5.51126
																																		11.5772	8.32171					0.357551	0.496693					6.80112	5.33178
																																		11.3992	8.29021					0.357139	0.46549					6.77289	5.15931
																																		11.1484	8.13385					0.350505	0.493064					6.52699	5.03635
																																		11.1223	7.96441					0.32562	0.450635					6.3395	4.93738
																																		11.1824	7.56249					0.294677	0.446065					6.22207	4.76113
																																		10.8731	7.23552					0.289315	0.503336					6.16127	4.65522
																																		10.6501	7.01243					0.311517	0.410688					6.13315	4.57805
																																		10.4463	6.79363					0.325543	0.466031					6.19734	4.517
																																		10.3962	6.56041					0.31772	0.459643					6.26572	4.41127
																																		10.2933	6.38768					0.31955	0.461526					6.28903	4.36174
																																		10.1504	6.10132					0.324566	0.485313					6.05742	4.11588
																																		9.9856	5.96105					0.327449	0.44417					5.90327	4.05228
																																		9.79378	5.81845					0.333107	0.468175					5.90573	4.00689
																																		9.61502	5.63985					0.313854	0.418705					5.9132	3.92056
																																		9.50367	5.42637					0.300522	0.379968					5.8507	3.90458
																																		9.45585	5.38388					0.29799	0.442612					5.92221	3.93128
																																		9.38207	5.34493					0.28653	0.395698					5.95153	3.73428
																																		9.23493	5.20355					0.295716	0.444396					6.02607	3.56992
																																		9.24515	5.07356					0.29998	0.465667					6.1273	3.47511
																																		9.24798	4.87404					0.325149	0.482727					6.1913	3.45189
																																		9.4138	4.71499					0.335264	0.463145					6.25548	3.43035
																																		9.4211	4.63785					0.353829	0.467408					6.40278	3.60585
																																		9.36443	4.43541					0.337817	0.518293					6.48818	3.53191
																																		9.4335	4.42586					0.375113	0.555123					6.39891	3.60604
																																		9.36045	5.05454					0.376683	0.518751					6.39316	3.64519
																																		9.32233	4.8314					0.3855	0.533268					6.32828	3.5077
																																		9.09277	4.63876					0.391828	0.431283					6.08702	3.68705
																																		9.03183	4.44072					0.363333	0.52097					5.80425	3.8914
																																		9.04806	4.34338					0.388939	0.547751					5.52871	3.84157
																																		8.82899	4.08702					0.388363	0.541896					5.17352	3.92092
																																		8.78425	3.87479					0.377915	0.531721					5.04265	4.0332
																																		8.69196	3.91241					0.372882	0.512672					4.73011	4.12616
																																		8.49862	4.07872					0.401318	0.527722					4.48092	4.2958
																																		8.38938	4.26338					0.391103	0.539518					4.48755	4.63038
																																		8.23598	4.24171					0.419006	0.598922					4.44971	4.8408
																																		7.99013	4.21479					0.417733	0.541467					4.41588	5.165
																																		7.80025	4.2633					0.421272	0.555081					4.38534	5.52426
																																		7.93182	4.12886					0.40407	0.549445					4.2528	5.817
																																		7.84669	4.03897					0.421678	0.612335					4.28302	5.89158
																																		7.85253	4.04393					0.421033	0.646909					4.39195	6.14485
																																		7.93022	4.02582					0.446557	0.665842					4.56463	6.23513
																																		7.90106	3.87011					0.48827	0.638904					4.52837	6.42159
																																		7.83001	3.68895					0.528342	0.721578					4.63311	6.65999
																																		7.66682	3.6754					0.530582	0.742439					4.82519	6.64637
																																		7.63604	3.87376					0.522882	0.757243					4.76739	6.61059
																																		7.60047	4.0469					0.540627	0.852892					4.95526	6.62803
																																		7.76485	4.12309					0.546668	0.843673					5.17643	6.43248
																																		7.59394	4.30331					0.536425	0.885111					5.21814	6.31745
																																		7.53739	4.35214					0.507233	0.88854					5.30613	6.30848
																																		7.72178	4.2693					0.508037	0.957787					5.29673	6.29467
																																		7.89081	4.42456					0.545675	0.979851					5.30968	6.26886
																																		7.91921	4.50206					0.53706	0.995954					5.38901	6.20022
																																		7.86418	4.47826					0.52925	1.01349					5.46122	6.04143
																																		7.63008	4.52915					0.491362	0.928748					5.452	5.97716
																																		7.40828	4.60126					0.472998	0.964785					5.30776	5.97693
																																		7.37457	4.65298					0.470754	0.944246					5.42167	5.77265
																																		7.23041	4.64139					0.482223	0.93686					5.41225	5.67347
																																		7.32566	4.5685					0.460153	0.914229					5.50558	5.88
																																		7.26088	4.47064					0.460001	0.89142					5.58748	5.86529
																																		6.99018	4.4884					0.448446	0.895573					5.80093	5.71448
																																		6.74151	4.6671					0.451205	0.912988					6.0667	5.76314
																																		6.79384	4.77754					0.431542	0.948342					6.47124	5.82326
																																		6.78567	5.08437					0.462796	0.996014					6.64461	5.91868
																																		6.90377	5.40632					0.448465	1.0265					6.97637	6.05058
																																		6.91683	5.50709					0.454588	1.06378					7.41684	6.01469
																																		6.99181	5.61344					0.475136	1.08817					7.53207	5.95548
																																		7.07432	5.88513					0.519623	1.13517					7.82661	6.00145
																																		6.8528	6.04259					0.547308	1.21979					8.25647	5.90841
																																		6.62205	6.1916					0.558408	1.20507					8.53514	6.05801
																																		6.43114	6.29373					0.550886	1.34557					8.95453	6.42158
																																		6.30358	6.32962					0.566416	1.43881					9.43301	6.60427
																																		6.22687	6.26888					0.604314	1.40155					9.93984	6.87958
																																		6.21368	6.13965					0.585088	1.47545					10.2538	7.09994
																																		6.2176	5.93253					0.590829	1.59858					10.5617	7.15259
																																		6.17991	5.69047					0.595407	1.70425					10.6368	7.29653
																																		6.25284	5.70244					0.582471	1.738					10.733	7.70512
																																		6.20658	5.63187					0.600502	1.82176					10.8168	7.96013
																																		5.87265	5.59764					0.613393	1.90335					10.7432	8.41014
																																		5.68267	5.39579					0.606596	1.91711					10.5351	8.97558
																																		5.65655	5.40239					0.60416	1.91078					10.4928	9.41395
																																		5.6957	5.27919					0.600098	1.93964					10.2279	9.86668
																																		5.67764	5.27254					0.587175	1.95167					9.9686	10.6977
																																		5.71009	4.99329					0.634835	1.89933					9.89022	11.2151
																																		5.72236	4.76546					0.620258	1.91743					9.85838	11.6636
																																		5.83643	4.69872					0.612969	1.89917					9.78108	12.017
																																		5.84348	4.67387					0.611763	1.92962					9.80957	12.1917
																																		5.93961	4.58267					0.646968	1.9761					9.8415	12.3476
																																		5.88638	4.53106					0.625965	2.0932					9.87485	12.5813
																																		5.94497	4.52489					0.640032	2.15263					9.8515	12.7165
																																		6.09602	4.25455					0.623582	2.19984					9.90062	12.6057
																																		6.26218	4.22897					0.635639	2.18525					9.85431	12.5865
																																		6.44087	4.24762					0.665866	2.19495					9.75955	12.2359
																																		6.4268	4.38087					0.677294	2.24032					9.72343	11.8127
																																		6.4679	4.46371					0.663934	2.17082					9.58402	11.3315
																																		6.44753	4.39493					0.656795	2.20999					9.36313	10.9557
																																		6.44418	4.36652					0.611852	2.20269					9.35372	10.5014
																																		6.43236	4.2905					0.594377	2.25833					9.06745	10.0527
																																		6.53251	4.3186					0.586335	2.34088					9.02784	9.9135
																																		6.80466	4.11885					0.562434	2.35247					8.8397	9.532
																																		7.049	3.81406					0.654146	2.33948					8.63196	9.21813
																																		7.37925	3.58036					0.753447	2.36768					8.49844	8.96395
																																		7.67449	3.45796					0.740853	2.29876					8.45003	8.55056
																																		7.79297	3.33898					0.718387	2.24489					8.38594	8.12041
																																		7.72175	3.32054					0.717605	2.21375					8.22935	7.84475
																																		7.86025	3.39749					0.681617	2.13811					8.32744	7.24452
																																		8.01873	3.28614					0.669884	2.11001					8.30216	6.78715
																																		8.05928	3.11554					0.685346	2.03889					8.18674	6.72654
																																		7.99214	2.90479					0.680435	1.96884					8.15806	6.78628
																																		7.79811	2.79506					0.632347	1.93569					8.31986	6.56923
																																		7.59235	2.70609					0.630418	1.88348					8.31886	6.43307
																																		7.35804	2.68649					0.652948	1.90637					8.59863	6.19307
																																		7.08363	2.6179					0.658018	1.87636					8.97923	6.03131
																																		6.85294	2.6999					0.688054	1.83181					9.0937	5.95152
																																		6.58584	2.71704					0.684046	1.86135					9.14461	5.87791
																																		6.41221	2.75732					0.70123	1.8263					9.46873	5.8022
																																		6.17287	2.95554					0.689552	1.75089					9.63942	5.87662
																																		5.99932	3.03248					0.687704	1.75253					9.64651	5.72613
																																		5.8543	3.01548					0.71599	1.65657					9.72737	5.65653
																																		5.84539	3.05924					0.780918	1.73239					9.78945	5.80174
																																		5.74096	3.22689					0.83268	1.70705					9.6124	6.02343
																																		5.89282	3.34328					0.859079	1.6182					9.65544	6.21982
																																		5.88687	3.50508					0.886094	1.63603					9.69031	6.44674
																																		5.6553	3.66567					0.887377	1.63723					9.62584	6.55097
																																		5.52217	3.78209					0.857268	1.58343					9.5857	6.42278
																																		5.30348	3.79351					0.863583	1.62011					9.50048	6.49591
																																		5.21677	3.85108					0.861831	1.63923					9.31438	6.35613
																																		5.04357	3.65486					0.870771	1.60011					9.09024	6.31316
																																		4.94763	3.44349					0.855168	1.56809					8.78064	6.31265
																																		4.85921	3.22219					0.85667	1.55897					8.49353	6.19627
																																		4.59831	3.0879					0.862725	1.53772					8.3948	6.09886
																																		4.4711	2.95775					0.890328	1.66468					7.9563	6.18642
																																		4.45819	2.88789					0.931657	1.67815					7.67808	6.14759
																																		4.24095	2.82458					0.940857	1.65272					7.64633	6.04566
																																		3.99897	2.70681					0.959846	1.63094					7.37362	5.98839
																																		4.01451	2.64273					0.959228	1.62174					7.08185	5.94656
																																		3.80654	2.68561					0.945868	1.6642					6.88575	6.0226
																																		3.71746	2.71902					0.91699	1.60375					6.43449	6.26853
																																		3.79403	2.60192					0.917863	1.57915					6.20315	6.37433
																																		3.58148	2.61125					0.941801	1.49711					6.04502	6.51074
																																		3.41264	2.68038					0.957659	1.49218					5.93541	6.92396
																																		3.32385	2.71401					0.966763	1.46559					5.63486	7.05016
																																		3.23187	2.83191					0.972845	1.49666					5.56076	7.43505
																																		3.07922	2.96251					0.946961	1.41821					5.46642	7.83642
																																		2.97417	3.01828					0.935584	1.38628					5.59865	8.0015
																																		3.14237	3.10174					0.90244	1.32484					5.54984	8.32214
																																		2.89079	3.15716					0.904707	1.29059					5.48569	8.79796
																																		2.91713	3.20962					0.926184	1.22187					5.48867	9.07971
																																		3.32197	3.1582					0.937654	1.28465					5.41638	9.1091
																																		2.92838	3.18928					0.925551	1.24355					5.39212	9.35882
																																		2.8784	3.11956					0.910879	1.19724					5.35509	9.21876
																																		2.97613	3.11754					0.945974	1.19356					5.12969	9.10147
																																		2.96144	3.23275					0.952439	1.16989					5.05874	9.02567
																																		2.7857	3.18481					0.95848	1.2322					4.95628	8.77116
																																		2.77667	2.99834					0.951108	1.25209					4.73929	8.4758
																																		2.98888	3.07133					0.94721	1.17282					4.74033	8.30964
																																		3.30737	3.12789					0.931717	1.19253					4.73795	8.15248
																																		3.11032	3.35633					0.907966	1.17136					4.71385	7.91417
																																		2.94648	3.54435					0.904573	1.11269					4.59759	7.84064
																																		2.82154	3.57105					0.881806	1.11621					4.71388	7.65841
																																		2.59192	3.57451					0.871454	1.02034					4.52776	7.4771
																																		2.69837	3.68761					0.876743	1.03114					4.75209	7.27369
																																		2.88088	3.75308					0.88798	1.03458					4.97001	7.25548
																																		2.87022	3.71358					0.847877	1.06021					5.04422	7.04366
																																		2.76584	3.66339					0.86703	1.11684					4.90006	7.05656
																																		2.69328	3.50472					0.823754	1.14202					5.088	7.09
																																		2.58963	3.35924					0.833966	1.13481					5.00931	7.04512
																																		2.38167	3.33559					0.810707	1.17324					5.12421	6.91481
																																		2.25058	3.25247					0.809625	1.23773					5.12843	6.85678
																																		2.1445	3.07159					0.810169	1.22706					5.2203	6.49658
																																		2.00906	2.95109					0.780334	1.27584					5.41749	6.24901
																																		1.95391	2.9775					0.778842	1.23385					5.68304	5.99374
																																		1.94953	3.11413					0.770459	1.17295					5.96829	5.75768
																																		1.92508	2.92977					0.777771	1.15322					6.31011	5.53089
																																		1.92246	2.83467					0.768185	1.18084					6.50198	5.47893
																																		1.93484	2.6715					0.77733	1.1324					6.73051	5.22637
																																		1.92451	2.60448					0.778831	1.15728					7.04736	5.01415
																																		1.94277	2.36781					0.759948	1.15483					7.46035	4.8168
																																		1.92112	2.31444					0.774521	1.13464					7.84664	4.61164
																																		2.07082	2.10592					0.75509	1.17923					8.17541	4.5261
																																		2.00565	2.22487					0.744355	1.1229					8.62855	4.4513
																																		1.89106	2.07665					0.743669	1.11637					8.93431	4.18537
																																		1.91316	1.90385					0.72603	1.10058					8.97453	4.16818
																																		1.8281	1.78019					0.724401	1.11244					8.95628	4.10788
																																		1.9153	1.51157					0.740792	1.13808					8.83933	3.98416
																																		1.73201	1.44113					0.733366	1.05509					8.69193	4.19361
																																		1.79522	1.21982					0.721838	0.99697					8.66154	4.22398
																																		1.74793	1.11309					0.704868	1.03778					8.63418	4.27142
																																		1.81741	1.05658					0.687024	1.01647					8.31195	4.36939
																																		2.30454	1.17714					0.667785	1.007					8.01143	4.40502
																																		2.41112	1.56518					0.695209	1.04477					7.76712	4.42513
																																		2.48479	1.46562					0.665251	0.989243					7.59757	4.49023
																																		2.36123	1.35278					0.648199	1.02737					7.40336	4.49566
																																		2.14281	1.42158					0.644506	1.07328					7.25856	4.42282
																																		2.31849	1.39898					0.636724	1.12615					7.23862	4.44041
																																		2.30399	1.32277					0.637501	1.14649					7.14434	4.35321
																																		2.21402	1.20221					0.631169	1.23281					7.03374	4.18213
																																		2.11017	1.14784					0.625548	1.31024					6.84951	4.19587
																																		1.87573	0.988582					0.588794	1.33966					6.49575	3.93217
																																		1.88173	0.895037					0.58886	1.33503					6.08786	3.57471
																																		1.66045	0.877675					0.582801	1.31639					5.84641	3.47397
																																		1.6105	0.774654					0.572518	1.25939					5.75415	3.32861
																																		1.78924	0.611776					0.555999	1.3264					5.66892	3.06521
																																		1.94449	0.558141					0.540424	1.3269					5.72763	3.0151
																																		1.91184	0.492337					0.54827	1.33611					5.73613	2.8352
																																		2.07665	0.495757					0.548542	1.3506					5.70334	2.62295
																																		2.02505	0.465679					0.545901	1.4138					5.77866	2.66978
																																		2.10774	0.439566					0.528603	1.48793					5.98603	2.70652
																																		2.04633	0.237093					0.511319	1.52158					6.12494	2.73306
																																		2.23158	0.375322					0.509936	1.47897					6.32131	2.63415
																																		2.42909	0.333609					0.497109	1.43624					6.58249	2.45029
																																		2.54372	0.376364					0.512092	1.42456					6.66394	2.36674
																																		2.85656	0.452986					0.563717	1.40517					6.81121	2.33118
																																		2.76783	0.398981					0.546228	1.43506					6.81612	2.29573
																																		2.78002	0.252989					0.558572	1.35939					7.00031	2.20188
																																		3.1522	0.296974					0.560703	1.33721					7.23388	2.43568
																																		3.32548	0.30589					0.551035	1.26446					7.53081	2.52954
																																		3.11713	0.199876					0.557445	1.32107					7.93015	2.54397
																																		3.0894	0.286464					0.54187	1.30161					8.17337	2.62759
																																		3.09062	0.319102					0.544821	1.34269					8.59317	2.62409
																																		3.01547	0.414222					0.531215	1.35297					8.60753	2.51202
																																		2.96912	0.304954					0.530885	1.36614					8.69237	2.50317
																																		2.79558	0.363815					0.529912	1.37943					9.07119	2.46895
																																		2.75345	0.355668					0.542789	1.40526					9.41415	2.40714
																																		3.17262	0.441012					0.573044	1.37622					9.65511	2.43677
																																		3.49223	0.388744					0.585347	1.46693					9.85266	2.63888
																																		3.85779	0.344898					0.600549	1.52804					10.111	2.82578
																																		4.08011	0.334673					0.593888	1.51567					10.0503	2.74431
																																		4.29473	0.374502					0.611141	1.50203					10.0681	2.66208
																																		4.73651	0.320743					0.604111	1.52855					10.0372	2.5253
																																		5.21206	0.356553					0.606885	1.49947					9.88559	2.51559
																																		5.37246	0.488055					0.608578	1.53835					9.84179	2.55086
																																		5.68952	0.485473					0.575461	1.49846					9.99629	2.68578
																																		5.94471	0.303481					0.569676	1.55631					10.0038	2.75788
																																		6.11641	0.338661					0.583168	1.51529					9.82767	2.82377
																																		6.14529	0.264914					0.559923	1.5282					9.66551	2.97132
																																		6.40339	0.027603					0.564474	1.53766					9.47088	3.17354
																																		6.55629	0					0.516769	1.49496					9.32485	3.2527
																																		6.82894	0.032104					0.517669	1.4599					9.17957	3.31419
																																		6.93192	0.055034					0.539721	1.41626					8.88092	3.53921
																																		7.03127	0.085771					0.555319	1.36836					8.7825	3.60068
																																		7.07214	0.204791					0.560485	1.33106					8.84927	3.68101
																																		7.13018	0.346425					0.550967	1.24963					8.69926	3.80082
																																		7.10993	0.437471					0.553399	1.19273					8.50859	3.66697
																																		6.95521	0.506928					0.547941	1.19889					8.57102	3.77847
																																		6.84106	0.594597					0.516766	1.16103					8.51919	3.78291
																																		6.82039	0.601421					0.485304	1.1055					8.35832	3.68479
																																		6.76471	0.604595					0.473954	1.14318					8.17549	3.61526
																																		6.74303	0.58767					0.446402	1.05536					8.04635	3.70839
																																		6.56183	0.762186					0.45448	1.15612					7.81799	3.53117
																																		6.57566	0.925627					0.449911	1.10607					7.84586	3.46405
																																		6.58019	1.00311					0.467082	1.08343					7.73337	3.46489
																																		6.4778	1.03565					0.439079	1.05949					7.79859	3.38649
																																		6.47804	1.06099					0.4478	1.09407					7.95751	3.46896
																																		6.28176	1.06881					0.475457	1.15811					7.9282	3.54207
																																		6.1757	1.03088					0.469357	1.19647					7.76957	3.5306
																																		5.98802	0.955113					0.453344	1.12015					7.67398	3.53982
																																		6.00503	1.12229					0.456651	1.14044					7.64211	3.69798
																																		6.24188	1.11778					0.444549	1.11805					7.50377	3.62865
																																		6.46289	0.971894					0.460051	1.11209					7.19097	3.64394
																																		6.68876	0.74332					0.44866	1.08108					7.03447	3.55775
																																		6.90435	0.67258					0.460799	1.06648					6.82584	3.3944
																																		7.08656	0.77991					0.44722	1.09536					6.63197	3.35954
																																		7.26352	1.00609					0.445906	1.09925					6.38038	3.31783
																																		7.36556	1.01859					0.494482	1.13135					6.06856	3.14918
																																		7.26901	0.974117					0.490843	1.09706					5.82847	3.12065
																																		7.02648	1.08445					0.490321	1.10887					5.70571	3.21124
																																		6.98713	1.24846					0.505017	1.16038					5.53341	3.24616
																																		7.09637	1.27641					0.506751	1.09598					5.40862	3.24592
																																		7.20128	1.40837					0.555341	1.11013					5.29837	3.30426
																																		7.31316	1.53572					0.543731	1.11322					5.24673	3.08113
																																		7.27705	1.6474					0.574738	1.10174					5.29533	2.92854
																																		7.31818	1.83976					0.588313	1.16355					5.22292	2.81192
																																		7.26497	2.01895					0.553501	1.13061					5.07645	2.53527
																																		7.31756	2.16553					0.558749	1.16458					4.98419	2.41771
																																		7.64807	2.44434					0.562315	1.1807					4.98227	2.36812
																																		7.45321	2.68652					0.56044	1.23407					4.86713	2.3331
																																		7.54812	2.87571					0.530099	1.25347					4.78555	2.31276
																																		7.66855	3.14475					0.546886	1.32381					4.69508	2.26727
																																		7.69632	3.27598					0.530245	1.34194					4.54744	2.16894
																																		7.53195	3.34793					0.52301	1.45471					4.4417	2.17142
																																		7.49789	3.44849					0.515092	1.52375					4.45412	2.06487
																																		7.47802	3.39678					0.495237	1.66051					4.33073	1.9078
																																		7.44115	3.3454					0.508511	1.74941					4.28931	1.7904
																																		7.30482	3.38516					0.525025	1.76846					4.21807	1.75783
																																		7.13119	3.33759					0.534184	1.79121					4.16539	1.63507
																																		6.89058	3.16093					0.540006	1.81586					4.0371	1.70786
																																		6.70926	3.04473					0.535807	1.90029					3.95904	1.81168
																																		6.95261	3.03934					0.541356	1.9132					3.90976	1.79847
																																		6.8402	2.87429					0.569259	2.03152					3.93027	1.78922
																																		6.79017	2.624					0.577679	2.03751					3.86746	1.93523
																																		6.72561	2.54301					0.580056	2.00635					3.90685	1.99744
																																		6.86314	2.59652					0.616423	1.99047					3.8524	2.00005
																																		6.93109	2.49557					0.653049	1.97327					3.99551	2.18084
																																		7.01168	2.48434					0.661975	1.95041					4.2624	2.16602
																																		6.98649	2.46579					0.672364	1.92342					4.37291	2.0563
																																		6.78983	2.33604					0.67161	1.92561					4.61733	2.07691
																																		6.53271	2.26212					0.671362	1.95283					4.91111	1.91294
																																		6.43764	2.28703					0.672686	1.93531					4.91741	1.85922
																																		6.33737	2.31807					0.701861	1.9642					5.12993	1.76856
																																		6.29687	2.36275					0.671615	2.00985					5.54224	1.63543
																																		6.28001	2.41493					0.710908	1.99317					5.70095	1.54373
																																		6.22673	2.44849					0.685379	1.97773					5.94377	1.61551
																																		6.00165	2.56299					0.675806	1.92379					6.23999	1.54578
																																		5.99579	2.85681					0.667697	2.00076					6.32074	1.61888
																																		5.88901	3.49042					0.677484	1.96794					6.4217	1.57882
																																		6.04361	3.90674					0.649412	1.99602					6.41151	1.5605
																																		6.21652	4.25985					0.636886	2.04446					6.28324	1.48245
																																		6.27931	4.62121					0.641041	2.06383					6.00781	1.50846
																																		6.37622	4.76888					0.642215	2.07684					5.79302	1.44773
																																		6.43992	4.81441					0.600812	2.18876					5.82412	1.28213
																																		6.45548	4.68452					0.618188	2.18907					5.63	1.26183
																																		6.43448	4.47012					0.667584	2.29048					5.59926	1.25449
																																		6.48559	4.40775					0.626934	2.33053					5.4175	1.14085
																																		6.69446	4.4845					0.613424	2.36644					5.12775	1.12642
																																		6.704	4.97066					0.701075	2.39858					5.00338	1.07466
																																		6.80701	5.26567					0.759058	2.37729					4.8972	1.01271
																																		6.79592	5.20869					0.765865	2.41599					4.82271	1.04039
																																		6.74345	5.0718					0.750987	2.363					4.70595	1.01808
																																		6.85611	4.93923					0.738461	2.35544					4.48158	0.991607
																																		7.06339	4.66207					0.764136	2.24472					4.31141	1.05119
																																		7.29932	4.43795					0.726849	2.18103					4.11544	1.06775
																																		7.28669	4.35247					0.717071	2.0949					4.13419	1.0343
																																		7.51347	4.00019					0.738138	2.03094					4.20407	1.13029
																																		7.87955	3.87267					0.709411	1.94486					4.39888	1.25817
																																		8.02711	3.69931					0.756073	1.86885					4.48645	1.22132
																																		8.14513	3.61055					0.798113	1.74927					4.29742	1.37701
																																		8.06588	3.83341					0.827849	1.77867					4.20442	1.45091
																																		7.90252	3.88938					0.823813	1.75523					4.04547	1.50193
																																		7.60661	3.90247					0.834735	1.74536					3.89912	1.72212
																																		7.33298	3.87774					0.850539	1.63682					3.85775	1.85246
																																		6.94298	3.8279					0.866861	1.61026					3.67915	1.95468
																																		6.68756	3.69426					0.870031	1.62789					3.50772	2.04773
																																		6.3826	3.57434					0.878041	1.54048					3.33414	2.08687
																																		6.33799	3.54214					0.876699	1.50348					2.99591	2.28009
																																		6.24847	3.51388					0.914378	1.46857					2.87628	2.50932
																																		6.1454	3.71098					0.936443	1.40969					2.81303	2.61792
																																		6.33248	3.81465					0.909602	1.42686					2.77003	2.91709
																																		6.26403	3.95017					0.920333	1.40128					2.72728	3.28162
																																		6.0925	3.98482					0.90927	1.42282					2.68163	3.54497
																																		5.90326	3.95169					0.906643	1.39654					2.75977	3.79619
																																		5.84352	3.83086					0.903852	1.39572					2.71329	4.22088
																																		5.75018	3.76556					0.923511	1.39573					2.52584	4.437
																																		5.73395	3.65769					0.940093	1.42891					2.39048	4.73763
																																		5.78677	3.57789					0.992703	1.40405					2.13422	5.09668
																																		5.80156	3.54441					1.0019	1.40436					2.37562	5.10643
																																		5.75883	3.50825					1.03012	1.41252					2.57053	5.24183
																																		5.66793	3.45442					1.07357	1.42157					2.76893	5.40939
																																		5.68213	3.54956					1.10455	1.37882					2.78609	5.33144
																																		5.78812	3.58482					1.12008	1.37107					3.06935	5.37487
																																		5.79802	3.47453					1.09849	1.38779					3.24658	5.26233
																																		5.60692	3.49393					1.10447	1.39139					3.23894	5.14518
																																		5.33752	3.48801					1.10972	1.38123					3.40689	5.12907
																																		5.2794	3.51392					1.10205	1.33914					3.47393	5.09071
																																		5.28213	3.57016					1.02405	1.27221					3.5204	5.00784
																																		5.18119	3.70286					0.999201	1.28815					3.61506	4.98799
																																		5.01762	3.73506					0.976462	1.26477					3.63327	5.11941
																																		4.83812	3.72619					0.937767	1.33775					3.45951	5.14223
																																		4.7118	3.77086					0.943193	1.38318					3.32037	5.26948
																																		4.75615	3.69955					0.941441	1.32685					3.53878	5.37674
																																		4.79733	3.62737					0.954701	1.34985					3.59941	5.47197
																																		4.8471	3.58149					0.948642	1.33708					3.78935	5.68277
																																		4.84026	3.41652					0.977667	1.39291					3.76124	5.89221
																																		4.86822	3.19303					0.967219	1.36194					3.72915	5.92769
																																		4.86871	2.93889					0.945327	1.38614					3.72482	5.88584
																																		4.73339	2.72397					0.919689	1.37945					3.6875	5.96908
																																		4.8495	2.71696					0.913207	1.33459					3.85587	5.94625
																																		4.65064	2.86255					0.921463	1.32811					4.04584	5.88192
																																		4.5595	3.01648					0.923552	1.33991					4.45396	5.90788
																																		4.63861	2.9684					0.916947	1.31084					4.71539	5.79209
																																		4.5697	2.87808					0.911776	1.24354					5.05522	5.64648
																																		4.63136	2.73087					0.911145	1.21543					5.48709	5.59043
																																		4.6509	2.59963					0.922956	1.23394					5.85914	5.61608
																																		4.60049	2.56657					0.923187	1.23113					6.28014	5.49407
																																		4.51367	2.57344					0.916389	1.17399					6.77017	5.3465
																																		4.36717	2.77808					0.878638	1.12081					7.37607	5.28604
																																		4.34057	2.6969					0.838411	1.09079					7.95522	5.04402
																																		4.23534	2.68251					0.816971	1.07016					8.49014	4.77593
																																		4.09469	2.7736					0.816531	1.07229					9.11156	4.53638
																																		4.04176	2.81794					0.81869	1.09974					9.47074	4.43537
																																		4.14719	2.84147					0.805494	1.05619					9.99418	4.35693
																																		4.25229	2.89844					0.810906	1.01481					10.1796	4.26285
																																		4.37983	2.94475					0.803425	1.02538					10.575	4.10205
																																		4.27109	3.1234					0.776393	0.979038					10.7405	4.01783
																																		4.23395	3.3135					0.787834	0.939617					10.9804	3.76801
																																		4.52088	3.47105					0.755018	0.929428					11.0397	3.64251
																																		4.62699	3.63121					0.778205	0.891251					11.1237	3.396
																																		4.6488	3.70037					0.737924	0.879654					11.1355	3.32273
																																		4.84251	3.63991					0.742693	0.794977					11.1164	3.23215
																																		4.99139	3.61519					0.735445	0.821321					11.0938	3.04867
																																		4.9014	3.62998					0.745314	0.791238					11.1656	2.96553
																																		5.10361	3.594					0.740787	0.799247					11.344	2.9178
																																		5.21854	3.78043					0.729546	0.806312					11.4009	2.62194
																																		5.1476	3.98528					0.726139	0.804313					11.5205	2.48797
																																		5.07636	3.92205					0.741136	0.747063					11.299	2.36716
																																		5.15156	3.85514					0.726641	0.791495					11.1382	2.25849
																																		5.00241	3.88096					0.70099	0.847139					10.7819	2.06228
																																		4.85866	3.78083					0.704501	0.902755					10.4838	1.99924
																																		4.8657	3.65692					0.707288	0.924327					10.2339	2.01227
																																		4.79073	3.73477					0.697688	0.95253					9.92919	2.04098
																																		4.48164	3.65016					0.690918	1.01519					9.66976	2.11472
																																		4.23277	3.57091					0.674127	1.19767					9.46465	2.09926
																																		4.06784	3.53376					0.651374	1.13142					9.35556	1.88055
																																		3.85733	3.51246					0.629523	1.15444					9.22328	1.84129
																																		3.78951	3.62615					0.66898	1.11009					9.42355	1.91481
																																		3.62812	3.67074					0.66087	1.10658					9.44506	2.02767
																																		3.4421	3.5525					0.640099	1.06457					9.32428	2.01605
																																		3.48589	3.59245					0.611727	1.03548					9.18488	1.93762
																																		3.27535	3.68229					0.640177	0.979134					9.07551	1.84512
																																		3.12168	3.64628					0.629921	0.996495					8.86609	1.83878
																																		3.49486	3.64879					0.60442	0.975464					8.69464	1.82363
																																		3.73963	3.75786					0.60614	1.03165					8.6625	1.71353
																																		3.90411	3.7913					0.591974	1.07044					8.64302	1.66834
																																		3.78756	3.92903					0.570588	1.07406					8.45195	1.71699
																																		3.80469	4.04232					0.602224	1.14816					8.22837	1.64542
																																		3.9495	4.08966					0.589835	1.21391					8.08747	1.55068
																																		4.2081	4.08582					0.583393	1.1445					7.90048	1.63024
																																		4.38985	4.08649					0.584088	1.16862					7.76609	1.58976
																																		4.29298	4.13426					0.574898	1.20515					7.60021	1.47269
																																		4.0853	4.07062					0.552555	1.16798					7.58692	1.51752
																																		3.92463	4.00399					0.541984	1.11387					7.55085	1.45135
																																		3.7524	3.84653					0.533793	1.15123					7.35459	1.6381
																																		3.79249	3.71181					0.53364	1.11167					7.42183	1.61043
																																		3.81393	3.6123					0.5348	1.11361					7.46095	1.73817
																																		3.73169	3.57549					0.504076	1.05097					7.28612	1.6591
																																		3.67403	3.61784					0.503322	1.01117					7.17856	1.78583
																																		3.81534	3.69543					0.512877	1.00775					7.17089	1.94893
																																		3.9713	3.71824					0.478762	0.979784					6.95599	1.99403
																																		4.09962	3.57625					0.465375	0.976609					6.88068	1.93044
																																		4.32075	3.37519					0.466521	1.05683					6.868	1.98103
																																		4.42371	3.3196					0.466437	1.05121					6.77546	2.10874
																																		4.55035	3.31923					0.482828	0.98442					6.76808	2.18222
[truncated: 1,003 more rows]
[truncated: 1 more columns]
