# Supplementary material for: Social trauma engages lateral septum circuitry to occlude social reward
Source: Nature. 2022 Nov 30;613(7945):696–703. doi: 10.1038/s41586-022-05484-5 (PMC9876792; doi:10.1038/s41586-022-05484-5)
Supplement: Supplementary file 14 — Source Data Extended Data Fig. 6. [file 41586_2022_5484_MOESM14_ESM.xlsx]

## Sheet: Extended Data Figure 6
b								c
female				male					Paired										Unpaired
SI		distance		SI		distance		Pre	473.14	628.75	506.82	622.08	626.31	495.21	598.37	503.46	376.55		584.56	491.46	617.8	704.14	625.03	440.42	577.48	421.3	463.7
Vehicle	CNO	Vehicle	CNO	Vehicle	CNO	Vehicle	CNO	Post	693.49	766.4	569.05	473.91	566.69	511.81	675.83	608.73	492.18		488.28	374.74	489.52	575.48	425.23	255.39	491.05	594.88	480.05
1.03918	1.19931	993.115	1008.01	1.1299	1.06223	1013.89	1174.44
1.87598	1.09885	1059.14	1596.75	1.15309	0.970992	1182.95	1192.94			d
1.11881	1.36411	1005.25	1134.3	1.06283	1.09844	1264.67	1122.46			CNO	Vehicle
1.5541	1.40188	1416.35	1012.66	1.54164	1.15348	1413.33	1035.84			406	420.15
1.31406	1.30563	1446.88	1378.79	1.02188	1.15549	866.427	1334.09			317.07	322.68
1.73504	1.62536	1356.31	1069.14	1.46138	0.884442	1161.73	1503.29			86.46	148.66
1.73185	1.07184	719.492	791.427	1.41722	1.37884	893.159	1339.18			558.9	112.88
0.926116	0.998883	849.128	1215.74	0.81105	1.17582	1255.86	1329.08			120.35	-321.75
										124.47	194.18
										-292.31	-75.97
										-3.3	233.55
										58.07	244.29
										7.68
f
female	ctrl
	Paired												Unpaired
Pre	469.99	646.78	567.9	455.56	601.33	583.15	546.94	456.14	688.67	343.25	409.64	352.37	517.81	555.34	398.83	695.22	440.19	744.76	546.96	431.98	464.66	610.74	450.51	516.1
Post	708.86	562.24	558.91	598.12	570.08	544.42	452.04	536.16	840.38	627.98	552.75	627.84	558.75	541.01	311.9	448.99	709.21	457.38	349.32	499.95	460.32	543.28	517.26	463.9
female	cvs
	Paired												Unpaired
Pre	489.01	378.23	443.38	457.79	563.56	646.04	390.86	488.83	676.01	584.52	473.61	495.06	560	546.34	381.61	482.08	487.8	510.54	515.75	593.77	599.17	628.63	523.81	432.67
Post	607.93	529.26	574.32	439.93	542.89	607.49	493.89	577.98	687.94	575.16	516.57	549.83	402.08	482.57	478.02	648.31	499.05	378.25	500.46	459.72	377.01	482.39	562.53	517.52
male	ctrl
	Paired												Unpaired
Pre	498.16	470.78	512.65	555.68	577.64	527.82	340.64	575.59	627.45	499.08	555.53	497.01	703.82	480.36	417.31	591.54	502.69	583.29	485.51	537.22	548.68	498.27	388.68	530.37
Post	665.5	497.29	464.87	703.37	607.87	445.59	669.82	577.09	763.23	487.26	543.82	497.35	430.23	515.8	293.8	523.78	571.83	516.66	393.32	523.43	595.41	343.47	397.97	622.3
male	cvs
	Paired												Unpaired
Pre	410.82	395.41	572.52	504.85	478.93	470.33	409.49	484.2	517.54	686.95	610.66	594.09	626.08	486.86	515.22	342.52	468	535.96	641.5	612.79	502.38	591.86	531.42	606.05
Post	568.89	545.39	451.42	436.96	567.59	732.28	617.73	309.81	493.93	619.64	568.17	647.14	364.33	598.11	538.73	384.58	480.16	433.81	423.03	459.74	557.51	523.83	483.32	345.41
h
female
	OFF																ON
ChR2	285.285	296.763	355.122	228.195	375.375	376.743	298.131	292.459	239.006	365.098	215.749	211.845					326.76	245.212	224.825	305.806	345.746	275.642	261.662	345.445	358.926	283.617	243.443	305.239
EYFP	418.952	322.122	288.155	326.26	290.39	324.491	382.482	303.837	172.439	262.663	294.828	256.723	304.171	267.868	200.968	284.351	317.518	324.157	191.859	229.029	275.509	273.807	313.914	212.279	269.136	265.232	396.196	360.727	308.342	312.913	266.433	377.678
male
	OFF									ON
ChR2	226.293	276.71	310.477	352.853	280.614	314.648	270.804	211.111	301.101	324.958	298.498	260.861	226.793	302.135	260.327	315.716	373.473	281.682
EYFP	339.139	299.066	279.746	262.729	321.722	251.351	258.725	221.388	287.654	222.189	291.158	302.536	320.187	247.848	317.417	320.787	367.201	282.416
