# Supplementary material for: Social trauma engages lateral septum circuitry to occlude social reward
Source: Nature. 2022 Nov 30;613(7945):696–703. doi: 10.1038/s41586-022-05484-5 (PMC9876792; doi:10.1038/s41586-022-05484-5)
Supplement: Supplementary file 15 — Source Data Extended Data Fig. 7. [file 41586_2022_5484_MOESM15_ESM.xlsx]

## Sheet: Extended Data Figure 7
b
latency		investigation		far sniff withdraw
CTRL	CRS	CTRL	CRS	CTRL	CRS
3	300	6	0	2	25
2	90	45	3	1	20
1	45	36	2	0	21
1	300	35	0	1	11
10	30	19	8	3	16
2	45	24	10	1	5
1	12	16	11	2	2
1	296	22	1	1	21
8	91	18	2	1	14
4	40	24	7	1	7
		P value	5.32285e-05	P value	5.66783e-05
d
latency		investigation		far sniff withdraw
Saline	CNO	Saline	CNO	Saline	CNO
32	23	8	11	18	6
15	19	13	12	15	11
300	229	0	3	9	10
50	28	2	25	17	8
15	25	22	19	3	9
257	167	6	24	15	12
300	105	0	2	16	14
30	39	5	22	14	7
66	18	6	18	17	15
f
latency		investigation		social avoidance
CRS	CRSO	CRS	CRSO	CRS	CRSO
2	5	101	155	1	0
5	6	110	127	0	0
4	3	126	109	0	0
8	2	133	106	0	0
1	1	96	118	0	0
1	0	89	87	0	0
3	4	141	70	0	0
4	1	130	79	0	0
3	2	102	128	0	1
1	3	109	119	0	0
g		h
EPM		marble burying
Vehicle	CNO		Vehicle								CNO
20.7986	13.7582	hM3D	7	3	2	5	3	2	2	1	12	3	5	9	10	11	11	12
21.9553	16.9503	hM4D	7	4	6	2	7	0	1	2	2	0	1	0	5	0	0	0
28.6954	31.1311
30.1301	8.7532
24.3132	13.3356
29.1625	6.58437
21.933	17.2395
17.0726	16.4387
i	OFT
center time
	Vehicle								CNO
hM3D-Gq	56.6233	107.374	91.9586	68.8689	110.711	85.3854	47.1471	101.335	58.4918	57.7244	61.1612	60.5272	67.2005	44.2109	40.0067	97.631
hM4D-Gi	108.342	140.607	151.552	75.1752	128.629	72.0387	54.5546	48.4484	178.445	70.9042	186.453	97.1305	122.923	77.6109	187.888	112.045
j
locomotion
	Vehicle								CNO
hM3D-Gq	5177.96	5648.92	3625.02	5327.19	5501.65	4903.93	4882.17	4990.12	3937.26	4936.99	4139.81	3912.22	5512.71	3615.63	5070.34	4681.8
hM4D-Gi	3716.18	4477.68	4576.55	4307.21	4325.91	3086.98	2446.84	2569.42	2797.53	2778.31	2316.2	3799.26	3262.38	3629.77	2671.94	3675.42
