# Supplementary material for: Social trauma engages lateral septum circuitry to occlude social reward
Source: Nature. 2022 Nov 30;613(7945):696–703. doi: 10.1038/s41586-022-05484-5 (PMC9876792; doi:10.1038/s41586-022-05484-5)
Supplement: Supplementary file 16 — Source Data Extended Data Fig. 9. [file 41586_2022_5484_MOESM16_ESM.xlsx]

## Sheet: Extended Data Figure 9
b
female RI LS-NAc SUS NpHR investigation
	ON								OFF
eNpHR3.0	126	85	109	108	130	160	104	183	61	82	106	43	125	89	54	75
EYFP	105	92	50	113	90	47	62	83	45	58	97	66	44	63	85	120
female RI LS-NAc SUS NpHR avoidance
	ON								OFF
eNpHR3.0	3	2	2	1	1	2	1	1	0	2	5	4	4	8	1	4
EYFP	6	5	1	3	6	1	2	5	4	3	7	6	6	0	1	5
c
male RI LS-NAc SUS NpHR investigation
	ON								OFF
eNpHR3.0	112	145	188	132	178	67	88	84	142	89	69	87	103	97	84	40
EYFP	95	114	106	90	57	115	76	119	45	58	97	51	44	63	85	120
male RI LS-NAc SUS NpHR avoidance
	ON								OFF
eNpHR3.0	10	5	5	5	6	4	3	5	11	2	11	6	14	6	8	9
EYFP	4	12	3	6	11	11	8	4	10	9	4	9	3	10	13	7
d
female RI LS-AHN SUS NpHR investigation
	ON								OFF
eNpHR3.0	129	135	76	97	113	152	131	107	124	53	89	85	103	63	91	82
EYFP	117	75	37	69	65	87	79	104	152	46	92	95	66	68	55	110
female RI LS-AHN SUS NpHR avoidance
	ON								OFF
eNpHR3.0	2	4	1	2	2	5	2	5	7	5	6	6	3	5	2	5
EYFP	6	7	1	7	5	1	2	4	4	6	1	3	7	6	2	5
e
male RI LS-AHN SUS NpHR investigation
	ON								OFF
eNpHR3.0	111	134	132	180	178	77	89	129	43	88	69	86	103	80	101	84
EYFP	116	84	109	98	77	106	136	39	125	91	87	113	44	63	85	100
male RI LS-AHN SUS NpHR avoidance
	ON								OFF
eNpHR3.0	6	5	4	3	4	8	3	5	8	10	9	3	5	7	8	11
EYFP	6	5	3	10	12	10	5	14	12	2	6	11	4	7	2	10
f
CPP LS-NAC RES EYFP FEMALE
	Paired								Unparied
Pre	479.95	503.65	613.29	574.23	479.39	477.12	597.83		581.05	529.4	626.93	507.71	492.45	546.03	584.09
Post	721.44	717.82	452.27	577.75	485.2	536.33	671.98		575.44	394.73	367.52	432.83	657.84	533.83	573.41
CPP LS-NAC RES ChR2 ON FEMALE
	Paired								Unpaired
Pre	487.8	672.74	512.5	659.19	446.62	535.52	492.78	558.52	562.85	608.98	590.9	634.22	436.15	600.59	476.45	547.62
Post	560.36	803.58	450.46	278.61	471.01	573.42	436.67	562.19	509.21	626.89	582.25	526.08	346.28	628.86	856.56	613.34
g
CPP LS-NAc SUS EYFP FEMALE
	Paired								Unparied
Pre	580.95	536.02	601.98	470.55	477.48	645.2	463.04	420.28	592.89	432.09	539.5	684.66	485.55	532.63	476.87	656.58
Post	574.55	510.18	413.16	415.92	597.27	517.25	599.92	516.14	557.07	588.36	727.23	729.16	449.75	594.92	532.56	600.23
CPP LS-NAc SUS NpHR ON FEMALE
	Paired								Unparied
Pre	489.43	646.26	432.09	582.73	411.39	639.4	683.43	463.04	510.96	694.11	422.62	470.61	539.5	570.67	461.18	645.2
Post	550.82	702.33	525.38	500.96	673.6	494.79	879.5	611.19	614.94	403.65	534.86	258.45	520.91	482.3	417.11	547.06
h
CPP LS-AHN RES EYFP FEMALE
	Paired								Unparied
Pre	657.44	516.74	543.53	515.34	587.02	487.72	464.07		573.26	644.49	483.28	590.14	626.73	438.16	548.07
Post	620.7	543.69	630.32	719.36	663.84	442.47	501.65		463.19	420.79	399.84	681.46	611.05	443.97	517.55
CPP LS-AHN RES ChR2 ON FEMALE
	Paired								Unparied
Pre	573.3	377.16	703.79	474.42	453.37	508.38	590.73	696.89	618.1	581.44	403.79	519.05	720.91	410.24	646.89	609.44
Post	436.43	629.28	437.27	680.26	395.65	639.45	262.75	781.53	378.7	624.64	503.75	883.99	341.52	655.77	447.38	569.41
i
CPP LS-AHN SUS EYFP FEMALE
	Paired								Unparied
Pre	499.23	520.91	619.97	536.82	547.06	636.66	459.92	498.5	446.44	525.38	503.81	637.06	629.35	558.47	611.19	459.23
Post	492.84	471.85	527.58	599.61	537.62	509.01	513.61	542.75	370.26	530.29	632.9	536.22	540.59	588.28	599.06	563.63
CPP LS-AHN SUS NpHR ON FEMALE
	Paired								Unparied
Pre	499.23	370.1	378.37	556.77	566.41	673.31	664.49	536.82	722.44	688.13	517.45	528.18	493.16	454.46	446.44	558.47
Post	559.75	512.64	641.07	538.2	634.28	813.13	477.48	580.95	485.55	504.64	539.17	451.25	494.16	509.82	299.63	592.89
j
CPP LS-NAc RES EYFP MALE
	Paired								Unparied
Pre	616.15	426.18	566.38	537.05	580.59	557.18	314.35		527.69	575.8	427.74	739.5	462.06	436.45	598.5
Post	609.44	521.44	570.32	564.93	653.22	733.82	531.85		561.74	458.26	372.03	590.62	453.37	547.43	481.25
CPP LS-NAc RES ChR2 ON MALE
	Paired								Unparied
Pre	440.69	356.85	581.1	485.73	535.62	586.46	616.99	593.94	570.92	520.54	438.37	499.08	637.49	669.94	369.43	517.6
Post	622.55	603.99	437.32	499.6	440.6	672.83	611.36	584.87	631.23	461.79	436.52	507.55	452.59	506.41	620.51	609.91
k
CPP LS-NAc SUS EYFP MALE
	Paired								Unparied
Pre	503.13	632.45	736.64	437.53	603.92	554.8	485.29	649.79	591.56	414.92	412.44	690.25	569.48	526.39	639.68	483.59
Post	469.34	370.79	468.76	529.33	630.74	457.63	488.11	560.63	614.14	675.94	626.04	614.68	453	661.31	587.63	546.83
CPP LS-NAc SUS NpHR ON MALE
	Paired								Unparied
Pre	587.94	487.1	487.58	555.57	554.32	627.01	557.76	508.38	540.94	585.09	589	615.1	578.24	478.96	554.54	614.57
Post	484.42	651.27	494.5	811.39	453.46	783.67	655.95	504.7	602.65	361.82	455.33	555.81	648	379.13	614.69	333.95
l
CPP LS-AHN RES EYFP MALE
	Paired								Unparied
Pre	615.84	552.89	522.57	412.06	538.98	330.73	684.16		677.32	541.36	764.08	437.06	406.93	460.29	444.15
Post	622.35	572.76	685.85	428.38	591.22	674.713	728.12		672.78	464.21	436.69	422.9	310.68	520.89	389.05
CPP LS-AHN RES ChR2 ON MALE
	Paired								Unparied
Pre	580.95	432.09	536.02	684.66	477.48	463.04	476.87	656.58	592.89	539.5	601.98	470.55	485.55	645.2	532.63	420.28
Post	473.4	595.62	709.6	470.6	337.56	450.72	699	527.32	787.15	635.21	431.37	520.02	653.89	400.41	444.95	645.45
m
CPP LS-AHN SUS EYFP MALE
	Paired								Unparied
Pre	614.64	519.28	464.44	590.72	571.82	420.28	656.58		492.71	554.06	684.66	470.55	481.03	587.51	620.47
Post	627.9	462.74	387.57	614.83	665.84	459.92	498.5		495.23	442.33	637.06	629.35	508.69	602.44	727.73
CPP LS-AHN SUS NpHR ON MALE
	Paired								Unpaired
Pre	558.49	526.21	391.08	544.27	722.66	459.26	532.63	476.87	395.55	350.73	590.65	536.02	601.98	533.45	633.26	717.47
Post	522.71	659.22	647.89	714.43	794.35	579.63	459.23	636.66	353.04	306.19	552.7	619.97	503.81	547.14	484.97	487.84
