# Supplementary material for: Social trauma engages lateral septum circuitry to occlude social reward
Source: Nature. 2022 Nov 30;613(7945):696–703. doi: 10.1038/s41586-022-05484-5 (PMC9876792; doi:10.1038/s41586-022-05484-5)
Supplement: Supplementary file 17 — Source Data Extended Data Fig. 10. [file 41586_2022_5484_MOESM17_ESM.xlsx]

## Sheet: Extended Data Figure 10
a				b				c	left			right			f		g			h	social investigation
LS-Nac				LS-AHN				ChR2 DIO			ChR2 DIO Current-clamp				NT/EGFP ratio		ChR2 DO				ChR2										EYFP
0	-66.2231	-62.2559	0.00549316	0	-216.675	-227.051	0.00549316	0	-79.3457	0.00549316	0	-66.1621	0.00457764		8.69565		0	-70.0684	0.00549316	Laser OFF	125	120	95	76	119	142	93	78	65	91	101	125	98	93	132
0.0999756	-66.5283	-63.4766	0.00579834	0.0999756	-216.37	-228.271	0.00518799	0.0999756	-77.8198	0.00488281	0.0999756	-66.156	0.00488281		0		0.0999756	-70.0684	0.00488281	Laser ON	97	129	118	106	72	117	122	93	105	138	124	86	100	134	111
0.200012	-65.0024	-63.4766	0.00640869	0.200012	-219.116	-229.492	0.00518799	0.200012	-79.6509	0.00488281	0.200012	-66.1499	0.00518799		5.88235		0.200012	-70.0684	0.00488281
0.299988	-66.2231	-63.7817	0.00549316	0.299988	-216.37	-225.83	0.00488281	0.299988	-79.6509	0.00518799	0.299988	-66.1499	0.00549316		6		0.299988	-70.0684	0.00518799		social avoidance
0.400024	-65.6128	-65.0024	0.00549316	0.400024	-216.98	-225.525	0.00579834	0.400024	-80.5664	0.00549316	0.400024	-66.1438	0.00549316		4		0.400024	-70.0989	0.00549316		ChR2										EYFP
0.5	-66.8335	-65.0024	0.00488281	0.5	-217.896	-225.525	0.00579834	0.5	-77.5146	0.00579834	0.5	-66.1621	0.00518799				0.5	-70.0684	0.00579834	Laser OFF	12	2	3	6	9	1	1	3	2	6	1	5	9	3	4
0.599976	-65.918	-66.5283	0.00518799	0.599976	-217.59	-225.22	0.00579834	0.599976	-78.4302	0.00610352	0.599976	-66.156	0.00549316				0.599976	-70.0684	0.00610352	Laser ON	7	4	2	3	5	2	1	1	1	7	2	3	5	5	6
0.700012	-62.8662	-64.3921	0.00518799	0.700012	-218.506	-222.473	0.00518799	0.700012	-77.2095	0.00579834	0.700012	-66.156	0.00488281				0.700012	-70.0684	0.00579834
0.799988	-61.3403	-65.3076	0.00610352	0.799988	-219.421	-223.999	0.00488281	0.799988	-78.7354	0.00488281	0.799988	-66.1804	0.00518799				0.799988	-70.0684	0.00488281
0.900024	-64.3921	-62.561	0.00518799	0.900024	-219.421	-225.525	0.00549316	0.900024	-77.5146	0.00457764	0.900024	-66.1682	0.00518799				0.900024	-70.0684	0.00457764
1	-61.9507	-60.73	0.00579834	1	-219.727	-224.609	0.00610352	1	-78.125	0.00518799	1	-66.1682	0.00518799				1	-70.0684	0.00518799
1.09998	-59.2041	-62.8662	0.00518799	1.09998	-219.727	-225.83	0.00549316	1.09998	-76.5991	0.00610352	1.09998	-66.1621	0.00549316				1.09998	-70.0684	0.00610352
1.20001	-62.8662	-63.7817	0.00518799	1.20001	-219.727	-224.609	0.00579834	1.20001	-78.7354	0.00579834	1.20001	-66.1621	0.00518799				1.20001	-70.0989	0.00579834
1.29999	-65.6128	-63.7817	0.00457764	1.29999	-220.947	-223.694	0.00427246	1.29999	-77.8198	0.00579834	1.29999	-66.156	0.00549316				1.29999	-70.0684	0.00579834
1.40002	-65.0024	-61.9507	0.00518799	1.40002	-218.811	-224.915	0.00488281	1.40002	-79.3457	0.00549316	1.40002	-66.1682	0.00518799				1.40002	-70.0684	0.00549316
1.5	-63.4766	-60.73	0.00518799	1.5	-221.558	-224.609	0.00518799	1.5	-78.125	0.00488281	1.5	-66.1499	0.00549316				1.5	-70.0684	0.00488281
1.59998	-65.918	-61.3403	0.00640869	1.59998	-220.642	-226.44	0.00579834	1.59998	-77.8198	0.00488281	1.59998	-66.1804	0.00518799				1.59998	-70.0684	0.00488281
1.70001	-65.3076	-61.6455	0.00671387	1.70001	-219.421	-227.356	0.00549316	1.70001	-78.7354	0.00457764	1.70001	-66.1621	0.00518799				1.70001	-70.0684	0.00457764
1.79999	-63.4766	-63.4766	0.00549316	1.79999	-221.863	-224.609	0.00549316	1.79999	-79.6509	0.00488281	1.79999	-66.1621	0.00488281				1.79999	-70.0684	0.00488281
1.90002	-65.918	-61.9507	0.00457764	1.90002	-222.473	-224.304	0.00488281	1.90002	-79.9561	0.00579834	1.90002	-66.1926	0.00549316				1.90002	-70.0378	0.00579834
2	-65.918	-64.0869	0.00518799	2	-222.168	-226.44	0.00579834	2	-77.8198	0.00579834	2	-66.1926	0.00518799				2	-70.0684	0.00579834
2.09998	-63.1714	-63.4766	0.00488281	2.09998	-221.252	-228.577	0.00640869	2.09998	-79.6509	0.00579834	2.09998	-66.1804	0.00549316				2.09998	-70.0684	0.00579834
2.20001	-65.6128	-63.4766	0.00579834	2.20001	-223.694	-228.271	0.00579834	2.20001	-79.6509	0.00488281	2.20001	-66.1926	0.00579834				2.20001	-70.0684	0.00488281
2.29999	-63.1714	-59.2041	0.00549316	2.29999	-225.525	-224.609	0.00518799	2.29999	-80.2612	0.00488281	2.29999	-66.1926	0.00518799				2.29999	-70.0378	0.00488281
2.40002	-62.2559	-61.0352	0.00610352	2.40002	-226.746	-227.356	0.00518799	2.40002	-79.9561	0.00518799	2.40002	-66.1987	0.00549316				2.40002	-70.0378	0.00518799
2.5	-63.1714	-61.6455	0.00579834	2.5	-223.999	-227.051	0.00457764	2.5	-78.7354	0.00610352	2.5	-66.1926	0.00549316				2.5	-70.0684	0.00610352
2.59998	-64.3921	-60.1196	0.00518799	2.59998	-220.947	-225.22	0.00549316	2.59998	-80.2612	0.00549316	2.59998	-66.1987	0.00518799				2.59998	-70.0684	0.00549316
2.70001	-65.3076	-58.2886	0.00457764	2.70001	-222.778	-224.915	0.00579834	2.70001	-80.5664	0.00610352	2.70001	-66.1987	0.00518799				2.70001	-70.0684	0.00610352
2.79999	-63.7817	-62.8662	0.00488281	2.79999	-220.947	-225.22	0.00671387	2.79999	-78.125	0.00579834	2.79999	-66.1987	0.00518799				2.79999	-70.0684	0.00579834
2.90002	-63.4766	-62.561	0.00488281	2.90002	-220.642	-224.609	0.00518799	2.90002	-78.125	0.00579834	2.90002	-66.1926	0.00549316				2.90002	-70.0684	0.00579834
3	-62.8662	-61.6455	0.00610352	3	-219.116	-223.999	0.00488281	3	-78.7354	0.00488281	3	-66.1987	0.00518799				3	-70.0684	0.00488281
3.09998	-62.2559	-61.6455	0.00640869	3.09998	-219.727	-225.525	0.00488281	3.09998	-80.2612	0.00549316	3.09998	-66.2109	0.00518799				3.09998	-70.0378	0.00549316
3.20001	-60.73	-62.8662	0.00610352	3.20001	-220.642	-225.83	0.00579834	3.20001	-80.8716	0.00518799	3.19995	-66.2048	0.00518799				3.20001	-70.0684	0.00518799
3.29999	-61.9507	-63.7817	0.00579834	3.29999	-222.168	-225.22	0.00579834	3.29999	-79.6509	0.00549316	3.30005	-66.2048	0.00549316				3.29999	-70.0684	0.00549316
3.40002	-64.3921	-60.73	0.00488281	3.40002	-218.811	-225.83	0.00549316	3.40002	-80.5664	0.00579834	3.40002	-66.2109	0.00518799				3.40002	-70.0684	0.00579834
3.5	-61.3403	-62.8662	0.00518799	3.5	-220.337	-222.168	0.00518799	3.5	-80.2612	0.00640869	3.5	-66.217	0.00518799				3.5	-70.0684	0.00640869
3.59998	-59.5093	-64.3921	0.00549316	3.59998	-220.947	-223.083	0.00488281	3.59998	-79.6509	0.00518799	3.59998	-66.1926	0.00549316				3.59998	-70.0989	0.00518799
3.70001	-60.1196	-62.561	0.00549316	3.70001	-223.694	-225.22	0.00579834	3.70001	-78.125	0.00549316	3.69995	-66.1865	0.00518799				3.70001	-70.0684	0.00549316
3.79999	-64.6973	-63.4766	0.00579834	3.79999	-223.694	-229.187	0.00518799	3.79999	-78.4302	0.00518799	3.80005	-66.1926	0.00518799				3.79999	-70.0684	0.00518799
3.90002	-63.1714	-64.0869	0.00610352	3.90002	-224.609	-230.408	0.00549316	3.90002	-78.125	0.00549316	3.90002	-66.1865	0.00518799				3.90002	-70.0378	0.00549316
4	-60.1196	-65.0024	0.00457764	4	-224.609	-226.746	0.00549316	4	-78.7354	0.00549316	4	-66.2109	0.00549316				4	-70.0989	0.00549316
4.09998	-63.7817	-64.3921	0.00488281	4.09998	-224.304	-227.356	0.00549316	4.09998	-80.5664	0.00579834	4.09998	-66.2048	0.00518799				4.09998	-70.0684	0.00579834
4.20001	-64.3921	-61.9507	0.00518799	4.20001	-227.966	-225.525	0.00488281	4.20001	-79.9561	0.00579834	4.19995	-66.2109	0.00518799				4.20001	-70.0684	0.00579834
4.29999	-65.918	-61.3403	0.00488281	4.29999	-226.135	-224.915	0.00579834	4.29999	-80.2612	0.00579834	4.30005	-66.217	0.00518799				4.29999	-70.0684	0.00579834
4.40002	-64.3921	-61.0352	0.00549316	4.40002	-227.051	-222.778	0.00579834	4.40002	-79.6509	0.00488281	4.40002	-66.2048	0.00518799				4.40002	-70.0684	0.00488281
4.5	-64.3921	-60.4248	0.00640869	4.5	-226.44	-223.083	0.00549316	4.5	-80.5664	0.00518799	4.5	-66.2048	0.00518799				4.5	-70.0989	0.00518799
4.59998	-65.0024	-63.7817	0.00518799	4.59998	-226.44	-226.44	0.00457764	4.59998	-80.2612	0.00488281	4.59998	-66.2292	0.00518799				4.59998	-70.0684	0.00488281
4.70001	-61.3403	-62.561	0.00518799	4.70001	-228.577	-227.051	0.00427246	4.70001	-79.9561	0.00579834	4.69995	-66.1926	0.00549316				4.70001	-70.0684	0.00579834
4.79999	-61.3403	-65.6128	0.00488281	4.79999	-229.187	-225.83	0.00488281	4.79999	-79.0405	0.00579834	4.80005	-66.2231	0.00549316				4.79999	-70.0989	0.00579834
4.90002	-62.2559	-65.918	0.00488281	4.90002	-225.525	-226.746	0.00549316	4.90002	-80.5664	0.00610352	4.90002	-66.2048	0.00518799				4.90002	-70.0684	0.00610352
5	-59.8145	-64.3921	0.00488281	5	-224.609	-226.746	0.00549316	5	-79.9561	0.00549316	5	-66.2354	0.00518799				5	-70.0684	0.00549316
5.09998	-62.561	-65.6128	0.00579834	5.09998	-223.694	-226.135	0.00579834	5.09998	-79.9561	0.00488281	5.09998	-66.2415	0.00518799				5.09998	-70.0684	0.00488281
5.20001	-62.2559	-65.918	0.00610352	5.20001	-224.304	-225.525	0.00488281	5.20001	-78.7354	0.00457764	5.19995	-66.217	0.00518799				5.20001	-70.0989	0.00457764
5.29999	-58.5938	-63.1714	0.00610352	5.29999	-225.525	-224.304	0.00549316	5.29999	-79.6509	0.00549316	5.30005	-66.2415	0.00549316				5.29999	-70.0684	0.00549316
5.40002	-61.6455	-63.7817	0.00549316	5.40002	-224.304	-226.746	0.00488281	5.40002	-78.7354	0.00610352	5.40002	-66.217	0.00518799				5.40002	-70.0684	0.00610352
5.5	-60.4248	-62.8662	0.00518799	5.5	-222.168	-228.577	0.00579834	5.5	-77.8198	0.00549316	5.5	-66.2415	0.00549316				5.5	-70.0684	0.00549316
5.59998	-61.9507	-65.6128	0.00457764	5.59998	-223.694	-229.187	0.00640869	5.59998	-79.6509	0.00549316	5.59998	-66.2354	0.00518799				5.59998	-70.0989	0.00549316
5.70001	-66.8335	-65.918	0.00488281	5.70001	-224.304	-228.271	0.00518799	5.70001	-78.4302	0.00579834	5.69995	-66.2537	0.00549316				5.70001	-70.0684	0.00579834
5.79999	-67.4438	-63.4766	0.00518799	5.79999	-224.609	-223.389	0.00488281	5.79999	-81.1768	0.00488281	5.80005	-66.2537	0.00518799				5.79999	-70.0684	0.00488281
5.90002	-65.3076	-66.2231	0.00579834	5.90002	-228.577	-225.83	0.00457764	5.90002	-80.8716	0.00488281	5.90002	-66.2415	0.00549316				5.90002	-70.0684	0.00488281
6	-64.0869	-65.918	0.00610352	6	-228.271	-224.609	0.00549316	6	-79.6509	0.00488281	6	-66.2354	0.00518799				6	-70.0989	0.00488281
6.09998	-62.561	-63.1714	0.00549316	6.09998	-227.051	-224.609	0.00579834	6.09998	-78.4302	0.00610352	6.09998	-66.2354	0.00549316				6.09998	-70.0684	0.00610352
6.20001	-63.1714	-63.4766	0.00457764	6.20001	-223.389	-225.525	0.00579834	6.20001	-78.7354	0.00610352	6.19995	-66.2292	0.00518799				6.20001	-70.0684	0.00610352
6.29999	-63.4766	-64.3921	0.00518799	6.29999	-223.999	-229.492	0.00457764	6.29999	-78.125	0.00610352	6.30005	-66.2415	0.00518799				6.29999	-70.0684	0.00610352
6.40002	-66.2231	-65.6128	0.00457764	6.40002	-225.525	-228.577	0.00549316	6.40002	-77.5146	0.00518799	6.40002	-66.2415	0.00518799				6.40002	-70.0989	0.00518799
6.5	-63.4766	-63.7817	0.00518799	6.5	-224.304	-230.103	0.00427246	6.5	-77.2095	0.00518799	6.5	-66.2048	0.00549316				6.5	-70.0684	0.00518799
6.59998	-62.8662	-60.73	0.00579834	6.59998	-224.304	-229.187	0.00579834	6.59998	-78.125	0.00457764	6.59998	-66.2231	0.00518799				6.59998	-70.0684	0.00457764
6.70001	-65.918	-61.3403	0.00579834	6.70001	-224.915	-230.408	0.00549316	6.70001	-77.8198	0.00549316	6.69995	-66.2354	0.00549316				6.70001	-70.0684	0.00549316
6.79999	-64.3921	-60.73	0.00549316	6.79999	-224.915	-230.103	0.00610352	6.79999	-77.2095	0.00579834	6.80005	-66.2415	0.00518799				6.79999	-70.0378	0.00579834
6.90002	-62.8662	-61.0352	0.00518799	6.90002	-226.44	-231.018	0.00518799	6.90002	-76.2939	0.00671387	6.90002	-66.2476	0.00518799				6.90002	-70.0684	0.00671387
7	-62.561	-61.3403	0.00427246	7	-223.999	-231.018	0.00518799	7	-78.125	0.00579834	7	-66.272	0.00518799				7	-70.0378	0.00579834
7.09998	-65.3076	-62.561	0.00457764	7.09998	-224.609	-230.103	0.00488281	7.09998	-78.7354	0.00579834	7.09998	-66.2598	0.00518799				7.09998	-70.0684	0.00579834
7.20001	-66.8335	-63.4766	0.00518799	7.20001	-223.694	-232.544	0.00579834	7.20001	-76.5991	0.00457764	7.19995	-66.2476	0.00549316				7.20001	-70.0684	0.00457764
7.29999	-65.0024	-62.561	0.00579834	7.29999	-223.389	-232.239	0.00518799	7.29999	-78.125	0.00518799	7.30005	-66.2476	0.00549316				7.29999	-70.0989	0.00518799
7.40002	-65.918	-61.0352	0.00579834	7.40002	-224.915	-230.408	0.00549316	7.40002	-78.125	0.00488281	7.40002	-66.2415	0.00488281				7.40002	-70.0684	0.00488281
7.5	-65.0024	-61.6455	0.00579834	7.5	-225.83	-228.271	0.00457764	7.5	-77.5146	0.00579834	7.5	-66.2476	0.00549316				7.5	-70.0378	0.00579834
7.59998	-65.0024	-61.6455	0.00549316	7.59998	-226.44	-226.746	0.00488281	7.59998	-78.4302	0.00610352	7.59998	-66.2598	0.00549316				7.59998	-70.0684	0.00610352
7.70001	-67.1387	-61.3403	0.00457764	7.70001	-225.22	-228.577	0.00549316	7.70001	-78.7354	0.00579834	7.69995	-66.2537	0.00549316				7.70001	-70.0684	0.00579834
7.79999	-64.6973	-60.73	0.00396729	7.79999	-224.304	-231.018	0.00640869	7.79999	-79.9561	0.00518799	7.80005	-66.2476	0.00518799				7.79999	-70.0684	0.00518799
7.90002	-64.3921	-60.4248	0.00518799	7.90002	-224.609	-230.103	0.00579834	7.90002	-78.4302	0.00518799	7.90002	-66.2354	0.00518799				7.90002	-70.0378	0.00518799
8	-65.6128	-62.561	0.00579834	8	-223.083	-228.882	0.00518799	8	-77.2095	0.00488281	8	-66.2476	0.00457764				8	-70.0989	0.00488281
8.09998	-63.7817	-60.73	0.00610352	8.09998	-222.168	-226.746	0.00518799	8.09998	-78.4302	0.00518799	8.09998	-66.2415	0.00488281				8.09998	-70.0378	0.00518799
8.20001	-63.1714	-62.561	0.00549316	8.20001	-219.727	-226.746	0.00427246	8.20001	-77.8198	0.00549316	8.19995	-66.2476	0.00549316				8.20001	-70.0989	0.00549316
8.29999	-61.9507	-60.4248	0.00549316	8.29999	-224.915	-225.83	0.00579834	8.29999	-77.8198	0.00579834	8.30005	-66.2476	0.00549316				8.29999	-70.0989	0.00579834
8.40002	-63.7817	-60.1196	0.00488281	8.40002	-225.22	-226.135	0.00579834	8.40002	-75.6836	0.00640869	8.40002	-66.2598	0.00549316				8.40002	-70.0989	0.00640869
8.5	-64.0869	-61.3403	0.00518799	8.5	-226.135	-226.44	0.00579834	8.5	-77.8198	0.00579834	8.5	-66.2537	0.00549316				8.5	-70.0684	0.00579834
8.59998	-65.6128	-60.4248	0.00488281	8.59998	-225.525	-228.577	0.00488281	8.59998	-77.5146	0.00549316	8.59998	-66.2537	0.00518799				8.59998	-70.0684	0.00549316
8.70001	-63.4766	-59.2041	0.00579834	8.70001	-223.999	-229.492	0.00488281	8.70001	-78.125	0.00457764	8.69995	-66.2354	0.00488281				8.70001	-70.0684	0.00457764
8.79999	-64.6973	-60.73	0.00579834	8.79999	-224.304	-229.187	0.00518799	8.79999	-76.5991	0.00488281	8.80005	-66.2537	0.00488281				8.79999	-70.0989	0.00488281
8.90002	-60.73	-59.2041	0.00610352	8.90002	-223.694	-230.103	0.00579834	8.90002	-78.7354	0.00579834	8.90002	-66.2659	0.00549316				8.90002	-70.0378	0.00579834
9	-64.0869	-62.2559	0.00549316	9	-222.168	-229.187	0.00549316	9	-77.8198	0.00610352	9	-66.2292	0.00549316				9	-70.0684	0.00610352
9.09998	-66.5283	-62.8662	0.00518799	9.09998	-224.304	-228.271	0.00610352	9.09998	-79.6509	0.00579834	9.09998	-66.2476	0.00549316				9.09998	-70.0989	0.00579834
9.20001	-65.6128	-61.3403	0.00488281	9.20001	-226.135	-228.577	0.00488281	9.20001	-78.7354	0.00640869	9.19995	-66.2292	0.00549316				9.20001	-70.0378	0.00640869
9.29999	-65.3076	-60.1196	0.00488281	9.29999	-224.304	-228.882	0.00518799	9.29999	-78.125	0.00549316	9.30005	-66.2231	0.00518799				9.29999	-70.0684	0.00549316
9.40002	-64.0869	-63.1714	0.00549316	9.40002	-226.44	-229.492	0.00549316	9.40002	-76.2939	0.00488281	9.40002	-66.2292	0.00488281				9.40002	-70.0989	0.00488281
9.5	-65.918	-63.1714	0.00610352	9.5	-228.882	-228.577	0.00579834	9.5	-78.7354	0.00549316	9.5	-66.2476	0.00488281				9.5	-70.0684	0.00549316
9.59998	-66.2231	-61.3403	0.00579834	9.59998	-228.271	-228.577	0.00579834	9.59998	-78.125	0.00518799	9.59998	-66.2415	0.00549316				9.59998	-70.0684	0.00518799
9.70001	-68.0542	-59.8145	0.00549316	9.70001	-228.882	-228.271	0.00488281	9.70001	-78.7354	0.00579834	9.69995	-66.2415	0.00549316				9.70001	-70.0684	0.00579834
9.79999	-65.3076	-59.2041	0.00457764	9.79999	-224.609	-232.849	0.00518799	9.79999	-76.9043	0.00671387	9.80005	-66.2415	0.00518799				9.79999	-70.0684	0.00671387
9.90002	-65.918	-60.73	0.00518799	9.90002	-226.746	-231.934	0.00518799	9.90002	-77.8198	0.00701904	9.90002	-66.2292	0.00549316				9.90002	-70.0684	0.00701904
10	-67.1387	-59.5093	0.00488281	10	-226.746	-229.187	0.00518799	10	-77.8198	0.00549316	10	-66.2476	0.00488281				10	-70.0684	0.00549316
10.1	-64.0869	-59.5093	0.00640869	10.1	-224.915	-228.882	0.00549316	10.1	-78.7354	0.00457764	10.1	-66.2415	0.00518799				10.1	-70.0378	0.00457764
10.2	-63.7817	-63.7817	0.00549316	10.2	-222.778	-232.544	0.00579834	10.2	-78.7354	0.00488281	10.2	-66.2476	0.00518799				10.2	-70.0684	0.00488281
10.3	-64.3921	-61.6455	0.00579834	10.3	-221.863	-227.661	0.00518799	10.3	-77.2095	0.00488281	10.3	-66.2537	0.00579834				10.3	-70.0684	0.00488281
10.4	-65.3076	-61.9507	0.00549316	10.4	-223.999	-227.966	0.00488281	10.4	-77.8198	0.00579834	10.4	-66.2781	0.00549316				10.4	-70.0684	0.00579834
10.5	-65.918	-61.9507	0.00518799	10.5	-221.863	-226.746	0.00549316	10.5	-77.5146	0.00579834	10.5	-66.2659	0.00549316				10.5	-70.0684	0.00579834
10.6	-64.0869	-62.2559	0.00488281	10.6	-221.863	-229.492	0.00640869	10.6	-77.8198	0.00610352	10.6	-66.2781	0.00518799				10.6	-70.0378	0.00610352
10.7	-65.6128	-61.0352	0.00518799	10.7	-224.609	-228.882	0.00549316	10.7	-79.6509	0.00579834	10.7	-66.2659	0.00488281				10.7	-70.0684	0.00579834
10.8	-63.4766	-61.9507	0.00518799	10.8	-222.473	-225.525	0.00457764	10.8	-77.8198	0.00518799	10.8	-66.2842	0.00488281				10.8	-70.0989	0.00518799
10.9	-63.7817	-61.3403	0.00610352	10.9	-221.252	-227.051	0.00457764	10.9	-78.4302	0.00488281	10.9	-66.2659	0.00518799				10.9	-70.0378	0.00488281
11	-63.4766	-61.6455	0.00610352	11	-221.863	-227.966	0.00549316	11	-77.5146	0.00518799	11	-66.272	0.00488281				11	-70.0684	0.00518799
11.1	-61.9507	-61.3403	0.00549316	11.1	-223.083	-229.797	0.00579834	11.1	-78.7354	0.00579834	11.1	-66.2842	0.00549316				11.1	-70.0684	0.00579834
11.2	-63.4766	-58.2886	0.00518799	11.2	-226.135	-227.661	0.00579834	11.2	-78.125	0.00640869	11.2	-66.272	0.00579834				11.2	-70.0989	0.00640869
11.3	-67.749	-57.9834	0.00549316	11.3	-225.525	-228.271	0.00488281	11.3	-76.2939	0.00579834	11.3	-66.2659	0.00518799				11.3	-70.0378	0.00579834
11.4	-66.8335	-60.73	0.00457764	11.4	-223.999	-227.661	0.00518799	11.4	-78.125	0.00671387	11.4	-66.2781	0.00457764				11.4	-70.0684	0.00671387
11.5	-64.3921	-59.5093	0.00518799	11.5	-224.304	-230.103	0.00457764	11.5	-79.6509	0.00518799	11.5	-66.2781	0.00518799				11.5	-70.0684	0.00518799
11.6	-64.0869	-60.1196	0.00549316	11.6	-223.389	-231.628	0.00549316	11.6	-79.3457	0.00488281	11.6	-66.272	0.00457764				11.6	-70.0684	0.00488281
11.7	-64.3921	-57.6782	0.00610352	11.7	-221.558	-231.323	0.00549316	11.7	-77.5146	0.00488281	11.7	-66.272	0.00488281				11.7	-70.0684	0.00488281
11.8	-65.918	-58.5938	0.00610352	11.8	-224.304	-228.577	0.00579834	11.8	-77.8198	0.00579834	11.8	-66.2476	0.00549316				11.8	-70.0684	0.00579834
11.9	-63.4766	-60.73	0.00518799	11.9	-225.83	-224.609	0.00488281	11.9	-78.125	0.00579834	11.9	-66.272	0.00579834				11.9	-70.0989	0.00579834
12	-65.918	-61.6455	0.00518799	12	-221.863	-225.22	0.00427246	12	-78.7354	0.00549316	12	-66.2476	0.00488281				12	-70.0684	0.00549316
12.1	-65.6128	-61.0352	0.00488281	12.1	-223.389	-224.304	0.00549316	12.1	-79.9561	0.00518799	12.1	-66.2598	0.00488281				12.1	-70.0684	0.00518799
12.2	-65.0024	-61.9507	0.00549316	12.2	-223.694	-225.22	0.00579834	12.2	-78.4302	0.00549316	12.2	-66.2537	0.00518799				12.2	-70.0989	0.00549316
12.3	-65.918	-60.1196	0.00579834	12.3	-221.863	-226.135	0.00579834	12.3	-77.5146	0.00457764	12.3	-66.2292	0.00518799				12.3	-70.0684	0.00457764
12.4	-66.8335	-58.5938	0.00549316	12.4	-223.389	-225.83	0.00518799	12.4	-79.6509	0.00518799	12.4	-66.2598	0.00518799				12.4	-70.0684	0.00518799
12.5	-67.1387	-60.1196	0.00579834	12.5	-224.609	-226.135	0.00549316	12.5	-79.9561	0.00518799	12.5	-66.2476	0.00579834				12.5	-70.0684	0.00518799
12.6	-67.4438	-60.73	0.00579834	12.6	-226.44	-224.609	0.00579834	12.6	-78.7354	0.00610352	12.6	-66.2415	0.00549316				12.6	-70.0684	0.00610352
12.7	-66.2231	-61.0352	0.00488281	12.7	-224.304	-225.83	0.00579834	12.7	-78.125	0.00579834	12.7	-66.2476	0.00579834				12.7	-70.0684	0.00579834
12.8	-65.918	-61.6455	0.00518799	12.8	-223.389	-227.051	0.00579834	12.8	-77.5146	0.00610352	12.8	-66.2476	0.00518799				12.8	-70.0684	0.00610352
12.9	-64.0869	-61.3403	0.00488281	12.9	-223.389	-227.051	0.00579834	12.9	-77.5146	0.00518799	12.9	-66.2537	0.00518799				12.9	-70.0989	0.00518799
13	-65.0024	-58.8989	0.00549316	13	-222.778	-228.882	0.00457764	13	-77.2095	0.00518799	13	-66.2659	0.00488281				13	-70.0684	0.00518799
13.1	-64.3921	-59.2041	0.00579834	13.1	-225.22	-228.271	0.00518799	13.1	-75.0732	0.00488281	13.1	-66.2415	0.00518799				13.1	-70.0989	0.00488281
13.2	-60.1196	-62.2559	0.00610352	13.2	-225.83	-226.44	0.00457764	13.2	-75.9888	0.00549316	13.2	-66.2415	0.00579834				13.2	-70.0684	0.00549316
13.3	-62.8662	-61.3403	0.00518799	13.3	-223.694	-230.408	0.00640869	13.3	-76.5991	0.00549316	13.3	-66.2415	0.00579834				13.3	-70.0684	0.00549316
13.4	-67.1387	-59.2041	0.00518799	13.4	-227.051	-231.934	0.00579834	13.4	-76.5991	0.00640869	13.4	-66.2476	0.00549316				13.4	-70.0684	0.00640869
13.5	-65.3076	-59.8145	0.00457764	13.5	-226.746	-230.103	0.00518799	13.5	-77.2095	0.00549316	13.5	-66.2537	0.00549316				13.5	-70.0684	0.00549316
13.6	-65.3076	-62.8662	0.00488281	13.6	-223.083	-230.103	0.00488281	13.6	-80.5664	0.00579834	13.6	-66.2231	0.00518799				13.6	-70.0684	0.00579834
13.7	-62.561	-63.7817	0.00518799	13.7	-225.22	-227.966	0.00488281	13.7	-79.6509	0.00457764	13.7	-66.2354	0.00518799				13.7	-70.0378	0.00457764
13.8	-61.3403	-63.7817	0.00610352	13.8	-225.83	-228.577	0.00549316	13.8	-79.3457	0.00488281	13.8	-66.2415	0.00518799				13.8	-70.0684	0.00488281
13.9	-66.5283	-61.3403	0.00549316	13.9	-223.083	-228.577	0.00549316	13.9	-79.9561	0.00488281	13.9	-66.2109	0.00610352				13.9	-70.0684	0.00488281
14	-64.3921	-63.4766	0.00579834	14	-227.661	-228.882	0.00610352	14	-78.125	0.00579834	14	-66.2231	0.00549316				14	-70.0684	0.00579834
14.1	-65.6128	-63.4766	0.00488281	14.1	-225.525	-229.492	0.00488281	14.1	-79.6509	0.00579834	14.1	-66.2476	0.00549316				14.1	-70.0684	0.00579834
14.2	-65.3076	-60.73	0.00488281	14.2	-225.83	-224.609	0.00518799	14.2	-79.0405	0.00488281	14.2	-66.2537	0.00549316				14.2	-70.0684	0.00488281
14.3	-65.3076	-61.6455	0.00518799	14.3	-227.051	-226.135	0.00427246	14.3	-79.3457	0.00457764	14.3	-66.2598	0.00579834				14.3	-70.0989	0.00457764
14.4	-61.6455	-60.1196	0.00549316	14.4	-227.661	-225.22	0.00579834	14.4	-79.6509	0.00488281	14.4	-66.2476	0.00488281				14.4	-70.0684	0.00488281
14.5	-59.2041	-62.561	0.00549316	14.5	-227.356	-226.746	0.00549316	14.5	-77.5146	0.00457764	14.5	-66.2415	0.00518799				14.5	-70.0684	0.00457764
14.6	-61.9507	-62.561	0.00518799	14.6	-223.083	-227.966	0.00579834	14.6	-77.5146	0.00518799	14.6	-66.2537	0.00518799				14.6	-70.0684	0.00518799
14.7	-61.6455	-59.5093	0.00518799	14.7	-225.525	-230.408	0.00457764	14.7	-77.8198	0.00549316	14.7	-66.2292	0.00579834				14.7	-70.0684	0.00549316
14.8	-65.918	-59.5093	0.00488281	14.8	-225.83	-229.187	0.00488281	14.8	-77.2095	0.00640869	14.8	-66.2415	0.00549316				14.8	-70.0684	0.00640869
14.9	-67.749	-59.5093	0.00427246	14.9	-225.22	-231.323	0.00488281	14.9	-77.8198	0.00579834	14.9	-66.2415	0.00549316				14.9	-70.0684	0.00579834
15	-66.2231	-63.4766	0.00488281	15	-221.863	-231.628	0.00610352	15	-77.8198	0.00549316	15	-66.2231	0.00549316				15	-70.0684	0.00549316
15.1	-65.0024	-63.1714	0.00518799	15.1	-221.558	-231.934	0.00488281	15.1	-77.8198	0.00518799	15.1	-66.217	0.00518799				15.1	-70.0684	0.00518799
15.2	-67.1387	-61.9507	0.00579834	15.2	-223.083	-230.713	0.00549316	15.2	-79.0405	0.00488281	15.2	-66.2231	0.00457764				15.2	-70.0684	0.00488281
15.3	-61.0352	-62.561	0.00579834	15.3	-225.525	-228.271	0.00488281	15.3	-79.0405	0.00488281	15.3	-66.217	0.00518799				15.3	-70.0378	0.00488281
15.4	-63.1714	-62.8662	0.00579834	15.4	-225.22	-230.408	0.00518799	15.4	-79.0405	0.00579834	15.4	-66.2231	0.00518799				15.4	-70.0684	0.00579834
15.5	-65.0024	-61.9507	0.00427246	15.5	-225.83	-229.797	0.00549316	15.5	-78.125	0.00579834	15.5	-66.2415	0.00549316				15.5	-70.0684	0.00579834
15.6	-64.0869	-62.561	0.00488281	15.6	-227.966	-228.882	0.00579834	15.6	-79.0405	0.00610352	15.6	-66.2292	0.00518799				15.6	-70.0684	0.00610352
15.7	-65.6128	-61.6455	0.00457764	15.7	-226.746	-227.051	0.00549316	15.7	-79.0405	0.00518799	15.7	-66.2415	0.00549316				15.7	-70.0378	0.00518799
15.8	-66.5283	-62.561	0.00549316	15.8	-227.661	-225.83	0.00518799	15.8	-79.3457	0.00457764	15.8	-66.2292	0.00488281				15.8	-70.0684	0.00457764
15.9	-64.3921	-58.8989	0.00518799	15.9	-228.577	-228.577	0.00488281	15.9	-79.9561	0.00488281	15.9	-66.2354	0.00518799				15.9	-70.0684	0.00488281
16	-65.0024	-59.8145	0.00579834	16	-226.135	-229.187	0.00518799	16	-79.6509	0.00518799	16	-66.2292	0.00488281				16	-70.0684	0.00518799
16.1	-65.0024	-59.5093	0.00457764	16.1	-226.135	-225.83	0.00671387	16.1	-79.3457	0.00549316	16.1	-66.2292	0.00518799				16.1	-70.0989	0.00549316
16.2	-66.8335	-61.9507	0.00457764	16.2	-226.44	-225.525	0.00549316	16.2	-79.0405	0.00579834	16.2	-66.2415	0.00518799				16.2	-70.0684	0.00579834
16.3	-64.3921	-60.1196	0.00457764	16.3	-225.83	-229.187	0.00610352	16.3	-78.4302	0.00671387	16.3	-66.2415	0.00579834				16.3	-70.0684	0.00671387
16.4	-62.8662	-60.4248	0.00488281	16.4	-224.304	-229.187	0.00518799	16.4	-77.8198	0.00579834	16.4	-66.2476	0.00549316				16.4	-70.0684	0.00579834
16.5	-64.0869	-61.6455	0.00457764	16.5	-225.525	-227.356	0.00518799	16.5	-77.8198	0.00488281	16.5	-66.2354	0.00488281				16.5	-70.0684	0.00488281
16.6	-63.4766	-59.2041	0.00549316	16.6	-224.304	-226.44	0.00549316	16.6	-78.7354	0.00457764	16.6	-66.2598	0.00488281				16.6	-70.0684	0.00457764
16.7	-65.3076	-59.8145	0.00610352	16.7	-224.304	-227.661	0.00579834	16.7	-77.2095	0.00518799	16.7	-66.2598	0.00518799				16.7	-70.0684	0.00518799
16.8	-65.0024	-59.5093	0.00549316	16.8	-226.44	-227.966	0.00640869	16.8	-77.8198	0.00549316	16.8	-66.272	0.00549316				16.8	-70.0684	0.00549316
16.9	-64.3921	-61.6455	0.00579834	16.9	-228.882	-228.577	0.00610352	16.9	-77.2095	0.00640869	16.9	-66.272	0.00579834				16.9	-70.0989	0.00640869
17	-63.4766	-62.2559	0.00457764	17	-227.051	-228.577	0.00427246	17	-79.3457	0.00610352	17	-66.2659	0.00549316				17	-70.0684	0.00610352
17.1	-64.3921	-61.9507	0.00488281	17.1	-226.746	-228.271	0.00518799	17.1	-78.125	0.00640869	17.1	-66.2659	0.00549316				17.1	-70.0684	0.00640869
17.2	-64.3921	-65.918	0.00488281	17.2	-225.83	-227.356	0.00549316	17.2	-80.5664	0.00488281	17.2	-66.2598	0.00488281				17.2	-70.0684	0.00488281
17.3	-67.4438	-63.7817	0.00518799	17.3	-224.915	-229.187	0.00579834	17.3	-79.0405	0.00457764	17.3	-66.2842	0.00518799				17.3	-70.0378	0.00457764
17.4	-63.7817	-63.1714	0.00610352	17.4	-225.525	-228.882	0.00579834	17.4	-79.6509	0.00488281	17.4	-66.2903	0.00488281				17.4	-70.0684	0.00488281
17.5	-64.0869	-62.561	0.00610352	17.5	-228.882	-230.713	0.00488281	17.5	-79.0405	0.00549316	17.5	-66.2781	0.00549316				17.5	-70.0684	0.00549316
17.6	-65.6128	-61.6455	0.00549316	17.6	-228.882	-228.577	0.00488281	17.6	-79.0405	0.00610352	17.6	-66.2903	0.00549316				17.6	-70.0684	0.00610352
17.7	-63.1714	-61.6455	0.00488281	17.7	-227.966	-227.051	0.00549316	17.7	-78.7354	0.00640869	17.7	-66.2903	0.00579834				17.7	-70.0989	0.00640869
17.8	-63.1714	-61.0352	0.00518799	17.8	-226.746	-224.915	0.00518799	17.8	-79.6509	0.00610352	17.8	-66.2964	0.00549316				17.8	-70.0989	0.00610352
17.9	-60.73	-62.2559	0.00488281	17.9	-227.356	-227.356	0.00549316	17.9	-78.4302	0.00610352	17.9	-66.3025	0.00549316				17.9	-70.0684	0.00610352
18	-62.561	-65.6128	0.00549316	18	-227.051	-226.135	0.00549316	18	-79.9561	0.00457764	18	-66.2903	0.00427246				18	-70.0684	0.00457764
18.1	-63.7817	-64.0869	0.00610352	18.1	-223.999	-225.83	0.00518799	18.1	-79.9561	0.00457764	18.1	-66.2964	0.00488281				18.1	-70.0378	0.00457764
18.2	-65.6128	-57.6782	0.00579834	18.2	-220.642	-226.135	0.00488281	18.2	-79.9561	0.00488281	18.2	-66.2903	0.00518799				18.2	-70.0684	0.00488281
18.3	-63.7817	-59.5093	0.00579834	18.3	-222.778	-225.525	0.00518799	18.3	-79.6509	0.00610352	18.3	-66.2781	0.00610352				18.3	-70.0378	0.00610352
18.4	-61.6455	-63.7817	0.00549316	18.4	-223.694	-227.051	0.00610352	18.4	-79.6509	0.00610352	18.4	-66.3025	0.00579834				18.4	-70.0684	0.00610352
18.5	-63.4766	-63.4766	0.00549316	18.5	-224.609	-227.966	0.00579834	18.5	-79.3457	0.00640869	18.5	-66.2964	0.00549316				18.5	-70.0989	0.00640869
18.6	-64.3921	-61.6455	0.00488281	18.6	-226.746	-229.492	0.00549316	18.6	-77.8198	0.00610352	18.6	-66.2964	0.00488281				18.6	-70.0684	0.00610352
18.7	-64.0869	-65.0024	0.00518799	18.7	-224.915	-228.271	0.00396729	18.7	-79.3457	0.00549316	18.7	-66.3025	0.00518799				18.7	-70.0684	0.00549316
18.8	-61.3403	-63.4766	0.00579834	18.8	-226.135	-227.356	0.00518799	18.8	-79.6509	0.00427246	18.8	-66.2842	0.00457764				18.8	-70.0378	0.00427246
18.9	-59.8145	-60.4248	0.00579834	18.9	-225.525	-228.271	0.00518799	18.9	-79.0405	0.00518799	18.9	-66.272	0.00549316				18.9	-70.0684	0.00518799
19	-62.8662	-62.8662	0.00579834	19	-223.694	-227.051	0.00579834	19	-79.3457	0.00518799	19	-66.272	0.00518799				19	-70.0684	0.00518799
19.1	-61.6455	-65.918	0.00518799	19.1	-224.915	-229.492	0.00549316	19.1	-76.9043	0.00610352	19.1	-66.2842	0.00579834				19.1	-70.0684	0.00610352
19.2	-60.73	-61.6455	0.00488281	19.2	-223.694	-227.966	0.00549316	19.2	-79.0405	0.00579834	19.2	-66.2903	0.00549316				19.2	-70.0684	0.00579834
19.3	-61.9507	-61.6455	0.00579834	19.3	-226.44	-227.661	0.00457764	19.3	-79.6509	0.00610352	19.3	-66.2964	0.00549316				19.3	-70.0684	0.00610352
19.4	-64.3921	-61.6455	0.00488281	19.4	-228.882	-225.525	0.00488281	19.4	-80.2612	0.00549316	19.4	-66.2903	0.00488281				19.4	-70.0989	0.00549316
19.5	-61.3403	-63.1714	0.00579834	19.5	-227.051	-227.966	0.00579834	19.5	-79.6509	0.00518799	19.5	-66.2964	0.00518799				19.5	-70.0378	0.00518799
19.6	-58.8989	-59.2041	0.00518799	19.6	-227.051	-227.661	0.00640869	19.6	-79.6509	0.00488281	19.6	-66.2598	0.00518799				19.6	-70.0684	0.00488281
19.7	-61.6455	-62.2559	0.00579834	19.7	-226.746	-227.966	0.00549316	19.7	-79.9561	0.00549316	19.7	-66.2598	0.00549316				19.7	-70.0684	0.00549316
19.8	-61.0352	-61.6455	0.00518799	19.8	-226.746	-227.966	0.00488281	19.8	-79.9561	0.00549316	19.8	-66.2659	0.00549316				19.8	-70.0684	0.00549316
19.9	-64.6973	-63.1714	0.00518799	19.9	-224.915	-228.577	0.00518799	19.9	-79.6509	0.00671387	19.9	-66.2659	0.00579834				19.9	-70.0684	0.00671387
20	-64.0869	-64.6973	0.00457764	20	-226.135	-227.661	0.00549316	20	-80.5664	0.00579834	20	-66.2781	0.00579834				20	-70.0684	0.00579834
20.1	-63.7817	-65.3076	0.00518799	20.1	-225.525	-230.408	0.00549316	20.1	-79.9561	0.00610352	20.1	-66.2781	0.00518799				20.1	-70.0684	0.00610352
20.2	-62.561	-65.3076	0.00518799	20.2	-227.051	-230.408	0.00579834	20.2	-78.125	0.00427246	20.2	-66.2659	0.00518799				20.2	-70.0684	0.00427246
20.3	-64.3921	-60.73	0.00549316	20.3	-226.746	-230.103	0.00579834	20.3	-78.4302	0.00488281	20.3	-66.2659	0.00518799				20.3	-70.0989	0.00488281
20.4	-62.561	-60.1196	0.00549316	20.4	-227.356	-228.882	0.00457764	20.4	-79.3457	0.00488281	20.4	-66.2598	0.00518799				20.4	-70.0378	0.00488281
20.5	-59.2041	-62.561	0.00579834	20.5	-228.577	-226.746	0.00488281	20.5	-79.6509	0.00610352	20.5	-66.2842	0.00549316				20.5	-70.0684	0.00610352
20.6	-61.6455	-61.6455	0.00488281	20.6	-226.746	-230.713	0.00549316	20.6	-79.0405	0.00610352	20.6	-66.2964	0.00579834				20.6	-70.0684	0.00610352
20.7	-65.0024	-59.5093	0.00549316	20.7	-227.051	-232.544	0.00610352	20.7	-80.8716	0.00610352	20.7	-66.2964	0.00579834				20.7	-70.0684	0.00610352
20.8	-62.561	-62.8662	0.00549316	20.8	-226.44	-230.713	0.00579834	20.8	-80.5664	0.00579834	20.8	-66.2964	0.00518799				20.8	-70.0684	0.00579834
20.9	-60.1196	-65.0024	0.00549316	20.9	-223.999	-230.103	0.00518799	20.9	-79.0405	0.00549316	20.9	-66.3086	0.00488281				20.9	-70.0684	0.00549316
21	-61.9507	-60.73	0.00579834	21	-227.661	-228.577	0.00457764	21	-79.3457	0.00457764	21	-66.2964	0.00488281				21	-70.0684	0.00457764
21.1	-63.7817	-59.2041	0.00579834	21.1	-226.135	-230.408	0.00488281	21.1	-79.9561	0.00518799	21.1	-66.2964	0.00488281				21.1	-70.0684	0.00518799
21.2	-61.6455	-61.9507	0.00579834	21.2	-228.271	-229.492	0.00549316	21.2	-80.2612	0.00488281	21.2	-66.3147	0.00488281				21.2	-70.0684	0.00488281
21.3	-61.9507	-61.0352	0.00549316	21.3	-228.271	-228.577	0.00549316	21.3	-79.0405	0.00579834	21.3	-66.3147	0.00579834				21.3	-70.0378	0.00579834
21.4	-60.73	-61.0352	0.00518799	21.4	-226.44	-232.544	0.00518799	21.4	-79.3457	0.00610352	21.4	-66.3208	0.00549316				21.4	-70.0989	0.00610352
21.5	-61.3403	-62.561	0.00488281	21.5	-228.271	-231.018	0.00488281	21.5	-79.0405	0.00579834	21.5	-66.333	0.00549316				21.5	-70.0378	0.00579834
21.6	-62.8662	-61.6455	0.00518799	21.6	-227.356	-231.018	0.00488281	21.6	-79.9561	0.00518799	21.6	-66.3269	0.00488281				21.6	-70.0684	0.00518799
21.7	-65.918	-62.561	0.00549316	21.7	-224.915	-233.459	0.00518799	21.7	-78.7354	0.00488281	21.7	-66.3452	0.00488281				21.7	-70.0684	0.00488281
21.8	-65.6128	-61.9507	0.00549316	21.8	-225.22	-233.459	0.00579834	21.8	-78.7354	0.00488281	21.8	-66.3391	0.00488281				21.8	-70.0989	0.00488281
21.9	-66.2231	-63.7817	0.00579834	21.9	-226.135	-229.492	0.00640869	21.9	-79.6509	0.00488281	21.9	-66.3635	0.00549316				21.9	-70.0989	0.00488281
22	-60.4248	-61.6455	0.00549316	22	-223.389	-232.849	0.00549316	22	-79.3457	0.00549316	22	-66.3574	0.00610352				22	-70.0684	0.00549316
22.1	-61.6455	-60.4248	0.00457764	22.1	-224.609	-232.239	0.00457764	22.1	-79.0405	0.00640869	22.1	-66.3391	0.00579834				22.1	-70.0989	0.00640869
22.2	-62.561	-62.8662	0.00579834	22.2	-225.22	-230.103	0.00427246	22.2	-78.4302	0.00579834	22.2	-66.3574	0.00549316				22.2	-70.0684	0.00579834
22.3	-64.3921	-63.1714	0.00488281	22.3	-225.525	-230.713	0.00549316	22.3	-79.0405	0.00610352	22.3	-66.3635	0.00549316				22.3	-70.0378	0.00610352
22.4	-61.6455	-61.3403	0.00549316	22.4	-226.746	-232.544	0.00610352	22.4	-79.0405	0.00640869	22.4	-66.3513	0.00488281				22.4	-70.0989	0.00640869
22.5	-63.1714	-61.6455	0.00549316	22.5	-227.356	-232.544	0.00549316	22.5	-79.9561	0.00518799	22.5	-66.3452	0.00518799				22.5	-70.0378	0.00518799
22.6	-61.6455	-60.1196	0.00579834	22.6	-228.271	-231.628	0.00518799	22.6	-78.7354	0.00518799	22.6	-66.3452	0.00549316				22.6	-70.0989	0.00518799
22.7	-60.4248	-63.1714	0.00549316	22.7	-228.577	-234.985	0.00457764	22.7	-79.6509	0.00549316	22.7	-66.3513	0.00610352				22.7	-70.0684	0.00549316
22.8	-63.1714	-62.8662	0.00488281	22.8	-228.271	-233.154	0.00518799	22.8	-78.125	0.00610352	22.8	-66.3635	0.00610352				22.8	-70.0684	0.00610352
22.9	-66.2231	-62.561	0.00488281	22.9	-227.051	-231.018	0.00579834	22.9	-79.3457	0.00610352	22.9	-66.3452	0.00610352				22.9	-70.0684	0.00610352
23	-63.1714	-61.3403	0.00488281	23	-224.915	-229.492	0.00610352	23	-77.8198	0.00549316	23	-66.3574	0.00518799				23	-70.0378	0.00549316
23.1	-60.1196	-60.73	0.00488281	23.1	-229.187	-231.628	0.00640869	23.1	-77.8198	0.00549316	23.1	-66.3635	0.00457764				23.1	-70.0989	0.00549316
23.2	-63.1714	-62.8662	0.00549316	23.2	-230.103	-232.544	0.00488281	23.2	-79.3457	0.00488281	23.2	-66.3574	0.00488281				23.2	-70.0684	0.00488281
23.3	-63.4766	-65.3076	0.00579834	23.3	-231.934	-233.765	0.00488281	23.3	-79.0405	0.00518799	23.3	-66.3635	0.00518799				23.3	-70.0378	0.00518799
23.4	-62.2559	-66.8335	0.00579834	23.4	-229.492	-233.154	0.00579834	23.4	-75.0732	0.00579834	23.4	-66.3574	0.00579834				23.4	-70.0684	0.00579834
23.5	-63.7817	-61.0352	0.00488281	23.5	-228.882	-231.018	0.00579834	23.5	-78.125	0.00610352	23.5	-66.3452	0.00579834				23.5	-70.0684	0.00610352
23.6	-64.0869	-63.4766	0.00518799	23.6	-230.103	-234.375	0.00579834	23.6	-78.7354	0.00579834	23.6	-66.3391	0.00579834				23.6	-70.0684	0.00579834
23.7	-66.5283	-62.561	0.00457764	23.7	-229.492	-235.596	0.00549316	23.7	-77.8198	0.00549316	23.7	-66.3696	0.00518799				23.7	-70.0684	0.00549316
23.8	-66.8335	-64.3921	0.00518799	23.8	-230.103	-232.849	0.00518799	23.8	-79.0405	0.00549316	23.8	-66.3391	0.00457764				23.8	-70.0684	0.00549316
23.9	-63.4766	-62.2559	0.00518799	23.9	-227.661	-230.103	0.00549316	23.9	-79.0405	0.00579834	23.9	-66.3574	0.00518799				23.9	-70.0684	0.00579834
24	-65.0024	-62.8662	0.00579834	24	-226.746	-231.934	0.00518799	24	-78.4302	0.00549316	24	-66.3513	0.00518799				24	-70.0684	0.00549316
24.1	-67.749	-58.8989	0.00518799	24.1	-227.966	-230.103	0.00640869	24.1	-78.125	0.00518799	24.1	-66.3513	0.00549316				24.1	-70.0989	0.00518799
24.2	-66.5283	-61.0352	0.00518799	24.2	-226.746	-228.882	0.00549316	24.2	-77.8198	0.00579834	24.2	-66.3452	0.00579834				24.2	-70.0989	0.00579834
24.3	-66.2231	-63.4766	0.00488281	24.3	-227.356	-230.408	0.00549316	24.3	-76.2939	0.00640869	24.3	-66.3574	0.00549316				24.3	-70.0684	0.00640869
24.4	-66.2231	-63.7817	0.00457764	24.4	-226.44	-230.713	0.00488281	24.4	-77.2095	0.00579834	24.4	-66.3574	0.00518799				24.4	-70.0684	0.00579834
24.5	-66.2231	-61.3403	0.00427246	24.5	-227.661	-229.187	0.00518799	24.5	-77.2095	0.00457764	24.5	-66.3635	0.00488281				24.5	-70.0684	0.00457764
24.6	-68.0542	-60.4248	0.00549316	24.6	-230.408	-229.492	0.00579834	24.6	-78.125	0.00488281	24.6	-66.3757	0.00488281				24.6	-70.0684	0.00488281
24.7	-65.918	-60.1196	0.00549316	24.7	-230.713	-229.492	0.00640869	24.7	-78.7354	0.00488281	24.7	-66.3391	0.00518799				24.7	-70.0684	0.00488281
24.8	-66.8335	-59.5093	0.00579834	24.8	-227.051	-231.628	0.00488281	24.8	-79.0405	0.00549316	24.8	-66.3452	0.00549316				24.8	-70.0684	0.00549316
24.9	-63.4766	-60.4248	0.00488281	24.9	-225.525	-232.544	0.00488281	24.9	-78.125	0.00579834	24.9	-66.3147	0.00579834				24.9	-70.0684	0.00579834
25	-66.2231	-58.8989	0.00488281	25	-227.051	-233.154	0.00457764	25	-75.6836	0.00640869	25	-66.3391	0.00579834				25	-70.0684	0.00640869
25.1	-63.4766	-61.3403	0.00457764	25.1	-227.356	-233.459	0.00549316	25.1	-76.9043	0.00549316	25.1	-66.333	0.00549316				25.1	-70.0684	0.00549316
25.2	-63.7817	-64.0869	0.00549316	25.2	-226.746	-234.985	0.00549316	25.2	-75.3784	0.00518799	25.2	-66.3513	0.00518799				25.2	-70.0684	0.00518799
25.3	-63.7817	-61.3403	0.00579834	25.3	-226.135	-234.07	0.00579834	25.3	-78.125	0.00518799	25.3	-66.3452	0.00518799				25.3	-70.0378	0.00518799
25.4	-66.2231	-61.3403	0.00640869	25.4	-228.271	-232.849	0.00549316	25.4	-77.2095	0.00518799	25.4	-66.3269	0.00518799				25.4	-70.0989	0.00518799
25.5	-64.0869	-63.1714	0.00579834	25.5	-229.492	-231.323	0.00488281	25.5	-77.2095	0.00518799	25.5	-66.3269	0.00518799				25.5	-70.0684	0.00518799
25.6	-65.6128	-65.6128	0.00518799	25.6	-230.103	-230.103	0.00427246	25.6	-75.0732	0.00579834	25.6	-66.3208	0.00579834				25.6	-70.0684	0.00579834
25.7	-64.3921	-62.561	0.00457764	25.7	-228.577	-230.408	0.00549316	25.7	-76.9043	0.00579834	25.7	-66.333	0.00579834				25.7	-70.0684	0.00579834
25.8	-66.2231	-62.561	0.00518799	25.8	-229.187	-231.018	0.00610352	25.8	-76.5991	0.00640869	25.8	-66.3391	0.00549316				25.8	-70.0684	0.00640869
25.9	-66.5283	-66.2231	0.00518799	25.9	-227.661	-233.459	0.00549316	25.9	-77.8198	0.00518799	25.9	-66.3269	0.00549316				25.9	-70.0989	0.00518799
26	-64.0869	-64.3921	0.00549316	26	-225.525	-234.07	0.00518799	26	-75.6836	0.00488281	26	-66.3452	0.00549316				26	-70.0684	0.00488281
26.1	-64.3921	-58.8989	0.00579834	26.1	-224.609	-231.018	0.00488281	26.1	-76.5991	0.00427246	26.1	-66.333	0.00488281				26.1	-70.0989	0.00427246
26.2	-66.2231	-61.9507	0.00640869	26.2	-224.915	-227.356	0.00488281	26.2	-75.6836	0.00518799	26.2	-66.3452	0.00488281				26.2	-70.0989	0.00518799
26.3	-66.2231	-61.6455	0.00518799	26.3	-223.694	-231.628	0.00549316	26.3	-77.2095	0.00579834	26.3	-66.3574	0.00610352				26.3	-70.0684	0.00579834
26.4	-64.0869	-61.3403	0.00518799	26.4	-226.135	-231.934	0.00610352	26.4	-76.5991	0.00671387	26.4	-66.3269	0.00610352				26.4	-70.0684	0.00671387
26.5	-65.6128	-66.8335	0.00457764	26.5	-223.999	-231.628	0.00610352	26.5	-77.5146	0.00518799	26.5	-66.3574	0.00549316				26.5	-70.0684	0.00518799
26.6	-66.5283	-62.8662	0.00488281	26.6	-224.609	-231.934	0.00640869	26.6	-76.5991	0.00518799	26.6	-66.3635	0.00549316				26.6	-70.0684	0.00518799
26.7	-65.0024	-60.1196	0.00549316	26.7	-226.746	-229.492	0.00457764	26.7	-75.6836	0.00488281	26.7	-66.3574	0.00549316				26.7	-70.0684	0.00488281
26.8	-65.3076	-62.8662	0.00640869	26.8	-224.609	-229.492	0.00518799	26.8	-76.5991	0.00488281	26.8	-66.3574	0.00518799				26.8	-70.0989	0.00488281
26.9	-64.3921	-63.1714	0.00701904	26.9	-223.389	-231.018	0.00579834	26.9	-75.0732	0.00488281	26.9	-66.3574	0.00518799				26.9	-70.0684	0.00488281
27	-67.4438	-61.6455	0.00518799	27	-223.083	-230.713	0.00610352	27	-76.5991	0.00610352	27	-66.3635	0.00610352				27	-70.0684	0.00610352
27.1	-64.3921	-59.8145	0.00518799	27.1	-226.135	-233.154	0.00518799	27.1	-75.9888	0.00549316	27.1	-66.3635	0.00610352				27.1	-70.0989	0.00549316
27.2	-63.4766	-63.1714	0.00457764	27.2	-222.473	-230.713	0.00549316	27.2	-76.2939	0.00640869	27.2	-66.3696	0.00579834				27.2	-70.0684	0.00640869
27.3	-64.0869	-66.5283	0.00457764	27.3	-222.168	-231.018	0.00518799	27.3	-77.8198	0.00579834	27.3	-66.3513	0.00549316				27.3	-70.0684	0.00579834
27.4	-65.3076	-66.8335	0.00549316	27.4	-224.304	-231.323	0.00518799	27.4	-75.3784	0.00518799	27.4	-66.3635	0.00518799				27.4	-70.0684	0.00518799
27.5	-67.749	-62.561	0.00640869	27.5	-227.051	-232.849	0.00549316	27.5	-77.5146	0.00427246	27.5	-66.3513	0.00488281				27.5	-70.0684	0.00427246
27.6	-66.5283	-60.1196	0.00549316	27.6	-227.051	-232.239	0.00610352	27.6	-78.4302	0.00457764	27.6	-66.3513	0.00488281				27.6	-70.0684	0.00457764
27.7	-64.3921	-60.1196	0.00640869	27.7	-222.778	-233.765	0.00549316	27.7	-76.2939	0.00518799	27.7	-66.3452	0.00549316				27.7	-70.0989	0.00518799
27.8	-65.3076	-63.7817	0.00488281	27.8	-220.947	-231.628	0.00518799	27.8	-77.5146	0.00640869	27.8	-66.3208	0.00549316				27.8	-70.0684	0.00640869
27.9	-65.0024	-61.9507	0.00488281	27.9	-219.727	-230.103	0.00488281	27.9	-77.2095	0.00610352	27.9	-66.3452	0.00579834				27.9	-70.0378	0.00610352
28	-65.918	-63.1714	0.00427246	28	-223.694	-230.408	0.00579834	28	-76.5991	0.00549316	28	-66.3269	0.00549316				28	-70.0684	0.00549316
28.1	-65.0024	-62.2559	0.00549316	28.1	-224.609	-231.934	0.00579834	28.1	-76.9043	0.00457764	28.1	-66.3574	0.00549316				28.1	-70.0684	0.00457764
28.2	-64.6973	-62.8662	0.00549316	28.2	-227.966	-231.934	0.00579834	28.2	-77.5146	0.00549316	28.2	-66.3452	0.00488281				28.2	-70.0684	0.00549316
28.3	-65.6128	-60.4248	0.00610352	28.3	-227.051	-231.934	0.00488281	28.3	-76.5991	0.00457764	28.3	-66.3452	0.00488281				28.3	-70.0378	0.00457764
28.4	-61.3403	-57.9834	0.00579834	28.4	-228.882	-229.492	0.00457764	28.4	-76.9043	0.00549316	28.4	-66.3452	0.00518799				28.4	-70.0684	0.00549316
28.5	-64.3921	-61.3403	0.00579834	28.5	-227.051	-231.934	0.00518799	28.5	-75.9888	0.00610352	28.5	-66.333	0.00549316				28.5	-70.0378	0.00610352
28.6	-65.0024	-61.3403	0.00488281	28.6	-225.22	-231.934	0.00549316	28.6	-75.3784	0.00671387	28.6	-66.3513	0.00579834				28.6	-70.0684	0.00671387
28.7	-63.7817	-62.8662	0.00488281	28.7	-224.609	-232.849	0.00610352	28.7	-76.2939	0.00549316	28.7	-66.3635	0.00579834				28.7	-70.0684	0.00549316
28.8	-64.0869	-64.3921	0.00549316	28.8	-223.389	-230.713	0.00579834	28.8	-76.9043	0.00579834	28.8	-66.3269	0.00549316				28.8	-70.0989	0.00579834
28.9	-65.6128	-59.2041	0.00579834	28.9	-223.694	-230.103	0.00518799	28.9	-76.2939	0.00488281	28.9	-66.3452	0.00488281				28.9	-70.0989	0.00488281
29	-64.6973	-60.1196	0.00549316	29	-222.473	-231.934	0.00457764	29	-75.9888	0.00518799	29	-66.3452	0.00488281				29	-70.0684	0.00518799
29.1	-63.7817	-61.0352	0.00640869	29.1	-220.947	-231.934	0.00457764	29.1	-76.5991	0.00457764	29.1	-66.3269	0.00488281				29.1	-70.0684	0.00457764
29.2	-62.8662	-60.4248	0.00488281	29.2	-222.473	-231.628	0.00488281	29.2	-76.9043	0.00610352	29.2	-66.3147	0.00518799				29.2	-70.0989	0.00610352
29.3	-68.6646	-61.9507	0.00518799	29.3	-224.609	-231.323	0.00579834	29.3	-76.2939	0.00579834	29.3	-66.3391	0.00549316				29.3	-70.0684	0.00579834
29.4	-65.0024	-61.3403	0.00457764	29.4	-225.83	-230.103	0.00518799	29.4	-77.5146	0.00579834	29.4	-66.3147	0.00579834				29.4	-70.0684	0.00579834
29.5	-63.1714	-62.2559	0.00518799	29.5	-225.83	-231.628	0.00518799	29.5	-78.125	0.00457764	29.5	-66.3513	0.00579834				29.5	-70.0684	0.00457764
29.6	-64.0869	-61.3403	0.00549316	29.6	-227.661	-232.544	0.00488281	29.6	-77.2095	0.00518799	29.6	-66.3391	0.00488281				29.6	-70.0684	0.00518799
29.7	-67.749	-60.1196	0.00640869	29.7	-225.83	-230.408	0.00518799	29.7	-76.9043	0.00518799	29.7	-66.3513	0.00457764				29.7	-70.0684	0.00518799
29.8	-66.2231	-62.2559	0.00549316	29.8	-226.44	-231.934	0.00549316	29.8	-77.2095	0.00579834	29.8	-66.3391	0.00457764				29.8	-70.0684	0.00579834
29.9	-62.8662	-57.6782	0.00549316	29.9	-229.187	-231.018	0.00579834	29.9	-77.8198	0.00549316	29.9	-66.3574	0.00488281				29.9	-70.0684	0.00549316
30	-63.7817	-57.6782	0.00488281	30	-228.882	-230.408	0.00549316	30	-76.9043	0.00579834	30	-66.333	0.00549316				30	-70.0684	0.00579834
30.1	-66.2231	-62.2559	0.00457764	30.1	-229.492	-232.849	0.00518799	30.1	-76.5991	0.00549316	30.1	-66.333	0.00579834				30.1	-70.0684	0.00549316
30.2	-65.918	-62.561	0.00488281	30.2	-231.323	-230.103	0.00457764	30.2	-77.5146	0.00518799	30.2	-66.3635	0.00549316				30.2	-70.0684	0.00518799
30.3	-64.3921	-61.6455	0.00549316	30.3	-230.103	-228.577	0.00549316	30.3	-76.5991	0.00427246	30.3	-66.3391	0.00518799				30.3	-70.0684	0.00427246
30.4	-62.561	-58.8989	0.00549316	30.4	-227.966	-228.577	0.00640869	30.4	-77.8198	0.00518799	30.4	-66.3574	0.00457764				30.4	-70.0684	0.00518799
30.5	-60.73	-60.4248	0.00549316	30.5	-230.103	-230.103	0.00549316	30.5	-77.2095	0.00488281	30.5	-66.3452	0.00488281				30.5	-70.0684	0.00488281
30.6	-63.1714	-60.1196	0.00549316	30.6	-229.492	-230.408	0.00518799	30.6	-77.5146	0.00579834	30.6	-66.3269	0.00518799				30.6	-70.0684	0.00579834
30.7	-65.3076	-58.5938	0.00549316	30.7	-227.051	-228.882	0.00488281	30.7	-79.0405	0.00549316	30.7	-66.3391	0.00549316				30.7	-70.0378	0.00549316
30.8	-64.3921	-61.0352	0.00457764	30.8	-229.187	-228.577	0.00579834	30.8	-79.9561	0.00610352	30.8	-66.3452	0.00579834				30.8	-70.0684	0.00610352
30.9	-62.8662	-60.1196	0.00488281	30.9	-230.103	-231.018	0.00610352	30.9	-77.2095	0.00518799	30.9	-66.3391	0.00579834				30.9	-70.0989	0.00518799
31	-62.8662	-59.8145	0.00518799	31	-228.882	-231.018	0.00518799	31	-77.5146	0.00488281	31	-66.3635	0.00518799				31	-70.0989	0.00488281
31.1	-66.2231	-59.5093	0.00579834	31.1	-227.051	-233.154	0.00518799	31.1	-76.5991	0.00457764	31.1	-66.3696	0.00457764				31.1	-70.0684	0.00457764
31.2	-65.0024	-56.4575	0.00549316	31.2	-228.271	-231.934	0.00488281	31.2	-79.0405	0.00640869	31.2	-66.3696	0.00488281				31.2	-70.0989	0.00640869
31.3	-63.4766	-62.561	0.00579834	31.3	-228.577	-231.018	0.00488281	31.3	-78.125	0.00579834	31.3	-66.3635	0.00518799				31.3	-70.0684	0.00579834
31.4	-61.0352	-63.4766	0.00488281	31.4	-226.44	-227.661	0.00549316	31.4	-77.2095	0.00549316	31.4	-66.333	0.00549316				31.4	-70.0684	0.00549316
31.5	-66.5283	-64.0869	0.00518799	31.5	-227.356	-228.271	0.00549316	31.5	-77.5146	0.00549316	31.5	-66.3574	0.00610352				31.5	-70.0378	0.00549316
31.6	-65.918	-63.1714	0.00457764	31.6	-227.661	-228.271	0.00610352	31.6	-76.9043	0.00579834	31.6	-66.3513	0.00610352				31.6	-70.0684	0.00579834
31.7	-63.7817	-60.4248	0.00457764	31.7	-229.187	-227.966	0.00549316	31.7	-77.5146	0.00457764	31.7	-66.3574	0.00518799				31.7	-70.0378	0.00457764
31.8	-62.561	-61.9507	0.00549316	31.8	-230.713	-228.882	0.00427246	31.8	-78.125	0.00518799	31.8	-66.3757	0.00488281				31.8	-70.0684	0.00518799
31.9	-61.6455	-61.3403	0.00579834	31.9	-227.966	-226.44	0.00488281	31.9	-78.125	0.00518799	31.9	-66.3757	0.00488281				31.9	-70.0684	0.00518799
32	-64.6973	-59.8145	0.00579834	32	-227.051	-229.187	0.00610352	32	-75.3784	0.00610352	32	-66.3513	0.00518799				32	-70.0684	0.00610352
32.1	-67.1387	-59.2041	0.00579834	32.1	-225.83	-230.713	0.00579834	32.1	-77.8198	0.00579834	32.1	-66.3513	0.00518799				32.1	-70.0684	0.00579834
32.2	-66.8335	-59.2041	0.00518799	32.2	-227.966	-230.103	0.00549316	32.2	-78.4302	0.00610352	32.2	-66.3635	0.00610352				32.2	-70.0378	0.00610352
32.3	-68.3594	-60.4248	0.00427246	32.3	-223.083	-230.713	0.00488281	32.3	-76.9043	0.00549316	32.3	-66.3635	0.00579834				32.3	-70.0989	0.00549316
32.4	-65.3076	-63.7817	0.00488281	32.4	-221.863	-227.966	0.00457764	32.4	-78.7354	0.00488281	32.4	-66.3635	0.00579834				32.4	-70.0684	0.00488281
32.5	-64.6973	-62.2559	0.00518799	32.5	-227.661	-229.492	0.00549316	32.5	-78.7354	0.00457764	32.5	-66.3696	0.00488281				32.5	-70.0684	0.00457764
32.6	-66.8335	-60.73	0.00610352	32.6	-227.051	-231.628	0.00549316	32.6	-76.9043	0.00579834	32.6	-66.3513	0.00488281				32.6	-70.0684	0.00579834
32.7	-66.8335	-61.6455	0.00579834	32.7	-226.746	-229.797	0.00579834	32.7	-77.8198	0.00701904	32.7	-66.333	0.00518799				32.7	-70.0684	0.00701904
32.8	-64.3921	-62.561	0.00610352	32.8	-228.882	-230.103	0.00549316	32.8	-76.9043	0.00640869	32.8	-66.3452	0.00518799				32.8	-70.0684	0.00640869
32.9	-65.6128	-61.0352	0.00457764	32.9	-225.22	-229.797	0.00518799	32.9	-77.5146	0.00579834	32.9	-66.3513	0.00579834				32.9	-70.0684	0.00579834
33	-61.9507	-58.8989	0.00488281	33	-222.473	-228.271	0.00488281	33	-78.125	0.00579834	33	-66.3391	0.00579834				33	-70.0684	0.00579834
33.1	-63.1714	-61.0352	0.00457764	33.1	-222.168	-227.051	0.00549316	33.1	-79.0405	0.00518799	33.1	-66.3452	0.00549316				33.1	-70.0684	0.00518799
33.2	-61.3403	-60.4248	0.00518799	33.2	-224.304	-228.271	0.00579834	33.2	-79.0405	0.00488281	33.2	-66.3513	0.00518799				33.2	-70.0378	0.00488281
33.3	-60.4248	-63.4766	0.00549316	33.3	-223.694	-231.018	0.00640869	33.3	-77.5146	0.00549316	33.3	-66.3513	0.00488281				33.3	-70.0684	0.00549316
33.4	-58.5938	-63.7817	0.00610352	33.4	-225.525	-231.628	0.00518799	33.4	-80.2612	0.00610352	33.4	-66.3574	0.00488281				33.4	-70.0684	0.00610352
33.5	-61.6455	-60.73	0.00579834	33.5	-227.051	-229.797	0.00518799	33.5	-78.7354	0.00640869	33.5	-66.3391	0.00518799				33.5	-70.0684	0.00640869
33.6	-61.9507	-61.6455	0.00549316	33.6	-228.271	-229.492	0.00549316	33.6	-79.0405	0.00579834	33.6	-66.3574	0.00579834				33.6	-70.0684	0.00579834
33.7	-62.561	-60.4248	0.00457764	33.7	-226.746	-231.323	0.00579834	33.7	-77.2095	0.00549316	33.7	-66.3452	0.00579834				33.7	-70.0378	0.00549316
33.8	-58.8989	-61.0352	0.00457764	33.8	-225.22	-228.271	0.00549316	33.8	-77.8198	0.00488281	33.8	-66.3574	0.00579834				33.8	-70.0989	0.00488281
33.9	-61.6455	-61.6455	0.00518799	33.9	-224.304	-230.103	0.00549316	33.9	-76.2939	0.00518799	33.9	-66.3757	0.00549316				33.9	-70.0684	0.00518799
34	-59.5093	-61.0352	0.00549316	34	-227.356	-232.849	0.00518799	34	-77.5146	0.00488281	34	-66.3696	0.00488281				34	-70.0684	0.00488281
34.1	-60.4248	-61.3403	0.00549316	34.1	-228.577	-229.797	0.00488281	34.1	-77.2095	0.00579834	34.1	-66.3574	0.00488281				34.1	-70.0684	0.00579834
34.2	-60.1196	-60.4248	0.00610352	34.2	-229.187	-225.83	0.00488281	34.2	-79.0405	0.00671387	34.2	-66.3574	0.00488281				34.2	-70.0989	0.00671387
34.3	-60.4248	-60.73	0.00518799	34.3	-227.966	-223.389	0.00579834	34.3	-76.5991	0.00640869	34.3	-66.394	0.00579834				34.3	-70.0684	0.00640869
34.4	-61.3403	-60.73	0.00488281	34.4	-225.525	-227.051	0.00579834	34.4	-77.8198	0.00518799	34.4	-66.3757	0.00579834				34.4	-70.0989	0.00518799
34.5	-62.561	-58.8989	0.00488281	34.5	-224.915	-229.187	0.00518799	34.5	-76.9043	0.00488281	34.5	-66.3818	0.00579834				34.5	-70.0684	0.00488281
34.6	-63.1714	-57.9834	0.00488281	34.6	-227.661	-226.746	0.00488281	34.6	-78.125	0.00457764	34.6	-66.3818	0.00549316				34.6	-70.0378	0.00457764
34.7	-59.5093	-60.73	0.00549316	34.7	-224.609	-228.271	0.00488281	34.7	-78.4302	0.00549316	34.7	-66.3818	0.00518799				34.7	-70.0684	0.00549316
34.8	-60.1196	-61.6455	0.00610352	34.8	-228.271	-229.797	0.00579834	34.8	-78.125	0.00518799	34.8	-66.3635	0.00457764				34.8	-70.0684	0.00518799
34.9	-60.73	-60.4248	0.00579834	34.9	-227.661	-227.966	0.00549316	34.9	-79.0405	0.00579834	34.9	-66.3879	0.00518799				34.9	-70.0378	0.00579834
35	-61.6455	-65.3076	0.00518799	35	-228.271	-230.713	0.00579834	35	-78.125	0.00579834	35	-66.3757	0.00579834				35	-70.0989	0.00579834
35.1	-63.1714	-62.2559	0.00488281	35.1	-230.103	-228.577	0.00518799	35.1	-78.125	0.00549316	35.1	-66.3635	0.00610352				35.1	-70.0989	0.00549316
35.2	-63.1714	-58.2886	0.00518799	35.2	-229.797	-227.661	0.00488281	35.2	-76.2939	0.00488281	35.2	-66.3696	0.00579834				35.2	-70.0684	0.00488281
35.3	-65.3076	-61.3403	0.00457764	35.3	-234.07	-229.187	0.00427246	35.3	-78.4302	0.00518799	35.3	-66.3818	0.00579834				35.3	-70.0684	0.00518799
35.4	-63.1714	-61.0352	0.00579834	35.4	-230.408	-228.271	0.00549316	35.4	-79.9561	0.00488281	35.4	-66.3635	0.00488281				35.4	-70.0378	0.00488281
35.5	-61.3403	-62.561	0.00549316	35.5	-229.492	-227.051	0.00579834	35.5	-80.2612	0.00579834	35.5	-66.3757	0.00427246				35.5	-70.0378	0.00579834
35.6	-61.3403	-61.9507	0.00579834	35.6	-226.746	-227.661	0.00610352	35.6	-79.6509	0.00579834	35.6	-66.3696	0.00488281				35.6	-70.0989	0.00579834
35.7	-61.9507	-64.6973	0.00579834	35.7	-230.408	-230.713	0.00488281	35.7	-77.2095	0.00671387	35.7	-66.3696	0.00549316				35.7	-70.0378	0.00671387
35.8	-63.4766	-64.0869	0.00518799	35.8	-230.408	-233.459	0.00457764	35.8	-77.2095	0.00579834	35.8	-66.3696	0.00579834				35.8	-70.0684	0.00579834
35.9	-61.3403	-64.0869	0.00488281	35.9	-227.051	-233.459	0.00488281	35.9	-78.4302	0.00549316	35.9	-66.3574	0.00610352				35.9	-70.0989	0.00549316
36	-60.4248	-60.73	0.00518799	36	-227.356	-231.018	0.00610352	36	-77.8198	0.00518799	36	-66.3818	0.00549316				36	-70.0989	0.00518799
36.1	-61.9507	-63.1714	0.00579834	36.1	-227.966	-228.271	0.00610352	36.1	-79.3457	0.00518799	36.1	-66.3696	0.00518799				36.1	-70.0684	0.00518799
36.2	-59.2041	-64.0869	0.00579834	36.2	-226.44	-229.187	0.00488281	36.2	-80.2612	0.00488281	36.2	-66.3879	0.00488281				36.2	-70.0684	0.00488281
36.3	-59.5093	-62.8662	0.00549316	36.3	-225.83	-230.103	0.00488281	36.3	-79.9561	0.00579834	36.3	-66.3818	0.00488281				36.3	-70.0378	0.00579834
36.4	-62.8662	-58.5938	0.00579834	36.4	-226.746	-229.187	0.00488281	36.4	-80.2612	0.00518799	36.4	-66.3696	0.00518799				36.4	-70.0989	0.00518799
36.5	-61.3403	-62.2559	0.00488281	36.5	-225.22	-227.966	0.00549316	36.5	-79.0405	0.00579834	36.5	-66.3696	0.00579834				36.5	-70.0989	0.00579834
36.6	-59.2041	-64.0869	0.00457764	36.6	-227.356	-228.577	0.00549316	36.6	-79.3457	0.00518799	36.6	-66.3635	0.00610352				36.6	-70.0684	0.00518799
36.7	-61.9507	-61.3403	0.00488281	36.7	-226.746	-229.187	0.00579834	36.7	-78.125	0.00488281	36.7	-66.3818	0.00579834				36.7	-70.0684	0.00488281
36.8	-63.4766	-62.561	0.00579834	36.8	-227.051	-229.187	0.00549316	36.8	-78.4302	0.00457764	36.8	-66.3879	0.00518799				36.8	-70.0684	0.00457764
36.9	-60.1196	-61.9507	0.00549316	36.9	-225.22	-230.408	0.00488281	36.9	-79.0405	0.00518799	36.9	-66.3757	0.00518799				36.9	-70.0989	0.00518799
37	-56.1523	-61.6455	0.00579834	37	-225.525	-228.882	0.00488281	37	-77.8198	0.00579834	37	-66.3757	0.00488281				37	-70.0684	0.00579834
37.1	-60.1196	-63.1714	0.00549316	37.1	-227.966	-227.661	0.00610352	37.1	-79.6509	0.00579834	37.1	-66.3757	0.00518799				37.1	-70.0684	0.00579834
37.2	-61.6455	-62.561	0.00518799	37.2	-229.797	-228.882	0.00610352	37.2	-79.6509	0.00549316	37.2	-66.3635	0.00518799				37.2	-70.0684	0.00549316
37.3	-60.73	-62.8662	0.00518799	37.3	-227.966	-229.187	0.00549316	37.3	-80.2612	0.00579834	37.3	-66.3757	0.00549316				37.3	-70.0684	0.00579834
37.4	-57.6782	-63.7817	0.00488281	37.4	-225.525	-229.797	0.00488281	37.4	-79.6509	0.00457764	37.4	-66.4001	0.00579834				37.4	-70.0684	0.00457764
37.5	-59.8145	-62.561	0.00549316	37.5	-227.051	-226.746	0.00518799	37.5	-79.0405	0.00518799	37.5	-66.394	0.00549316				37.5	-70.0684	0.00518799
37.6	-62.8662	-61.9507	0.00671387	37.6	-227.661	-226.44	0.00518799	37.6	-80.2612	0.00518799	37.6	-66.4062	0.00518799				37.6	-70.0684	0.00518799
37.7	-64.0869	-61.9507	0.00579834	37.7	-227.966	-229.187	0.00579834	37.7	-80.2612	0.00610352	37.7	-66.4185	0.00488281				37.7	-70.0684	0.00610352
37.8	-63.4766	-60.1196	0.00579834	37.8	-227.051	-228.271	0.00488281	37.8	-80.8716	0.00579834	37.8	-66.3879	0.00518799				37.8	-70.0684	0.00579834
37.9	-61.3403	-60.1196	0.00518799	37.9	-227.051	-230.103	0.00579834	37.9	-78.125	0.00518799	37.9	-66.4001	0.00518799				37.9	-70.0378	0.00518799
38	-60.73	-61.3403	0.00549316	38	-229.492	-228.882	0.00427246	38	-78.4302	0.00488281	38	-66.4124	0.00579834				38	-70.0684	0.00488281
38.1	-59.5093	-60.73	0.00518799	38.1	-230.713	-226.44	0.00488281	38.1	-79.6509	0.00518799	38.1	-66.394	0.00549316				38.1	-70.0684	0.00518799
38.2	-61.6455	-59.2041	0.00488281	38.2	-226.135	-230.103	0.00518799	38.2	-80.8716	0.00488281	38.2	-66.4185	0.00549316				38.2	-70.0684	0.00488281
38.3	-62.2559	-58.8989	0.00640869	38.3	-227.661	-230.713	0.00610352	38.3	-79.0405	0.00518799	38.3	-66.4185	0.00549316				38.3	-70.0378	0.00518799
38.4	-60.1196	-57.373	0.00579834	38.4	-228.882	-226.135	0.00549316	38.4	-78.125	0.00549316	38.4	-66.4246	0.00488281				38.4	-70.0378	0.00549316
38.5	-59.8145	-60.4248	0.00610352	38.5	-230.103	-228.577	0.00518799	38.5	-79.0405	0.00671387	38.5	-66.4062	0.00488281				38.5	-70.0684	0.00671387
38.6	-58.5938	-60.73	0.00518799	38.6	-230.408	-228.271	0.00457764	38.6	-78.7354	0.00549316	38.6	-66.4185	0.00518799				38.6	-70.0684	0.00549316
38.7	-59.2041	-60.4248	0.00518799	38.7	-229.187	-225.525	0.00518799	38.7	-77.8198	0.00579834	38.7	-66.4246	0.00579834				38.7	-70.0378	0.00579834
38.8	-63.4766	-58.2886	0.00457764	38.8	-226.44	-226.135	0.00549316	38.8	-77.2095	0.00457764	38.8	-66.4001	0.00610352				38.8	-70.0989	0.00457764
38.9	-65.3076	-60.4248	0.00518799	38.9	-228.577	-227.661	0.00518799	38.9	-78.7354	0.00518799	38.9	-66.4185	0.00579834				38.9	-70.0684	0.00518799
39	-61.3403	-61.3403	0.00579834	39	-228.577	-228.271	0.00518799	39	-78.4302	0.00488281	39	-66.4246	0.00579834				39	-70.0684	0.00488281
39.1	-61.0352	-59.5093	0.00579834	39.1	-226.44	-228.577	0.00518799	39.1	-78.4302	0.00549316	39.1	-66.4062	0.00488281				39.1	-70.0684	0.00549316
39.2	-63.1714	-60.73	0.00579834	39.2	-229.797	-227.661	0.00518799	39.2	-77.2095	0.00610352	39.2	-66.4307	0.00488281				39.2	-70.0684	0.00610352
39.3	-65.6128	-61.3403	0.00579834	39.3	-227.661	-228.882	0.00518799	39.3	-78.125	0.00640869	39.3	-66.4062	0.00488281				39.3	-70.0684	0.00640869
39.4	-63.7817	-59.8145	0.00457764	39.4	-225.22	-227.966	0.00640869	39.4	-77.2095	0.00518799	39.4	-66.4124	0.00579834				39.4	-70.0684	0.00518799
39.5	-61.9507	-58.2886	0.00488281	39.5	-225.525	-229.187	0.00579834	39.5	-79.0405	0.00488281	39.5	-66.4124	0.00549316				39.5	-70.0684	0.00488281
39.6	-62.2559	-57.9834	0.00518799	39.6	-228.577	-227.356	0.00579834	39.6	-78.4302	0.00457764	39.6	-66.4001	0.00549316				39.6	-70.0684	0.00457764
39.7	-61.0352	-60.1196	0.00549316	39.7	-227.051	-226.746	0.00396729	39.7	-79.3457	0.00518799	39.7	-66.4246	0.00549316				39.7	-70.0684	0.00518799
39.8	-64.6973	-59.2041	0.00518799	39.8	-226.135	-228.271	0.00488281	39.8	-79.6509	0.00549316	39.8	-66.4246	0.00518799				39.8	-70.0378	0.00549316
39.9	-63.7817	-59.2041	0.00518799	39.9	-223.694	-231.628	0.00518799	39.9	-78.7354	0.00640869	39.9	-66.4062	0.00518799				39.9	-70.0989	0.00640869
40	-65.3076	-59.5093	0.00518799	40	-227.661	-233.459	0.00610352	40	-79.0405	0.00671387	40	-66.4368	0.00518799				40	-70.0684	0.00671387
40.1	-62.8662	-55.542	0.00549316	40.1	-228.577	-232.544	0.00549316	40.1	-78.4302	0.00579834	40.1	-66.4185	0.00579834				40.1	-70.0989	0.00579834
40.2	-64.0869	-60.1196	0.00457764	40.2	-228.882	-231.934	0.00549316	40.2	-79.0405	0.00518799	40.2	-66.4001	0.00549316				40.2	-70.0684	0.00518799
40.3	-67.4438	-57.9834	0.00518799	40.3	-225.83	-230.713	0.00457764	40.3	-77.8198	0.00488281	40.3	-66.4185	0.00549316				40.3	-70.0684	0.00488281
40.4	-66.2231	-58.8989	0.00518799	40.4	-227.661	-229.187	0.00488281	40.4	-79.3457	0.00488281	40.4	-66.4246	0.00549316				40.4	-70.0989	0.00488281
40.5	-62.561	-61.9507	0.00579834	40.5	-225.525	-227.661	0.00518799	40.5	-79.6509	0.00549316	40.5	-66.4001	0.00518799				40.5	-70.0684	0.00549316
40.6	-63.1714	-65.0024	0.00549316	40.6	-228.271	-227.661	0.00701904	40.6	-76.5991	0.00610352	40.6	-66.4185	0.00518799				40.6	-70.0378	0.00610352
40.7	-61.3403	-64.6973	0.00457764	40.7	-227.051	-228.882	0.00549316	40.7	-78.125	0.00610352	40.7	-66.4185	0.00488281				40.7	-70.0684	0.00610352
40.8	-63.7817	-63.4766	0.00518799	40.8	-222.778	-227.966	0.00549316	40.8	-78.125	0.00549316	40.8	-66.4246	0.00549316				40.8	-70.0684	0.00549316
40.9	-65.3076	-63.4766	0.00549316	40.9	-224.304	-226.746	0.00488281	40.9	-78.7354	0.00549316	40.9	-66.4062	0.00549316				40.9	-70.0684	0.00549316
41	-61.6455	-61.3403	0.00488281	41	-224.915	-225.525	0.00518799	41	-79.6509	0.00518799	41	-66.4368	0.00549316				41	-70.0684	0.00518799
41.1	-60.1196	-60.1196	0.00518799	41.1	-227.661	-227.661	0.00579834	41.1	-78.125	0.00488281	41.1	-66.4246	0.00549316				41.1	-70.0684	0.00488281
41.2	-61.6455	-58.8989	0.00549316	41.2	-226.746	-228.271	0.00549316	41.2	-77.2095	0.00488281	41.2	-66.4246	0.00518799				41.2	-70.0684	0.00488281
41.3	-60.4248	-58.8989	0.00518799	41.3	-222.778	-227.661	0.00518799	41.3	-76.5991	0.00610352	41.3	-66.4368	0.00518799				41.3	-70.0684	0.00610352
41.4	-63.1714	-57.373	0.00518799	41.4	-223.999	-227.356	0.00488281	41.4	-78.125	0.00640869	41.4	-66.4368	0.00518799				41.4	-70.0684	0.00640869
41.5	-61.6455	-60.73	0.00518799	41.5	-224.609	-226.135	0.00457764	41.5	-79.3457	0.00610352	41.5	-66.4307	0.00549316				41.5	-70.0684	0.00610352
41.6	-62.561	-61.0352	0.00457764	41.6	-223.999	-226.746	0.00488281	41.6	-79.0405	0.00549316	41.6	-66.4062	0.00549316				41.6	-70.0684	0.00549316
41.7	-61.6455	-60.4248	0.00488281	41.7	-223.083	-226.135	0.00579834	41.7	-80.2612	0.00457764	41.7	-66.4185	0.00549316				41.7	-70.0378	0.00457764
41.8	-63.1714	-58.2886	0.00488281	41.8	-224.915	-227.051	0.00579834	41.8	-79.0405	0.00518799	41.8	-66.4307	0.00549316				41.8	-70.0684	0.00518799
41.9	-62.8662	-57.9834	0.00579834	41.9	-225.525	-231.018	0.00579834	41.9	-79.3457	0.00518799	41.9	-66.4551	0.00518799				41.9	-70.0684	0.00518799
42	-62.561	-58.5938	0.00549316	42	-226.135	-231.323	0.00518799	42	-77.8198	0.00579834	42	-66.449	0.00579834				42	-70.0684	0.00579834
42.1	-61.9507	-56.7627	0.00610352	42.1	-224.304	-230.713	0.00518799	42.1	-79.0405	0.00640869	42.1	-66.4368	0.00518799				42.1	-70.0684	0.00640869
42.2	-63.1714	-60.1196	0.00518799	42.2	-223.083	-227.966	0.00518799	42.2	-78.4302	0.00640869	42.2	-66.4185	0.00549316				42.2	-70.0684	0.00640869
42.3	-64.0869	-58.2886	0.00488281	42.3	-226.746	-228.577	0.00549316	42.3	-79.0405	0.00579834	42.3	-66.4062	0.00549316				42.3	-70.0684	0.00579834
42.4	-65.918	-57.9834	0.00457764	42.4	-225.83	-227.051	0.00518799	42.4	-78.125	0.00488281	42.4	-66.449	0.00518799				42.4	-70.0684	0.00488281
42.5	-62.8662	-60.73	0.00488281	42.5	-225.83	-227.661	0.00549316	42.5	-78.125	0.00488281	42.5	-66.449	0.00549316				42.5	-70.0684	0.00488281
42.6	-65.3076	-61.3403	0.00518799	42.6	-226.135	-227.661	0.00457764	42.6	-78.7354	0.00518799	42.6	-66.449	0.00549316				42.6	-70.0684	0.00518799
42.7	-65.3076	-59.8145	0.00549316	42.7	-227.051	-227.661	0.00457764	42.7	-79.3457	0.00579834	42.7	-66.4551	0.00518799				42.7	-70.0684	0.00579834
42.8	-68.3594	-62.561	0.00579834	42.8	-226.44	-228.882	0.00518799	42.8	-77.8198	0.00579834	42.8	-66.4246	0.00549316				42.8	-70.0684	0.00579834
42.9	-65.918	-63.1714	0.00549316	42.9	-224.304	-228.577	0.00579834	42.9	-78.4302	0.00549316	42.9	-66.4368	0.00518799				42.9	-70.0684	0.00549316
43	-63.1714	-62.8662	0.00579834	43	-224.915	-227.661	0.00549316	43	-78.4302	0.00640869	43	-66.4368	0.00518799				43	-70.0684	0.00640869
43.1	-63.1714	-63.4766	0.00457764	43.1	-222.778	-228.882	0.00518799	43.1	-79.3457	0.00518799	43.1	-66.4307	0.00518799				43.1	-70.0684	0.00518799
43.2	-60.4248	-60.73	0.00488281	43.2	-222.778	-227.051	0.00427246	43.2	-78.7354	0.00518799	43.2	-66.4307	0.00518799				43.2	-70.0684	0.00518799
43.3	-61.9507	-59.8145	0.00518799	43.3	-223.999	-229.187	0.00518799	43.3	-77.8198	0.00488281	43.3	-66.4307	0.00518799				43.3	-70.0684	0.00488281
43.4	-62.2559	-60.4248	0.00579834	43.4	-220.642	-228.882	0.00549316	43.4	-78.4302	0.00579834	43.4	-66.4185	0.00549316				43.4	-70.0684	0.00579834
43.5	-65.918	-60.73	0.00549316	43.5	-220.642	-230.408	0.00579834	43.5	-77.2095	0.00579834	43.5	-66.4185	0.00549316				43.5	-70.0684	0.00579834
43.6	-66.8335	-63.4766	0.00579834	43.6	-223.389	-228.577	0.00579834	43.6	-77.8198	0.00640869	43.6	-66.4062	0.00518799				43.6	-70.0684	0.00640869
43.7	-65.6128	-60.4248	0.00640869	43.7	-225.83	-230.713	0.00488281	43.7	-77.8198	0.00518799	43.7	-66.4062	0.00518799				43.7	-70.0684	0.00518799
43.8	-63.7817	-59.5093	0.00488281	43.8	-225.22	-227.966	0.00488281	43.8	-78.4302	0.00579834	43.8	-66.3818	0.00549316				43.8	-70.0684	0.00579834
43.9	-66.2231	-61.0352	0.00488281	43.9	-225.525	-228.882	0.00518799	43.9	-78.125	0.00488281	43.9	-66.394	0.00518799				43.9	-70.0684	0.00488281
44	-63.4766	-59.5093	0.00518799	44	-224.609	-229.187	0.00610352	44	-76.9043	0.00549316	44	-66.394	0.00549316				44	-70.0378	0.00549316
44.1	-65.918	-61.0352	0.00549316	44.1	-223.999	-230.103	0.00640869	44.1	-78.125	0.00518799	44.1	-66.3574	0.00549316				44.1	-70.0684	0.00518799
44.2	-65.918	-60.1196	0.00579834	44.2	-224.609	-230.103	0.00549316	44.2	-78.125	0.00640869	44.2	-66.3635	0.00518799				44.2	-70.0378	0.00640869
44.3	-63.4766	-59.5093	0.00610352	44.3	-225.83	-226.746	0.00457764	44.3	-76.2939	0.00579834	44.3	-66.3574	0.00518799				44.3	-70.0684	0.00579834
44.4	-63.1714	-58.8989	0.00579834	44.4	-227.051	-224.609	0.00518799	44.4	-77.2095	0.00518799	44.4	-66.3635	0.00549316				44.4	-70.0684	0.00518799
44.5	-66.5283	-60.4248	0.00549316	44.5	-225.83	-220.947	0.00549316	44.5	-77.2095	0.00457764	44.5	-66.3208	0.00518799				44.5	-70.0684	0.00457764
44.6	-66.5283	-58.8989	0.00518799	44.6	-225.83	-223.389	0.00610352	44.6	-76.5991	0.00549316	44.6	-66.3574	0.00518799				44.6	-70.0684	0.00549316
44.7	-65.6128	-56.7627	0.00488281	44.7	-226.746	-226.44	0.00518799	44.7	-77.5146	0.00457764	44.7	-66.3513	0.00518799				44.7	-70.0989	0.00457764
44.8	-65.0024	-60.73	0.00549316	44.8	-225.525	-226.746	0.00488281	44.8	-77.2095	0.00579834	44.8	-66.3452	0.00549316				44.8	-70.0684	0.00579834
44.9	-64.0869	-60.1196	0.00579834	44.9	-224.915	-226.746	0.00488281	44.9	-77.8198	0.00610352	44.9	-66.3452	0.00488281				44.9	-70.0684	0.00610352
45	-66.2231	-60.1196	0.00579834	45	-223.999	-229.187	0.00488281	45	-77.2095	0.00579834	45	-66.333	0.00549316				45	-70.0684	0.00579834
45.1	-64.6973	-61.0352	0.00579834	45.1	-223.083	-228.882	0.00549316	45.1	-75.9888	0.00549316	45.1	-66.3452	0.00518799				45.1	-70.0684	0.00549316
45.2	-65.0024	-58.8989	0.00549316	45.2	-223.999	-227.051	0.00579834	45.2	-76.5991	0.00549316	45.2	-66.333	0.00549316				45.2	-70.0684	0.00549316
45.3	-66.2231	-60.1196	0.00457764	45.3	-223.389	-227.356	0.00549316	45.3	-76.5991	0.00457764	45.3	-66.3147	0.00518799				45.3	-70.0684	0.00457764
45.4	-65.6128	-62.8662	0.00518799	45.4	-224.304	-227.051	0.00488281	45.4	-76.2939	0.00549316	45.4	-66.3147	0.00518799				45.4	-70.0684	0.00549316
45.5	-63.7817	-60.73	0.00518799	45.5	-223.389	-229.187	0.00488281	45.5	-75.6836	0.00518799	45.5	-66.3086	0.00518799				45.5	-70.0378	0.00518799
45.6	-62.8662	-57.9834	0.00579834	45.6	-223.389	-229.492	0.00549316	45.6	-77.2095	0.00640869	45.6	-66.3086	0.00518799				45.6	-70.0684	0.00640869
45.7	-66.8335	-60.73	0.00610352	45.7	-223.999	-228.577	0.00610352	45.7	-78.4302	0.00640869	45.7	-66.2964	0.00549316				45.7	-70.0989	0.00640869
45.8	-65.6128	-58.5938	0.00610352	45.8	-224.609	-228.577	0.00518799	45.8	-77.8198	0.00640869	45.8	-66.3025	0.00549316				45.8	-70.0684	0.00640869
45.9	-61.0352	-58.5938	0.00579834	45.9	-225.22	-228.882	0.00549316	45.9	-77.8198	0.00488281	45.9	-66.272	0.00518799				45.9	-70.0684	0.00488281
46	-59.8145	-61.9507	0.00518799	46	-223.999	-231.018	0.00488281	46	-77.8198	0.00427246	46	-66.272	0.00488281				46	-70.0684	0.00427246
46.1	-61.3403	-59.8145	0.00457764	46.1	-224.304	-229.187	0.00518799	46.1	-78.7354	0.00457764	46.1	-66.2903	0.00488281				46.1	-70.0378	0.00457764
46.2	-62.2559	-59.5093	0.00518799	46.2	-223.083	-227.966	0.00549316	46.2	-77.2095	0.00549316	46.2	-66.2842	0.00549316				46.2	-70.0684	0.00549316
46.3	-61.6455	-62.561	0.00549316	46.3	-220.642	-229.187	0.00610352	46.3	-77.2095	0.00518799	46.3	-66.2659	0.00518799				46.3	-70.0684	0.00518799
46.4	-65.918	-62.561	0.00579834	46.4	-222.473	-228.882	0.00579834	46.4	-76.2939	0.00610352	46.4	-66.2903	0.00549316				46.4	-70.0684	0.00610352
46.5	-63.4766	-60.1196	0.00579834	46.5	-223.083	-224.609	0.00549316	46.5	-77.5146	0.00579834	46.5	-66.2598	0.00549316				46.5	-70.0989	0.00579834
46.6	-63.4766	-60.1196	0.00579834	46.6	-224.915	-224.609	0.00427246	46.6	-76.9043	0.00640869	46.6	-66.272	0.00518799				46.6	-70.0684	0.00640869
46.7	-65.918	-61.6455	0.00488281	46.7	-223.694	-223.694	0.00457764	46.7	-76.2939	0.00427246	46.7	-66.2476	0.00488281				46.7	-70.0684	0.00427246
46.8	-63.4766	-60.73	0.00488281	46.8	-221.558	-225.22	0.00579834	46.8	-78.125	0.00488281	46.8	-66.272	0.00518799				46.8	-70.0378	0.00488281
46.9	-65.0024	-62.561	0.00488281	46.9	-221.863	-230.408	0.00610352	46.9	-76.5991	0.00518799	46.9	-66.2537	0.00549316				46.9	-70.0684	0.00518799
47	-66.2231	-60.1196	0.00518799	47	-224.304	-228.271	0.00518799	47	-76.9043	0.00579834	47	-66.2476	0.00518799				47	-70.0684	0.00579834
47.1	-65.6128	-60.1196	0.00549316	47.1	-222.473	-226.44	0.00518799	47.1	-76.5991	0.00579834	47.1	-66.2659	0.00549316				47.1	-70.0684	0.00579834
47.2	-61.9507	-59.5093	0.00610352	47.2	-220.642	-229.187	0.00488281	47.2	-76.2939	0.00610352	47.2	-66.2598	0.00549316				47.2	-70.0989	0.00610352
47.3	-62.8662	-61.9507	0.00518799	47.3	-221.558	-228.271	0.00549316	47.3	-76.9043	0.00579834	47.3	-66.2292	0.00518799				47.3	-70.0684	0.00579834
47.4	-65.6128	-61.0352	0.00488281	47.4	-222.778	-227.966	0.00549316	47.4	-77.8198	0.00518799	47.4	-66.2659	0.00518799				47.4	-70.0684	0.00518799
47.5	-65.0024	-60.4248	0.00427246	47.5	-222.168	-230.408	0.00579834	47.5	-75.9888	0.00457764	47.5	-66.2537	0.00518799				47.5	-70.0684	0.00457764
47.6	-65.0024	-59.5093	0.00457764	47.6	-225.83	-230.713	0.00579834	47.6	-77.8198	0.00518799	47.6	-66.2537	0.00549316				47.6	-70.0684	0.00518799
47.7	-67.4438	-57.6782	0.00457764	47.7	-224.915	-230.408	0.00457764	47.7	-77.2095	0.00579834	47.7	-66.2476	0.00549316				47.7	-70.0684	0.00579834
47.8	-66.8335	-58.2886	0.00549316	47.8	-224.609	-229.797	0.00488281	47.8	-77.2095	0.00671387	47.8	-66.2354	0.00549316				47.8	-70.0684	0.00671387
47.9	-64.3921	-61.3403	0.00610352	47.9	-224.609	-233.154	0.00518799	47.9	-76.2939	0.00579834	47.9	-66.2537	0.00549316				47.9	-70.0684	0.00579834
48	-65.6128	-60.4248	0.00579834	48	-225.525	-233.765	0.00579834	48	-77.2095	0.00549316	48	-66.2598	0.00518799				48	-70.0684	0.00549316
48.1	-63.1714	-59.5093	0.00549316	48.1	-227.356	-231.323	0.00549316	48.1	-76.5991	0.00549316	48.1	-66.2476	0.00518799				48.1	-70.0684	0.00549316
48.2	-63.7817	-57.9834	0.00457764	48.2	-225.525	-230.713	0.00549316	48.2	-76.2939	0.00518799	48.2	-66.2476	0.00518799				48.2	-70.0684	0.00518799
48.3	-64.3921	-57.6782	0.00396729	48.3	-226.135	-229.187	0.00518799	48.3	-78.4302	0.00488281	48.3	-66.2292	0.00549316				48.3	-70.0684	0.00488281
48.4	-62.8662	-59.5093	0.00518799	48.4	-227.356	-228.882	0.00518799	48.4	-79.0405	0.00579834	48.4	-66.2354	0.00549316				48.4	-70.0684	0.00579834
48.5	-63.7817	-59.8145	0.00518799	48.5	-224.304	-228.577	0.00518799	48.5	-77.8198	0.00579834	48.5	-66.2537	0.00549316				48.5	-70.0684	0.00579834
48.6	-63.1714	-61.3403	0.00610352	48.6	-225.83	-232.239	0.00610352	48.6	-79.0405	0.00640869	48.6	-66.2354	0.00518799				48.6	-70.0378	0.00640869
48.7	-62.8662	-60.73	0.00549316	48.7	-226.135	-231.934	0.00549316	48.7	-79.0405	0.00579834	48.7	-66.2292	0.00549316				48.7	-70.0684	0.00579834
48.8	-63.1714	-63.1714	0.00518799	48.8	-226.746	-229.492	0.00549316	48.8	-76.9043	0.00518799	48.8	-66.2415	0.00549316				48.8	-70.0684	0.00518799
48.9	-66.8335	-61.6455	0.00488281	48.9	-225.22	-232.849	0.00488281	48.9	-76.5991	0.00488281	48.9	-66.2292	0.00518799				48.9	-70.0378	0.00488281
49	-66.8335	-63.4766	0.00457764	49	-226.746	-231.934	0.00549316	49	-78.4302	0.00488281	49	-66.2292	0.00518799				49	-70.0684	0.00488281
49.1	-64.6973	-63.4766	0.00457764	49.1	-228.271	-230.713	0.00549316	49.1	-79.0405	0.00518799	49.1	-66.2292	0.00549316				49.1	-70.0989	0.00518799
49.2	-63.4766	-62.2559	0.00579834	49.2	-225.525	-232.239	0.00640869	49.2	-80.2612	0.00610352	49.2	-66.2354	0.00549316				49.2	-70.0684	0.00610352
49.3	-64.0869	-61.6455	0.00579834	49.3	-226.135	-230.713	0.00518799	49.3	-79.0405	0.00640869	49.3	-66.217	0.00518799				49.3	-70.0684	0.00640869
49.4	-65.3076	-60.4248	0.00579834	49.4	-227.356	-230.408	0.00518799	49.4	-77.2095	0.00610352	49.4	-66.2231	0.00549316				49.4	-70.0684	0.00610352
49.5	-65.918	-61.3403	0.00549316	49.5	-226.746	-230.713	0.00457764	49.5	-78.4302	0.00518799	49.5	-66.2231	0.00579834				49.5	-70.0684	0.00518799
49.6	-65.3076	-60.73	0.00518799	49.6	-227.051	-230.713	0.00518799	49.6	-77.8198	0.00518799	49.6	-66.2231	0.00518799				49.6	-70.0684	0.00518799
49.7	-66.5283	-63.1714	0.00518799	49.7	-224.915	-231.628	0.00579834	49.7	-77.5146	0.00457764	49.7	-66.217	0.00518799				49.7	-70.0684	0.00457764
49.8	-64.0869	-63.1714	0.00457764	49.8	-223.999	-234.375	0.00579834	49.8	-77.5146	0.00488281	49.8	-66.2048	0.00518799				49.8	-70.0684	0.00488281
49.9	-62.8662	-65.0024	0.00518799	49.9	-223.389	-232.544	0.00549316	49.9	-78.4302	0.00610352	49.9	-66.2048	0.00549316				49.9	-70.0684	0.00610352
50	-62.2559	-63.4766	0.00579834	50	-225.22	-230.713	0.00457764	50	-77.5146	0.00610352	50	-66.2048	0.00549316				50	-70.0684	0.00610352
50.1	-62.8662	-62.8662	0.00610352	50.1	-225.22	-230.103	0.00427246	50.1	-79.9561	0.00579834	50.1	-66.2109	0.00518799				50.1	-70.0378	0.00579834
50.2	-64.3921	-65.0024	0.00579834	50.2	-223.999	-231.018	0.00549316	50.2	-80.5664	0.00549316	50.2	-66.1926	0.00549316				50.2	-70.0378	0.00549316
50.3	-66.5283	-64.3921	0.00549316	50.3	-224.304	-232.239	0.00579834	50.3	-79.3457	0.00549316	50.3	-66.1926	0.00549316				50.3	-70.0378	0.00549316
50.4	-65.6128	-65.3076	0.00488281	50.4	-223.694	-231.628	0.00549316	50.4	-79.0405	0.00457764	50.4	-66.2109	0.00518799				50.4	-70.0684	0.00457764
50.5	-64.0869	-62.8662	0.00488281	50.5	-222.473	-230.103	0.00518799	50.5	-79.3457	0.00518799	50.5	-66.1926	0.00549316				50.5	-70.0684	0.00518799
50.6	-63.1714	-61.0352	0.00579834	50.6	-223.083	-231.323	0.00488281	50.6	-79.6509	0.00579834	50.6	-66.2109	0.00518799				50.6	-70.0684	0.00579834
50.7	-62.8662	-61.3403	0.00579834	50.7	-222.778	-230.713	0.00518799	50.7	-77.8198	0.00640869	50.7	-66.1926	0.00549316				50.7	-70.0684	0.00640869
50.8	-62.2559	-61.3403	0.00579834	50.8	-222.778	-232.849	0.00549316	50.8	-78.4302	0.00579834	50.8	-66.1926	0.00518799				50.8	-70.0989	0.00579834
50.9	-64.0869	-61.9507	0.00579834	50.9	-223.389	-233.154	0.00610352	50.9	-79.0405	0.00549316	50.9	-66.1987	0.00549316				50.9	-70.0684	0.00549316
51	-63.1714	-61.0352	0.00549316	51	-223.694	-231.018	0.00579834	51	-80.8716	0.00518799	51	-66.2109	0.00518799				51	-70.0684	0.00518799
51.1	-63.1714	-61.6455	0.00549316	51.1	-223.999	-226.44	0.00518799	51.1	-79.9561	0.00579834	51.1	-66.2292	0.00549316				51.1	-70.0684	0.00579834
51.2	-61.0352	-63.4766	0.00427246	51.2	-223.083	-228.577	0.00488281	51.2	-79.3457	0.00518799	51.2	-66.2109	0.00549316				51.2	-70.0684	0.00518799
51.3	-63.1714	-62.8662	0.00488281	51.3	-223.083	-231.018	0.00518799	51.3	-78.7354	0.00579834	51.3	-66.2109	0.00518799				51.3	-70.0378	0.00579834
51.4	-63.4766	-63.1714	0.00488281	51.4	-220.947	-229.797	0.00549316	51.4	-77.5146	0.00610352	51.4	-66.1987	0.00549316				51.4	-70.0684	0.00610352
51.5	-60.73	-59.8145	0.00610352	51.5	-220.337	-232.849	0.00579834	51.5	-78.4302	0.00640869	51.5	-66.1926	0.00518799				51.5	-70.0684	0.00640869
51.6	-62.2559	-59.5093	0.00579834	51.6	-224.304	-229.187	0.00549316	51.6	-78.4302	0.00579834	51.6	-66.2048	0.00549316				51.6	-70.0684	0.00579834
51.7	-63.1714	-61.3403	0.00579834	51.7	-222.473	-229.492	0.00518799	51.7	-79.3457	0.00549316	51.7	-66.217	0.00549316				51.7	-70.0989	0.00549316
51.8	-63.1714	-60.4248	0.00518799	51.8	-222.168	-229.187	0.00549316	51.8	-78.4302	0.00549316	51.8	-66.217	0.00549316				51.8	-70.0684	0.00549316
51.9	-64.3921	-62.8662	0.00488281	51.9	-223.999	-233.154	0.00549316	51.9	-79.6509	0.00549316	51.9	-66.2231	0.00518799				51.9	-70.0989	0.00549316
52	-63.4766	-65.3076	0.00518799	52	-224.304	-232.849	0.00579834	52	-79.9561	0.00549316	52	-66.2109	0.00518799				52	-70.0684	0.00549316
52.1	-63.7817	-66.2231	0.00640869	52.1	-223.083	-229.492	0.00549316	52.1	-78.4302	0.00610352	52.1	-66.2048	0.00518799				52.1	-70.0989	0.00610352
52.2	-64.3921	-64.3921	0.00549316	52.2	-223.999	-227.661	0.00549316	52.2	-78.4302	0.00579834	52.2	-66.2048	0.00518799				52.2	-70.0684	0.00579834
52.3	-65.0024	-60.73	0.00610352	52.3	-225.525	-224.304	0.00457764	52.3	-78.125	0.00640869	52.3	-66.217	0.00549316				52.3	-70.0684	0.00640869
52.4	-65.0024	-63.1714	0.00579834	52.4	-223.083	-229.492	0.00518799	52.4	-79.0405	0.00518799	52.4	-66.2048	0.00549316				52.4	-70.0684	0.00518799
52.5	-63.1714	-61.9507	0.00549316	52.5	-222.168	-230.103	0.00518799	52.5	-79.0405	0.00488281	52.5	-66.1987	0.00549316				52.5	-70.0684	0.00488281
52.6	-62.8662	-66.2231	0.00488281	52.6	-221.863	-231.628	0.00610352	52.6	-77.5146	0.00518799	52.6	-66.2109	0.00518799				52.6	-70.0684	0.00518799
52.7	-63.7817	-66.2231	0.00488281	52.7	-224.915	-231.323	0.00610352	52.7	-77.8198	0.00549316	52.7	-66.2048	0.00518799				52.7	-70.0684	0.00549316
52.8	-65.918	-65.918	0.00518799	52.8	-223.999	-230.103	0.00518799	52.8	-77.8198	0.00579834	52.8	-66.2048	0.00518799				52.8	-70.0378	0.00579834
52.9	-65.3076	-62.561	0.00518799	52.9	-225.22	-229.187	0.00457764	52.9	-78.7354	0.00610352	52.9	-66.1743	0.00549316				52.9	-70.0684	0.00610352
53	-64.3921	-60.1196	0.00579834	53	-222.168	-229.187	0.00549316	53	-79.9561	0.00549316	53	-66.1987	0.00549316				53	-70.0684	0.00549316
53.1	-65.0024	-64.0869	0.00640869	53.1	-225.22	-227.966	0.00549316	53.1	-78.7354	0.00549316	53.1	-66.1682	0.00549316				53.1	-70.0684	0.00549316
53.2	-64.0869	-63.7817	0.00518799	53.2	-226.135	-230.713	0.00579834	53.2	-78.125	0.00457764	53.2	-66.1865	0.00579834				53.2	-70.0684	0.00457764
53.3	-65.0024	-65.0024	0.00549316	53.3	-226.44	-230.103	0.00518799	53.3	-79.0405	0.00518799	53.3	-66.1743	0.00549316				53.3	-70.0684	0.00518799
53.4	-67.4438	-63.4766	0.00488281	53.4	-225.22	-232.544	0.00518799	53.4	-78.4302	0.00549316	53.4	-66.1438	0.00518799				53.4	-70.0989	0.00549316
53.5	-62.8662	-64.6973	0.00549316	53.5	-226.746	-231.628	0.00457764	53.5	-77.5146	0.00640869	53.5	-66.1682	0.00518799				53.5	-70.0989	0.00640869
53.6	-64.0869	-66.5283	0.00488281	53.6	-226.135	-231.018	0.00457764	53.6	-78.125	0.00579834	53.6	-66.1621	0.00518799				53.6	-70.0684	0.00579834
53.7	-63.7817	-65.6128	0.00579834	53.7	-222.168	-228.882	0.00549316	53.7	-79.0405	0.00579834	53.7	-66.1682	0.00549316				53.7	-70.0684	0.00579834
53.8	-61.9507	-63.1714	0.00610352	53.8	-223.999	-228.577	0.00549316	53.8	-78.125	0.00518799	53.8	-66.1499	0.00549316				53.8	-70.0989	0.00518799
53.9	-59.5093	-61.3403	0.00610352	53.9	-222.778	-233.765	0.00518799	53.9	-78.4302	0.00518799	53.9	-66.1682	0.00549316				53.9	-70.0684	0.00518799
54	-62.8662	-61.9507	0.00579834	54	-224.304	-234.07	0.00457764	54	-79.6509	0.00488281	54	-66.1682	0.00549316				54	-70.0684	0.00488281
54.1	-64.0869	-61.9507	0.00518799	54.1	-221.863	-233.154	0.00549316	54.1	-77.8198	0.00579834	54.1	-66.1621	0.00518799				54.1	-70.0684	0.00579834
54.2	-65.3076	-64.0869	0.00488281	54.2	-221.863	-228.882	0.00549316	54.2	-78.7354	0.00610352	54.2	-66.1804	0.00518799				54.2	-70.0684	0.00610352
54.3	-62.561	-64.3921	0.00488281	54.3	-220.947	-227.966	0.00579834	54.3	-79.0405	0.00640869	54.3	-66.1682	0.00549316				54.3	-70.0684	0.00640869
54.4	-63.1714	-62.561	0.00518799	54.4	-221.252	-230.408	0.00549316	54.4	-80.2612	0.00579834	54.4	-66.1682	0.00518799				54.4	-70.0684	0.00579834
54.5	-65.918	-65.3076	0.00549316	54.5	-222.778	-230.408	0.00549316	54.5	-77.5146	0.00549316	54.5	-66.1804	0.00518799				54.5	-70.0378	0.00549316
54.6	-67.1387	-66.5283	0.00549316	54.6	-219.727	-227.356	0.00518799	54.6	-78.125	0.00488281	54.6	-66.1926	0.00610352				54.6	-70.0684	0.00488281
54.7	-65.6128	-64.3921	0.00579834	54.7	-217.896	-230.103	0.00518799	54.7	-77.5146	0.00488281	54.7	-66.2048	0.00549316				54.7	-70.0684	0.00488281
54.8	-61.6455	-63.4766	0.00488281	54.8	-217.59	-232.544	0.00549316	54.8	-77.5146	0.00457764	54.8	-66.2109	0.00518799				54.8	-70.0684	0.00457764
54.9	-62.8662	-65.3076	0.00457764	54.9	-216.37	-232.849	0.00610352	54.9	-77.2095	0.00610352	54.9	-66.1987	0.00518799				54.9	-70.0684	0.00610352
55	-65.3076	-64.3921	0.00518799	55	-220.337	-232.849	0.00549316	55	-77.8198	0.00549316	55	-66.2048	0.00518799				55	-70.0684	0.00549316
55.1	-66.5283	-64.6973	0.00488281	55.1	-221.252	-233.154	0.00488281	55.1	-78.4302	0.00579834	55.1	-66.2109	0.00518799				55.1	-70.0684	0.00579834
55.2	-65.0024	-64.3921	0.00518799	55.2	-219.727	-230.408	0.00457764	55.2	-77.5146	0.00518799	55.2	-66.2048	0.00549316				55.2	-70.0684	0.00518799
55.3	-63.7817	-65.0024	0.00579834	55.3	-221.558	-233.765	0.00610352	55.3	-77.5146	0.00488281	55.3	-66.2109	0.00579834				55.3	-70.0684	0.00488281
55.4	-62.8662	-63.7817	0.00610352	55.4	-222.168	-233.154	0.00640869	55.4	-75.9888	0.00427246	55.4	-66.2109	0.00518799				55.4	-70.0684	0.00427246
55.5	-66.5283	-63.4766	0.00549316	55.5	-221.863	-230.103	0.00518799	55.5	-78.125	0.00518799	55.5	-66.1804	0.00549316				55.5	-70.0684	0.00518799
55.6	-66.8335	-62.561	0.00488281	55.6	-223.083	-233.154	0.00518799	55.6	-79.0405	0.00579834	55.6	-66.2048	0.00488281				55.6	-70.0684	0.00579834
55.7	-63.1714	-63.7817	0.00457764	55.7	-223.694	-232.849	0.00457764	55.7	-79.0405	0.00610352	55.7	-66.2109	0.00518799				55.7	-70.0684	0.00610352
55.8	-64.3921	-63.4766	0.00396729	55.8	-223.999	-231.018	0.00518799	55.8	-78.7354	0.00579834	55.8	-66.2109	0.00518799				55.8	-70.0684	0.00579834
55.9	-65.0024	-61.3403	0.00549316	55.9	-220.642	-234.07	0.00518799	55.9	-79.6509	0.00549316	55.9	-66.2231	0.00518799				55.9	-70.0989	0.00549316
56	-62.8662	-62.2559	0.00549316	56	-221.558	-231.628	0.00640869	56	-78.125	0.00518799	56	-66.2109	0.00549316				56	-70.0684	0.00518799
56.1	-62.561	-61.9507	0.00549316	56.1	-220.642	-231.934	0.00579834	56.1	-79.6509	0.00488281	56.1	-66.2231	0.00549316				56.1	-70.0684	0.00488281
56.2	-63.4766	-59.8145	0.00579834	56.2	-221.252	-233.154	0.00610352	56.2	-78.125	0.00488281	56.2	-66.217	0.00549316				56.2	-70.0684	0.00488281
56.3	-63.4766	-61.6455	0.00457764	56.3	-223.999	-233.154	0.00427246	56.3	-79.6509	0.00549316	56.3	-66.2292	0.00518799				56.3	-70.0684	0.00549316
56.4	-65.6128	-63.1714	0.00488281	56.4	-224.304	-232.544	0.00488281	56.4	-79.6509	0.00640869	56.4	-66.2476	0.00518799				56.4	-70.0684	0.00640869
56.5	-64.3921	-64.0869	0.00488281	56.5	-221.863	-232.849	0.00549316	56.5	-79.0405	0.00579834	56.5	-66.2292	0.00488281				56.5	-70.0684	0.00579834
56.6	-64.3921	-62.561	0.00549316	56.6	-221.558	-231.323	0.00610352	56.6	-79.6509	0.00579834	56.6	-66.2292	0.00518799				56.6	-70.0684	0.00579834
56.7	-63.1714	-61.3403	0.00488281	56.7	-224.304	-231.018	0.00579834	56.7	-80.2612	0.00549316	56.7	-66.2354	0.00549316				56.7	-70.0989	0.00549316
56.8	-63.1714	-62.2559	0.00579834	56.8	-224.609	-232.239	0.00549316	56.8	-78.7354	0.00488281	56.8	-66.2231	0.00579834				56.8	-70.0989	0.00488281
56.9	-60.73	-62.8662	0.00549316	56.9	-222.778	-231.934	0.00457764	56.9	-79.0405	0.00457764	56.9	-66.2537	0.00549316				56.9	-70.0684	0.00457764
57	-64.3921	-65.6128	0.00518799	57	-223.999	-230.713	0.00518799	57	-77.5146	0.00549316	57	-66.2476	0.00518799				57	-70.0989	0.00549316
57.1	-62.8662	-62.8662	0.00427246	57.1	-222.168	-231.323	0.00549316	57.1	-77.5146	0.00640869	57.1	-66.2537	0.00488281				57.1	-70.0684	0.00640869
57.2	-61.9507	-61.9507	0.00488281	57.2	-221.558	-231.018	0.00549316	57.2	-78.4302	0.00579834	57.2	-66.2292	0.00488281				57.2	-70.0684	0.00579834
57.3	-62.561	-60.73	0.00488281	57.3	-224.304	-231.018	0.00549316	57.3	-78.125	0.00579834	57.3	-66.2781	0.00518799				57.3	-70.0684	0.00579834
57.4	-64.6973	-61.9507	0.00610352	57.4	-222.473	-228.271	0.00488281	57.4	-76.5991	0.00549316	57.4	-66.2537	0.00549316				57.4	-70.0989	0.00549316
57.5	-66.2231	-62.2559	0.00579834	57.5	-221.558	-227.661	0.00457764	57.5	-79.3457	0.00518799	57.5	-66.2537	0.00549316				57.5	-70.0684	0.00518799
57.6	-65.918	-60.73	0.00549316	57.6	-218.811	-231.018	0.00579834	57.6	-79.0405	0.00579834	57.6	-66.2781	0.00579834				57.6	-70.0684	0.00579834
57.7	-65.3076	-61.9507	0.00518799	57.7	-216.98	-231.323	0.00579834	57.7	-77.8198	0.00518799	57.7	-66.2781	0.00518799				57.7	-70.0684	0.00518799
57.8	-67.749	-59.8145	0.00518799	57.8	-220.642	-230.408	0.00579834	57.8	-79.0405	0.00610352	57.8	-66.272	0.00518799				57.8	-70.0989	0.00610352
57.9	-62.8662	-61.9507	0.00457764	57.9	-221.863	-230.103	0.00549316	57.9	-77.8198	0.00610352	57.9	-66.272	0.00488281				57.9	-70.0378	0.00610352
58	-65.3076	-59.5093	0.00518799	58	-220.337	-228.577	0.00488281	58	-79.0405	0.00640869	58	-66.2659	0.00518799				58	-70.0684	0.00640869
58.1	-67.4438	-61.6455	0.00671387	58.1	-220.947	-230.408	0.00549316	58.1	-79.0405	0.00518799	58.1	-66.272	0.00549316				58.1	-70.0684	0.00518799
58.2	-66.5283	-61.9507	0.00640869	58.2	-218.506	-229.492	0.00579834	58.2	-79.6509	0.00518799	58.2	-66.272	0.00549316				58.2	-70.0684	0.00518799
58.3	-67.749	-61.3403	0.00549316	58.3	-217.285	-229.187	0.00579834	58.3	-78.4302	0.00488281	58.3	-66.2476	0.00549316				58.3	-70.0684	0.00488281
58.4	-68.3594	-59.8145	0.00549316	58.4	-218.201	-231.018	0.00549316	58.4	-78.4302	0.00549316	58.4	-66.2537	0.00549316				58.4	-70.0684	0.00549316
58.5	-68.9697	-60.4248	0.00457764	58.5	-220.642	-231.934	0.00488281	58.5	-77.8198	0.00549316	58.5	-66.2903	0.00488281				58.5	-70.0684	0.00549316
58.6	-66.8335	-64.0869	0.00488281	58.6	-221.558	-229.797	0.00488281	58.6	-78.4302	0.00640869	58.6	-66.2903	0.00518799				58.6	-70.0684	0.00640869
58.7	-66.2231	-60.73	0.00518799	58.7	-221.252	-227.966	0.00549316	58.7	-79.0405	0.00579834	58.7	-66.272	0.00488281				58.7	-70.0989	0.00579834
58.8	-65.0024	-58.5938	0.00549316	58.8	-219.116	-227.661	0.00610352	58.8	-78.7354	0.00610352	58.8	-66.2659	0.00579834				58.8	-70.0684	0.00610352
58.9	-64.3921	-57.9834	0.00579834	58.9	-222.168	-228.271	0.00610352	58.9	-80.5664	0.00488281	58.9	-66.2659	0.00549316				58.9	-70.0684	0.00488281
59	-65.918	-59.2041	0.00671387	59	-221.252	-230.408	0.00488281	59	-78.7354	0.00488281	59	-66.2659	0.00549316				59	-70.0989	0.00488281
59.1	-66.5283	-64.0869	0.00549316	59.1	-222.778	-231.934	0.00518799	59.1	-79.6509	0.00549316	59.1	-66.2781	0.00518799				59.1	-70.0684	0.00549316
59.2	-66.5283	-63.4766	0.00549316	59.2	-223.083	-229.492	0.00488281	59.2	-77.8198	0.00518799	59.2	-66.272	0.00549316				59.2	-70.0989	0.00518799
59.3	-63.7817	-61.0352	0.00488281	59.3	-223.083	-227.356	0.00518799	59.3	-78.125	0.00549316	59.3	-66.2598	0.00518799				59.3	-70.0378	0.00549316
59.4	-64.3921	-63.7817	0.00457764	59.4	-221.863	-230.103	0.00579834	59.4	-78.7354	0.00579834	59.4	-66.2842	0.00518799				59.4	-70.0684	0.00579834
59.5	-64.3921	-61.0352	0.00579834	59.5	-224.609	-227.051	0.00610352	59.5	-79.6509	0.00518799	59.5	-66.2537	0.00549316				59.5	-70.0684	0.00518799
59.6	-66.2231	-60.4248	0.00549316	59.6	-225.22	-229.187	0.00518799	59.6	-79.3457	0.00518799	59.6	-66.272	0.00549316				59.6	-70.0684	0.00518799
59.7	-66.2231	-61.9507	0.00610352	59.7	-226.746	-230.103	0.00549316	59.7	-78.125	0.00488281	59.7	-66.2781	0.00549316				59.7	-70.0378	0.00488281
59.8	-65.6128	-60.73	0.00579834	59.8	-225.83	-232.544	0.00518799	59.8	-77.2095	0.00549316	59.8	-66.2781	0.00549316				59.8	-70.0684	0.00549316
59.9	-65.6128	-59.5093	0.00549316	59.9	-221.863	-233.459	0.00610352	59.9	-75.0732	0.00640869	59.9	-66.2659	0.00549316				59.9	-70.0684	0.00640869
60	-67.749	-62.561	0.00488281	60	-223.083	-233.459	0.00610352	60	-77.2095	0.00640869	60	-66.2842	0.00549316				60	-70.0989	0.00640869
60.1	-67.749	-61.3403	0.00488281	60.1	-223.694	-231.628	0.00518799	60.1	-77.2095	0.00579834	60.1	-66.2659	0.00518799				60.1	-70.0684	0.00579834
60.2	-68.6646	-62.8662	0.00518799	60.2	-226.44	-231.323	0.00549316	60.2	-78.4302	0.00579834	60.2	-66.2598	0.00549316				60.2	-70.0378	0.00579834
60.3	-66.8335	-63.1714	0.00579834	60.3	-226.135	-230.408	0.00457764	60.3	-78.4302	0.00488281	60.3	-66.2659	0.00579834				60.3	-70.0989	0.00488281
60.4	-67.4438	-61.3403	0.00518799	60.4	-225.525	-231.628	0.00549316	60.4	-77.8198	0.00488281	60.4	-66.2598	0.00549316				60.4	-70.0989	0.00488281
60.5	-65.6128	-61.0352	0.00671387	60.5	-223.999	-230.103	0.00610352	60.5	-77.8198	0.00549316	60.5	-66.2598	0.00488281				60.5	-70.0989	0.00549316
60.6	-68.3594	-60.1196	0.00518799	60.6	-227.356	-230.713	0.00549316	60.6	-76.5991	0.00671387	60.6	-66.2781	0.00549316				60.6	-70.0989	0.00671387
60.7	-65.0024	-63.4766	0.00518799	60.7	-226.746	-230.713	0.00579834	60.7	-80.2612	0.00549316	60.7	-66.272	0.00579834				60.7	-70.0378	0.00549316
60.8	-63.4766	-61.3403	0.00457764	60.8	-227.356	-231.628	0.00488281	60.8	-79.9561	0.00579834	60.8	-66.2537	0.00518799				60.8	-70.0684	0.00579834
60.9	-66.5283	-61.3403	0.00549316	60.9	-227.966	-233.154	0.00457764	60.9	-78.4302	0.00549316	60.9	-66.2659	0.00518799				60.9	-70.0684	0.00549316
61	-65.0024	-60.4248	0.00549316	61	-227.356	-233.154	0.00579834	61	-78.4302	0.00518799	61	-66.2415	0.00518799				61	-70.0684	0.00518799
61.1	-61.6455	-61.3403	0.00640869	61.1	-228.577	-233.154	0.00579834	61.1	-78.7354	0.00488281	61.1	-66.272	0.00518799				61.1	-70.0684	0.00488281
61.2	-63.7817	-58.8989	0.00579834	61.2	-225.22	-229.492	0.00579834	61.2	-79.9561	0.00549316	61.2	-66.272	0.00518799				61.2	-70.0684	0.00549316
61.3	-61.3403	-58.8989	0.00549316	61.3	-224.609	-228.577	0.00518799	61.3	-79.3457	0.00671387	61.3	-66.2659	0.00549316				61.3	-70.0684	0.00671387
61.4	-64.3921	-60.4248	0.00488281	61.4	-222.168	-228.577	0.00518799	61.4	-79.3457	0.00732422	61.4	-66.2842	0.00518799				61.4	-70.0684	0.00732422
61.5	-69.8853	-60.1196	0.00488281	61.5	-221.863	-230.103	0.00488281	61.5	-79.0405	0.00549316	61.5	-66.2598	0.00518799				61.5	-70.0684	0.00549316
61.6	-69.2749	-61.3403	0.00488281	61.6	-222.778	-231.628	0.00579834	61.6	-78.125	0.00518799	61.6	-66.272	0.00549316				61.6	-70.0989	0.00518799
61.7	-66.2231	-61.9507	0.00579834	61.7	-224.609	-231.018	0.00518799	61.7	-78.125	0.00488281	61.7	-66.2598	0.00518799				61.7	-70.0378	0.00488281
61.8	-65.3076	-62.561	0.00549316	61.8	-223.389	-231.018	0.00579834	61.8	-78.4302	0.00488281	61.8	-66.2781	0.00549316				61.8	-70.0684	0.00488281
61.9	-66.8335	-60.1196	0.00610352	61.9	-226.746	-228.577	0.00488281	61.9	-78.125	0.00488281	61.9	-66.2903	0.00549316				61.9	-70.0684	0.00488281
62	-68.6646	-57.6782	0.00549316	62	-227.051	-231.018	0.00488281	62	-77.8198	0.00610352	62	-66.272	0.00549316				62	-70.0684	0.00610352
62.1	-67.749	-61.0352	0.00518799	62.1	-225.525	-230.408	0.00518799	62.1	-78.125	0.00579834	62.1	-66.272	0.00518799				62.1	-70.0684	0.00579834
62.2	-67.1387	-62.2559	0.00457764	62.2	-223.389	-231.323	0.00579834	62.2	-78.7354	0.00640869	62.2	-66.2476	0.00549316				62.2	-70.0684	0.00640869
62.3	-65.6128	-60.4248	0.00488281	62.3	-221.558	-233.765	0.00610352	62.3	-77.5146	0.00488281	62.3	-66.272	0.00549316				62.3	-70.0684	0.00488281
62.4	-67.1387	-58.2886	0.00518799	62.4	-224.304	-235.291	0.00549316	62.4	-75.6836	0.00549316	62.4	-66.2903	0.00518799				62.4	-70.0989	0.00549316
62.5	-65.6128	-59.2041	0.00579834	62.5	-222.473	-233.765	0.00488281	62.5	-78.7354	0.00488281	62.5	-66.2964	0.00518799				62.5	-70.0684	0.00488281
62.6	-64.6973	-58.5938	0.00579834	62.6	-222.168	-234.375	0.00488281	62.6	-77.5146	0.00549316	62.6	-66.2964	0.00579834				62.6	-70.0684	0.00549316
62.7	-62.8662	-59.5093	0.00549316	62.7	-221.863	-233.459	0.00549316	62.7	-77.2095	0.00579834	62.7	-66.2964	0.00549316				62.7	-70.0684	0.00579834
62.8	-62.8662	-61.9507	0.00488281	62.8	-220.947	-234.07	0.00579834	62.8	-77.2095	0.00671387	62.8	-66.2964	0.00549316				62.8	-70.0378	0.00671387
62.9	-67.1387	-62.8662	0.00518799	62.9	-221.558	-231.934	0.00610352	62.9	-78.125	0.00671387	62.9	-66.2964	0.00518799				62.9	-70.0684	0.00671387
63	-62.8662	-63.1714	0.00457764	63	-224.304	-232.544	0.00488281	63	-79.3457	0.00610352	63	-66.2964	0.00518799				63	-70.0684	0.00610352
63.1	-66.8335	-61.6455	0.00488281	63.1	-224.304	-231.934	0.00488281	63.1	-78.125	0.00457764	63.1	-66.3208	0.00518799				63.1	-70.0684	0.00457764
63.2	-66.2231	-58.5938	0.00549316	63.2	-225.525	-231.018	0.00518799	63.2	-76.9043	0.00518799	63.2	-66.3269	0.00549316				63.2	-70.0684	0.00518799
63.3	-65.0024	-62.8662	0.00579834	63.3	-224.304	-232.544	0.00610352	63.3	-78.125	0.00488281	63.3	-66.3208	0.00579834				63.3	-70.0684	0.00488281
63.4	-65.3076	-63.7817	0.00579834	63.4	-224.304	-230.713	0.00579834	63.4	-77.2095	0.00579834	63.4	-66.3086	0.00549316				63.4	-70.0684	0.00579834
63.5	-68.6646	-60.4248	0.00549316	63.5	-224.609	-230.408	0.00549316	63.5	-78.125	0.00549316	63.5	-66.3269	0.00518799				63.5	-70.0684	0.00549316
63.6	-69.8853	-59.8145	0.00457764	63.6	-226.135	-230.408	0.00488281	63.6	-79.0405	0.00579834	63.6	-66.3208	0.00549316				63.6	-70.0684	0.00579834
63.7	-68.9697	-60.4248	0.00457764	63.7	-227.051	-231.628	0.00488281	63.7	-79.3457	0.00579834	63.7	-66.2964	0.00488281				63.7	-70.0684	0.00579834
63.8	-67.4438	-61.6455	0.00488281	63.8	-226.135	-233.459	0.00488281	63.8	-79.6509	0.00549316	63.8	-66.3147	0.00488281				63.8	-70.0684	0.00549316
63.9	-66.5283	-62.8662	0.00549316	63.9	-226.746	-231.628	0.00579834	63.9	-79.0405	0.00427246	63.9	-66.3269	0.00549316				63.9	-70.0684	0.00427246
64	-68.0542	-60.73	0.00579834	64	-225.22	-233.154	0.00579834	64	-78.4302	0.00488281	64	-66.3208	0.00579834				64	-70.0684	0.00488281
64.1	-66.5283	-63.1714	0.00579834	64.1	-227.356	-230.713	0.00518799	64.1	-77.5146	0.00549316	64.1	-66.3269	0.00549316				64.1	-70.0684	0.00549316
64.2	-62.561	-62.561	0.00488281	64.2	-228.271	-231.018	0.00579834	64.2	-77.8198	0.00640869	64.2	-66.333	0.00518799				64.2	-70.0378	0.00640869
64.3	-61.3403	-59.5093	0.00518799	64.3	-227.051	-231.323	0.00457764	64.3	-77.2095	0.00579834	64.3	-66.333	0.00518799				64.3	-70.0684	0.00579834
64.4	-65.0024	-62.561	0.00427246	64.4	-227.661	-231.934	0.00579834	64.4	-79.0405	0.00640869	64.4	-66.333	0.00488281				64.4	-70.0684	0.00640869
64.5	-67.1387	-63.4766	0.00457764	64.5	-229.187	-229.797	0.00579834	64.5	-78.4302	0.00549316	64.5	-66.333	0.00518799				64.5	-70.0684	0.00549316
64.6	-63.7817	-60.1196	0.00518799	64.6	-228.882	-227.966	0.00610352	64.6	-79.6509	0.00518799	64.6	-66.3452	0.00518799				64.6	-70.0684	0.00518799
64.7	-62.8662	-60.4248	0.00549316	64.7	-224.304	-229.797	0.00518799	64.7	-76.9043	0.00488281	64.7	-66.3391	0.00579834				64.7	-70.0684	0.00488281
64.8	-61.3403	-58.2886	0.00640869	64.8	-227.661	-229.492	0.00518799	64.8	-77.8198	0.00549316	64.8	-66.3269	0.00549316				64.8	-70.0989	0.00549316
64.9	-66.2231	-61.3403	0.00579834	64.9	-228.577	-229.797	0.00488281	64.9	-77.5146	0.00610352	64.9	-66.3452	0.00518799				64.9	-70.0684	0.00610352
65	-68.6646	-62.561	0.00579834	65	-229.797	-232.239	0.00579834	65	-76.2939	0.00640869	65	-66.333	0.00549316				65	-70.0684	0.00640869
65.1	-68.0542	-62.2559	0.00366211	65.1	-226.746	-229.492	0.00518799	65.1	-77.5146	0.00549316	65.1	-66.333	0.00518799				65.1	-70.0684	0.00549316
65.2	-65.3076	-63.4766	0.00488281	65.2	-229.492	-230.103	0.00549316	65.2	-77.8198	0.00579834	65.2	-66.3269	0.00549316				65.2	-70.0684	0.00579834
65.3	-65.3076	-62.8662	0.00518799	65.3	-230.408	-231.323	0.00488281	65.3	-78.7354	0.00457764	65.3	-66.3513	0.00518799				65.3	-70.0378	0.00457764
65.4	-63.1714	-63.7817	0.00549316	65.4	-228.271	-231.628	0.00518799	65.4	-77.8198	0.00518799	65.4	-66.3452	0.00518799				65.4	-70.0378	0.00518799
65.5	-63.4766	-64.3921	0.00549316	65.5	-227.966	-229.797	0.00488281	65.5	-79.9561	0.00518799	65.5	-66.3574	0.00518799				65.5	-70.0684	0.00518799
65.6	-64.3921	-65.3076	0.00610352	65.6	-225.83	-225.22	0.00610352	65.6	-79.9561	0.00579834	65.6	-66.3513	0.00518799				65.6	-70.0989	0.00579834
65.7	-64.0869	-65.0024	0.00549316	65.7	-227.051	-228.271	0.00549316	65.7	-78.125	0.00518799	65.7	-66.3391	0.00549316				65.7	-70.0684	0.00518799
65.8	-66.8335	-64.0869	0.00518799	65.8	-227.051	-228.577	0.00610352	65.8	-79.6509	0.00549316	65.8	-66.3452	0.00488281				65.8	-70.0684	0.00549316
65.9	-66.2231	-63.1714	0.00488281	65.9	-225.525	-227.051	0.00457764	65.9	-78.125	0.00579834	65.9	-66.3574	0.00549316				65.9	-70.0684	0.00579834
66	-64.3921	-61.0352	0.00518799	66	-224.915	-227.051	0.00427246	66	-78.125	0.00488281	66	-66.333	0.00518799				66	-70.0684	0.00488281
66.1	-65.0024	-62.8662	0.00518799	66.1	-226.135	-227.661	0.00488281	66.1	-78.7354	0.00488281	66.1	-66.333	0.00549316				66.1	-70.0684	0.00488281
66.2	-61.0352	-61.6455	0.00549316	66.2	-228.882	-228.577	0.00579834	66.2	-77.5146	0.00518799	66.2	-66.3452	0.00549316				66.2	-70.0684	0.00518799
66.3	-61.9507	-63.1714	0.00579834	66.3	-230.713	-227.661	0.00579834	66.3	-79.6509	0.00549316	66.3	-66.3574	0.00549316				66.3	-70.0684	0.00549316
66.4	-65.0024	-63.1714	0.00579834	66.4	-228.577	-230.103	0.00579834	66.4	-78.4302	0.00640869	66.4	-66.3513	0.00549316				66.4	-70.0684	0.00640869
66.5	-65.3076	-63.7817	0.00549316	66.5	-228.577	-229.797	0.00457764	66.5	-78.7354	0.00579834	66.5	-66.3452	0.00518799				66.5	-70.0684	0.00579834
66.6	-65.0024	-62.561	0.00488281	66.6	-228.882	-228.577	0.00518799	66.6	-78.4302	0.00579834	66.6	-66.3452	0.00518799				66.6	-70.0684	0.00579834
66.7	-65.0024	-63.1714	0.00488281	66.7	-227.966	-228.882	0.00518799	66.7	-79.3457	0.00488281	66.7	-66.3513	0.00518799				66.7	-70.0378	0.00488281
66.8	-65.918	-61.6455	0.00518799	66.8	-227.966	-228.882	0.00549316	66.8	-79.0405	0.00488281	66.8	-66.3452	0.00488281				66.8	-70.0989	0.00488281
66.9	-65.3076	-61.9507	0.00549316	66.9	-228.882	-231.018	0.00579834	66.9	-79.6509	0.00518799	66.9	-66.333	0.00549316				66.9	-70.0684	0.00518799
67	-65.3076	-66.5283	0.00640869	67	-228.882	-228.577	0.00488281	67	-79.6509	0.00579834	67	-66.3452	0.00579834				67	-70.0684	0.00579834
67.1	-66.5283	-63.1714	0.00579834	67.1	-227.661	-226.135	0.00518799	67.1	-78.125	0.00579834	67.1	-66.3452	0.00549316				67.1	-70.0378	0.00579834
67.2	-69.2749	-61.0352	0.00579834	67.2	-227.661	-224.304	0.00457764	67.2	-77.8198	0.00518799	67.2	-66.3452	0.00518799				67.2	-70.0684	0.00518799
67.3	-68.9697	-62.561	0.00518799	67.3	-228.882	-226.44	0.00579834	67.3	-79.0405	0.00518799	67.3	-66.3513	0.00488281				67.3	-70.0684	0.00518799
67.4	-68.6646	-62.2559	0.00579834	67.4	-230.103	-228.271	0.00579834	67.4	-80.5664	0.00518799	67.4	-66.333	0.00518799				67.4	-70.0684	0.00518799
67.5	-66.5283	-61.9507	0.00488281	67.5	-230.408	-232.849	0.00549316	67.5	-80.5664	0.00488281	67.5	-66.3452	0.00518799				67.5	-70.0684	0.00488281
67.6	-65.6128	-62.561	0.00549316	67.6	-231.323	-230.408	0.00518799	67.6	-80.2612	0.00488281	67.6	-66.3513	0.00518799				67.6	-70.0989	0.00488281
67.7	-65.6128	-62.8662	0.00549316	67.7	-233.459	-230.103	0.00549316	67.7	-79.6509	0.00579834	67.7	-66.3513	0.00549316				67.7	-70.0684	0.00579834
67.8	-65.0024	-64.0869	0.00579834	67.8	-231.934	-231.018	0.00488281	67.8	-80.2612	0.00640869	67.8	-66.3574	0.00549316				67.8	-70.0684	0.00640869
67.9	-66.5283	-64.3921	0.00579834	67.9	-229.187	-229.187	0.00640869	67.9	-80.2612	0.00640869	67.9	-66.3513	0.00488281				67.9	-70.0684	0.00640869
68	-67.4438	-64.0869	0.00518799	68	-228.882	-229.187	0.00579834	68	-79.6509	0.00579834	68	-66.3818	0.00488281				68	-70.0684	0.00579834
68.1	-66.5283	-65.3076	0.00457764	68.1	-231.323	-227.966	0.00579834	68.1	-79.9561	0.00518799	68.1	-66.3696	0.00518799				68.1	-70.0684	0.00518799
68.2	-64.6973	-64.0869	0.00518799	68.2	-228.577	-228.577	0.00457764	68.2	-79.0405	0.00457764	68.2	-66.3574	0.00518799				68.2	-70.0684	0.00457764
68.3	-65.6128	-63.7817	0.00518799	68.3	-225.22	-229.492	0.00488281	68.3	-79.3457	0.00549316	68.3	-66.3696	0.00518799				68.3	-70.0989	0.00549316
68.4	-66.2231	-63.1714	0.00579834	68.4	-223.389	-230.713	0.00579834	68.4	-77.5146	0.00549316	68.4	-66.3879	0.00549316				68.4	-70.0989	0.00549316
68.5	-65.3076	-65.0024	0.00549316	68.5	-223.999	-226.746	0.00610352	68.5	-78.4302	0.00579834	68.5	-66.3696	0.00549316				68.5	-70.0684	0.00579834
68.6	-65.918	-66.5283	0.00579834	68.6	-227.661	-226.135	0.00549316	68.6	-78.4302	0.00579834	68.6	-66.3879	0.00549316				68.6	-70.0684	0.00579834
68.7	-67.749	-66.2231	0.00488281	68.7	-224.915	-227.051	0.00518799	68.7	-78.7354	0.00579834	68.7	-66.3818	0.00518799				68.7	-70.0684	0.00579834
68.8	-65.918	-67.4438	0.00549316	68.8	-224.304	-228.882	0.00488281	68.8	-80.2612	0.00457764	68.8	-66.394	0.00549316				68.8	-70.0684	0.00457764
68.9	-64.0869	-65.6128	0.00579834	68.9	-223.694	-229.492	0.00488281	68.9	-78.125	0.00488281	68.9	-66.3635	0.00488281				68.9	-70.0684	0.00488281
69	-64.3921	-65.918	0.00518799	69	-225.22	-228.271	0.00610352	69	-79.0405	0.00518799	69	-66.3818	0.00518799				69	-70.0989	0.00518799
69.1	-62.561	-60.73	0.00518799	69.1	-225.525	-228.271	0.00579834	69.1	-80.8716	0.00549316	69.1	-66.3757	0.00549316				69.1	-70.0684	0.00549316
69.2	-63.7817	-64.0869	0.00610352	69.2	-221.252	-226.746	0.00610352	69.2	-80.2612	0.00579834	69.2	-66.3696	0.00549316				69.2	-70.0378	0.00579834
69.3	-63.4766	-65.3076	0.00549316	69.3	-222.168	-229.797	0.00457764	69.3	-80.8716	0.00579834	69.3	-66.3879	0.00518799				69.3	-70.0684	0.00579834
69.4	-61.0352	-68.6646	0.00549316	69.4	-221.558	-232.544	0.00488281	69.4	-80.5664	0.00579834	69.4	-66.3757	0.00518799				69.4	-70.0684	0.00579834
69.5	-65.918	-65.3076	0.00488281	69.5	-221.863	-233.459	0.00518799	69.5	-79.6509	0.00488281	69.5	-66.394	0.00549316				69.5	-70.0684	0.00488281
69.6	-65.6128	-65.3076	0.00518799	69.6	-222.168	-228.271	0.00579834	69.6	-81.1768	0.00427246	69.6	-66.3635	0.00518799				69.6	-70.0684	0.00427246
69.7	-61.3403	-66.2231	0.00457764	69.7	-222.778	-227.966	0.00579834	69.7	-79.3457	0.00457764	69.7	-66.3879	0.00518799				69.7	-70.0989	0.00457764
69.8	-63.7817	-65.0024	0.00518799	69.8	-223.694	-227.356	0.00549316	69.8	-79.0405	0.00518799	69.8	-66.3818	0.00549316				69.8	-70.0684	0.00518799
69.9	-63.7817	-65.6128	0.00549316	69.9	-225.83	-227.051	0.00488281	69.9	-79.0405	0.00610352	69.9	-66.3696	0.00549316				69.9	-70.0684	0.00610352
70	-64.0869	-61.3403	0.00610352	70	-223.694	-227.051	0.00518799	70	-77.5146	0.00610352	70	-66.3879	0.00549316				70	-70.0684	0.00610352
70.1	-65.0024	-63.1714	0.00549316	70.1	-224.304	-227.966	0.00549316	70.1	-78.4302	0.00579834	70.1	-66.3696	0.00518799				70.1	-70.0684	0.00579834
70.2	-64.6973	-65.0024	0.00549316	70.2	-223.083	-227.966	0.00549316	70.2	-79.6509	0.00518799	70.2	-66.3818	0.00549316				70.2	-70.0684	0.00518799
70.3	-64.3921	-62.8662	0.00488281	70.3	-223.999	-228.882	0.00579834	70.3	-79.0405	0.00549316	70.3	-66.3818	0.00518799				70.3	-70.0684	0.00549316
70.4	-64.6973	-63.7817	0.00488281	70.4	-224.609	-229.797	0.00518799	70.4	-78.4302	0.00427246	70.4	-66.3696	0.00518799				70.4	-70.0684	0.00427246
70.5	-65.6128	-63.4766	0.00488281	70.5	-225.22	-228.271	0.00457764	70.5	-80.5664	0.00518799	70.5	-66.3757	0.00549316				70.5	-70.0684	0.00518799
70.6	-66.8335	-61.3403	0.00549316	70.6	-224.915	-229.187	0.00518799	70.6	-79.6509	0.00549316	70.6	-66.3574	0.00579834				70.6	-70.0684	0.00549316
70.7	-65.3076	-64.3921	0.00579834	70.7	-223.389	-228.882	0.00579834	70.7	-78.125	0.00671387	70.7	-66.3757	0.00579834				70.7	-70.0378	0.00671387
70.8	-62.8662	-65.6128	0.00579834	70.8	-224.304	-226.135	0.00549316	70.8	-79.3457	0.00610352	70.8	-66.3818	0.00549316				70.8	-70.0989	0.00610352
70.9	-65.0024	-64.6973	0.00518799	70.9	-222.168	-227.051	0.00549316	70.9	-77.8198	0.00549316	70.9	-66.3818	0.00518799				70.9	-70.0989	0.00549316
71	-63.4766	-63.7817	0.00518799	71	-223.999	-226.746	0.00518799	71	-77.5146	0.00488281	71	-66.3757	0.00549316				71	-70.0684	0.00488281
71.1	-64.6973	-67.4438	0.00427246	71.1	-223.694	-227.051	0.00518799	71.1	-76.5991	0.00518799	71.1	-66.3757	0.00518799				71.1	-70.0684	0.00518799
71.2	-61.9507	-64.0869	0.00457764	71.2	-224.304	-226.746	0.00640869	71.2	-78.4302	0.00518799	71.2	-66.3696	0.00549316				71.2	-70.0989	0.00518799
71.3	-61.0352	-61.3403	0.00549316	71.3	-224.304	-224.609	0.00549316	71.3	-79.0405	0.00579834	71.3	-66.3879	0.00549316				71.3	-70.0378	0.00579834
71.4	-60.4248	-63.4766	0.00610352	71.4	-224.304	-227.661	0.00549316	71.4	-79.9561	0.00579834	71.4	-66.3635	0.00579834				71.4	-70.0684	0.00579834
71.5	-61.6455	-62.8662	0.00579834	71.5	-222.168	-229.492	0.00518799	71.5	-77.8198	0.00640869	71.5	-66.3879	0.00518799				71.5	-70.0684	0.00640869
71.6	-65.918	-62.2559	0.00518799	71.6	-222.778	-230.103	0.00457764	71.6	-79.9561	0.00579834	71.6	-66.3757	0.00549316				71.6	-70.0684	0.00579834
71.7	-64.3921	-61.9507	0.00488281	71.7	-224.609	-232.544	0.00518799	71.7	-80.2612	0.00640869	71.7	-66.3513	0.00518799				71.7	-70.0378	0.00640869
71.8	-63.4766	-61.0352	0.00488281	71.8	-224.304	-228.882	0.00549316	71.8	-79.9561	0.00457764	71.8	-66.3757	0.00549316				71.8	-70.0684	0.00457764
71.9	-65.918	-61.3403	0.00488281	71.9	-224.304	-227.051	0.00640869	71.9	-79.6509	0.00549316	71.9	-66.3574	0.00518799				71.9	-70.0684	0.00549316
72	-65.6128	-63.1714	0.00518799	72	-223.083	-229.492	0.00549316	72	-78.125	0.00549316	72	-66.3818	0.00549316				72	-70.0684	0.00549316
72.1	-64.3921	-65.0024	0.00579834	72.1	-222.168	-230.408	0.00518799	72.1	-77.8198	0.00640869	72.1	-66.3757	0.00579834				72.1	-70.0684	0.00640869
72.2	-65.0024	-63.1714	0.00549316	72.2	-223.694	-229.187	0.00488281	72.2	-78.4302	0.00640869	72.2	-66.3757	0.00549316				72.2	-70.0684	0.00640869
72.3	-65.0024	-61.0352	0.00549316	72.3	-224.609	-228.577	0.00518799	72.3	-79.0405	0.00549316	72.3	-66.3879	0.00549316				72.3	-70.0684	0.00549316
72.4	-64.3921	-62.2559	0.00457764	72.4	-223.083	-231.934	0.00579834	72.4	-76.5991	0.00457764	72.4	-66.3696	0.00488281				72.4	-70.0684	0.00457764
72.5	-63.1714	-63.7817	0.00488281	72.5	-226.44	-230.713	0.00579834	72.5	-79.0405	0.00518799	72.5	-66.3757	0.00549316				72.5	-70.0684	0.00518799
72.6	-63.4766	-63.4766	0.00427246	72.6	-226.44	-229.492	0.00579834	72.6	-79.0405	0.00488281	72.6	-66.3757	0.00518799				72.6	-70.0684	0.00488281
72.7	-65.918	-61.9507	0.00518799	72.7	-225.22	-227.661	0.00488281	72.7	-77.8198	0.00549316	72.7	-66.3879	0.00518799				72.7	-70.0684	0.00549316
72.8	-66.2231	-64.0869	0.00549316	72.8	-225.525	-230.408	0.00549316	72.8	-77.2095	0.00579834	72.8	-66.3818	0.00579834				72.8	-70.0684	0.00579834
72.9	-65.3076	-65.0024	0.00579834	72.9	-225.83	-231.323	0.00488281	72.9	-78.4302	0.00610352	72.9	-66.3879	0.00549316				72.9	-70.0684	0.00610352
73	-63.1714	-64.0869	0.00579834	73	-223.083	-228.577	0.00579834	73	-78.125	0.00579834	73	-66.3635	0.00549316				73	-70.0684	0.00579834
73.1	-61.3403	-66.8335	0.00488281	73.1	-222.168	-229.187	0.00549316	73.1	-79.9561	0.00518799	73.1	-66.3757	0.00518799				73.1	-70.0378	0.00518799
73.2	-62.8662	-63.7817	0.00488281	73.2	-226.44	-231.934	0.00549316	73.2	-79.9561	0.00579834	73.2	-66.3818	0.00488281				73.2	-70.0378	0.00579834
73.3	-60.73	-64.3921	0.00518799	73.3	-227.051	-232.544	0.00457764	73.3	-78.4302	0.00518799	73.3	-66.3879	0.00518799				73.3	-70.0378	0.00518799
73.4	-63.4766	-63.1714	0.00518799	73.4	-228.271	-234.07	0.00457764	73.4	-79.9561	0.00549316	73.4	-66.3879	0.00518799				73.4	-70.0684	0.00549316
73.5	-64.6973	-64.6973	0.00640869	73.5	-224.609	-230.103	0.00518799	73.5	-79.6509	0.00640869	73.5	-66.3818	0.00579834				73.5	-70.0684	0.00640869
73.6	-66.5283	-67.1387	0.00579834	73.6	-224.304	-232.849	0.00579834	73.6	-78.4302	0.00610352	73.6	-66.3696	0.00549316				73.6	-70.0378	0.00610352
73.7	-62.561	-64.3921	0.00610352	73.7	-227.356	-231.323	0.00518799	73.7	-79.9561	0.00549316	73.7	-66.3696	0.00518799				73.7	-70.0684	0.00549316
73.8	-66.2231	-63.4766	0.00518799	73.8	-227.661	-229.187	0.00579834	73.8	-79.6509	0.00427246	73.8	-66.3757	0.00518799				73.8	-70.0684	0.00427246
73.9	-63.1714	-66.8335	0.00518799	73.9	-225.83	-230.408	0.00488281	73.9	-80.8716	0.00427246	73.9	-66.3696	0.00457764				73.9	-70.0684	0.00427246
74	-64.0869	-67.749	0.00518799	74	-223.999	-229.492	0.00518799	74	-79.0405	0.00488281	74	-66.3757	0.00488281				74	-70.0684	0.00488281
74.1	-65.6128	-64.3921	0.00518799	74.1	-224.609	-229.492	0.00549316	74.1	-77.8198	0.00518799	74.1	-66.3757	0.00488281				74.1	-70.0684	0.00518799
74.2	-63.1714	-61.6455	0.00518799	74.2	-224.304	-231.934	0.00579834	74.2	-76.5991	0.00579834	74.2	-66.3696	0.00579834				74.2	-70.0684	0.00579834
74.3	-63.7817	-64.3921	0.00640869	74.3	-224.609	-231.628	0.00579834	74.3	-78.4302	0.00640869	74.3	-66.3757	0.00579834				74.3	-70.0684	0.00640869
74.4	-65.3076	-62.561	0.00549316	74.4	-226.746	-231.628	0.00488281	74.4	-78.4302	0.00640869	74.4	-66.3879	0.00518799				74.4	-70.0684	0.00640869
74.5	-62.8662	-63.4766	0.00488281	74.5	-224.304	-232.544	0.00488281	74.5	-79.9561	0.00518799	74.5	-66.394	0.00488281				74.5	-70.0684	0.00518799
74.6	-61.9507	-61.9507	0.00457764	74.6	-222.473	-232.849	0.00579834	74.6	-80.8716	0.00518799	74.6	-66.3757	0.00488281				74.6	-70.0989	0.00518799
74.7	-64.6973	-63.4766	0.00518799	74.7	-227.051	-231.018	0.00701904	74.7	-79.6509	0.00518799	74.7	-66.3696	0.00488281				74.7	-70.0684	0.00518799
74.8	-65.0024	-63.7817	0.00457764	74.8	-227.966	-229.797	0.00549316	74.8	-79.6509	0.00518799	74.8	-66.3757	0.00518799				74.8	-70.0989	0.00518799
74.9	-61.9507	-63.4766	0.00579834	74.9	-227.051	-233.154	0.00549316	74.9	-78.7354	0.00549316	74.9	-66.3818	0.00549316				74.9	-70.0989	0.00549316
75	-61.6455	-62.8662	0.00640869	75	-226.44	-234.07	0.00488281	75	-79.6509	0.00579834	75	-66.3818	0.00549316				75	-70.0684	0.00579834
75.1	-66.5283	-62.2559	0.00579834	75.1	-226.746	-233.459	0.00518799	75.1	-77.8198	0.00610352	75.1	-66.3818	0.00549316				75.1	-70.0684	0.00610352
75.2	-65.3076	-63.4766	0.00549316	75.2	-227.356	-234.985	0.00518799	75.2	-79.0405	0.00640869	75.2	-66.3879	0.00457764				75.2	-70.0989	0.00640869
75.3	-66.2231	-61.6455	0.00518799	75.3	-226.44	-231.323	0.00610352	75.3	-77.8198	0.00457764	75.3	-66.3879	0.00518799				75.3	-70.0684	0.00457764
75.4	-66.2231	-62.561	0.00457764	75.4	-224.609	-230.408	0.00549316	75.4	-79.0405	0.00457764	75.4	-66.4124	0.00518799				75.4	-70.0684	0.00457764
75.5	-65.6128	-63.1714	0.00457764	75.5	-225.525	-231.323	0.00579834	75.5	-79.3457	0.00457764	75.5	-66.4062	0.00518799				75.5	-70.0684	0.00457764
75.6	-65.6128	-60.1196	0.00518799	75.6	-224.915	-230.408	0.00427246	75.6	-79.0405	0.00579834	75.6	-66.3818	0.00549316				75.6	-70.0684	0.00579834
75.7	-61.6455	-58.8989	0.00640869	75.7	-224.915	-229.492	0.00518799	75.7	-78.125	0.00610352	75.7	-66.4246	0.00579834				75.7	-70.0684	0.00610352
75.8	-64.0869	-58.5938	0.00518799	75.8	-222.778	-227.966	0.00549316	75.8	-78.4302	0.00640869	75.8	-66.4307	0.00610352				75.8	-70.0684	0.00640869
75.9	-64.0869	-59.2041	0.00549316	75.9	-222.778	-226.135	0.00579834	75.9	-77.8198	0.00579834	75.9	-66.4246	0.00518799				75.9	-70.0684	0.00579834
76	-64.6973	-64.6973	0.00518799	76	-223.083	-230.103	0.00579834	76	-76.5991	0.00640869	76	-66.4368	0.00488281				76	-70.0684	0.00640869
76.1	-65.3076	-65.6128	0.00488281	76.1	-223.999	-228.271	0.00518799	76.1	-76.5991	0.00457764	76.1	-66.4368	0.00518799				76.1	-70.0989	0.00457764
76.2	-66.2231	-62.8662	0.00457764	76.2	-223.999	-228.271	0.00488281	76.2	-78.4302	0.00457764	76.2	-66.4307	0.00549316				76.2	-70.0684	0.00457764
76.3	-62.2559	-66.2231	0.00579834	76.3	-223.389	-227.356	0.00518799	76.3	-76.9043	0.00518799	76.3	-66.4124	0.00579834				76.3	-70.0684	0.00518799
76.4	-61.0352	-63.7817	0.00579834	76.4	-220.947	-228.882	0.00549316	76.4	-78.125	0.00610352	76.4	-66.4429	0.00579834				76.4	-70.0684	0.00610352
76.5	-62.561	-63.4766	0.00579834	76.5	-224.304	-228.882	0.00640869	76.5	-76.5991	0.00640869	76.5	-66.4307	0.00579834				76.5	-70.0684	0.00640869
76.6	-61.0352	-64.3921	0.00518799	76.6	-224.304	-230.103	0.00518799	76.6	-78.7354	0.00579834	76.6	-66.4368	0.00549316				76.6	-70.0989	0.00579834
76.7	-64.3921	-66.2231	0.00518799	76.7	-223.999	-227.661	0.00457764	76.7	-79.3457	0.00518799	76.7	-66.4307	0.00488281				76.7	-70.0684	0.00518799
76.8	-63.1714	-67.4438	0.00457764	76.8	-221.863	-228.882	0.00518799	76.8	-79.0405	0.00488281	76.8	-66.449	0.00549316				76.8	-70.0989	0.00488281
76.9	-63.7817	-65.3076	0.00518799	76.9	-221.558	-229.492	0.00518799	76.9	-79.3457	0.00427246	76.9	-66.4368	0.00549316				76.9	-70.0684	0.00427246
77	-63.1714	-62.2559	0.00549316	77	-223.083	-230.713	0.00579834	77	-77.2095	0.00518799	77	-66.4368	0.00579834				77	-70.0684	0.00518799
77.1	-63.1714	-63.4766	0.00579834	77.1	-225.83	-232.544	0.00549316	77.1	-77.2095	0.00579834	77.1	-66.4124	0.00518799				77.1	-70.0684	0.00579834
77.2	-64.0869	-62.561	0.00518799	77.2	-223.083	-228.271	0.00549316	77.2	-77.5146	0.00640869	77.2	-66.4429	0.00549316				77.2	-70.0684	0.00640869
77.3	-65.918	-63.7817	0.00518799	77.3	-224.304	-230.408	0.00457764	77.3	-77.8198	0.00579834	77.3	-66.4246	0.00549316				77.3	-70.0684	0.00579834
77.4	-64.3921	-63.1714	0.00488281	77.4	-221.558	-231.323	0.00488281	77.4	-77.5146	0.00549316	77.4	-66.449	0.00518799				77.4	-70.0684	0.00549316
77.5	-64.3921	-66.5283	0.00518799	77.5	-225.22	-232.544	0.00549316	77.5	-75.6836	0.00549316	77.5	-66.449	0.00549316				77.5	-70.0684	0.00549316
77.6	-64.6973	-64.0869	0.00457764	77.6	-225.83	-231.628	0.00610352	77.6	-75.6836	0.00488281	77.6	-66.4368	0.00518799				77.6	-70.0684	0.00488281
77.7	-61.3403	-66.5283	0.00518799	77.7	-226.135	-231.628	0.00549316	77.7	-77.8198	0.00457764	77.7	-66.4307	0.00579834				77.7	-70.0684	0.00457764
77.8	-62.2559	-64.6973	0.00579834	77.8	-225.83	-232.544	0.00549316	77.8	-76.9043	0.00549316	77.8	-66.4307	0.00579834				77.8	-70.0684	0.00549316
77.9	-62.8662	-64.0869	0.00579834	77.9	-224.609	-234.375	0.00457764	77.9	-77.2095	0.00549316	77.9	-66.449	0.00549316				77.9	-70.0684	0.00549316
78	-63.4766	-61.6455	0.00549316	78	-224.609	-231.323	0.00518799	78	-77.8198	0.00610352	78	-66.4429	0.00518799				78	-70.0684	0.00610352
78.1	-68.0542	-59.5093	0.00457764	78.1	-224.609	-230.408	0.00549316	78.1	-77.2095	0.00549316	78.1	-66.4612	0.00518799				78.1	-70.0684	0.00549316
78.2	-68.0542	-62.8662	0.00457764	78.2	-227.051	-227.661	0.00549316	78.2	-77.8198	0.00488281	78.2	-66.4612	0.00518799				78.2	-70.0684	0.00488281
78.3	-65.3076	-63.1714	0.00518799	78.3	-225.22	-230.408	0.00518799	78.3	-77.5146	0.00457764	78.3	-66.4429	0.00549316				78.3	-70.0378	0.00457764
78.4	-67.1387	-62.8662	0.00488281	78.4	-226.746	-229.492	0.00457764	78.4	-78.4302	0.00518799	78.4	-66.4429	0.00549316				78.4	-70.0684	0.00518799
78.5	-64.3921	-62.561	0.00549316	78.5	-226.135	-231.323	0.00488281	78.5	-79.0405	0.00549316	78.5	-66.4307	0.00549316				78.5	-70.0989	0.00549316
78.6	-63.7817	-61.9507	0.00549316	78.6	-222.778	-229.492	0.00549316	78.6	-78.7354	0.00640869	78.6	-66.4429	0.00579834				78.6	-70.0684	0.00640869
78.7	-62.8662	-63.7817	0.00518799	78.7	-223.694	-231.323	0.00579834	78.7	-77.5146	0.00579834	78.7	-66.4307	0.00518799				78.7	-70.0989	0.00579834
78.8	-68.0542	-65.3076	0.00457764	78.8	-223.389	-229.797	0.00549316	78.8	-80.8716	0.00610352	78.8	-66.4368	0.00518799				78.8	-70.0684	0.00610352
78.9	-66.5283	-64.0869	0.00488281	78.9	-222.168	-228.271	0.00488281	78.9	-80.8716	0.00549316	78.9	-66.4368	0.00518799				78.9	-70.0684	0.00549316
79	-65.3076	-65.0024	0.00427246	79	-220.947	-229.187	0.00427246	79	-79.0405	0.00518799	79	-66.4124	0.00518799				79	-70.0684	0.00518799
79.1	-65.0024	-63.7817	0.00488281	79.1	-222.168	-228.271	0.00488281	79.1	-79.3457	0.00457764	79.1	-66.4062	0.00549316				79.1	-70.0684	0.00457764
79.2	-65.6128	-61.0352	0.00549316	79.2	-223.083	-228.271	0.00579834	79.2	-77.8198	0.00549316	79.2	-66.4185	0.00549316				79.2	-70.0684	0.00549316
79.3	-66.5283	-63.1714	0.00610352	79.3	-220.337	-228.882	0.00610352	79.3	-78.125	0.00579834	79.3	-66.4185	0.00549316				79.3	-70.0684	0.00579834
79.4	-67.1387	-66.5283	0.00549316	79.4	-222.168	-229.187	0.00518799	79.4	-78.125	0.00640869	79.4	-66.4307	0.00518799				79.4	-70.0684	0.00640869
79.5	-66.8335	-66.5283	0.00579834	79.5	-223.083	-233.154	0.00549316	79.5	-80.2612	0.00549316	79.5	-66.4124	0.00518799				79.5	-70.0684	0.00549316
79.6	-67.4438	-64.3921	0.00488281	79.6	-221.863	-231.323	0.00427246	79.6	-79.9561	0.00518799	79.6	-66.4307	0.00518799				79.6	-70.0378	0.00518799
79.7	-64.3921	-65.3076	0.00488281	79.7	-223.999	-228.577	0.00549316	79.7	-78.7354	0.00549316	79.7	-66.4001	0.00488281				79.7	-70.0989	0.00549316
79.8	-65.918	-65.6128	0.00457764	79.8	-223.999	-226.746	0.00518799	79.8	-76.5991	0.00640869	79.8	-66.4001	0.00549316				79.8	-70.0378	0.00640869
79.9	-65.0024	-67.4438	0.00579834	79.9	-224.304	-228.271	0.00579834	79.9	-78.125	0.00488281	79.9	-66.4001	0.00549316				79.9	-70.0684	0.00488281
80	-60.1196	-67.1387	0.00610352	80	-223.083	-228.577	0.00549316	80	-78.4302	0.00610352	80	-66.4246	0.00518799				80	-70.0989	0.00610352
80.1	-59.8145	-65.3076	0.00549316	80.1	-221.863	-233.154	0.00518799	80.1	-78.7354	0.00579834	80.1	-66.4062	0.00549316				80.1	-70.0684	0.00579834
80.2	-65.3076	-66.8335	0.00518799	80.2	-224.304	-231.323	0.00488281	80.2	-79.0405	0.00640869	80.2	-66.4185	0.00549316				80.2	-70.0989	0.00640869
80.3	-67.749	-63.4766	0.00549316	80.3	-224.609	-227.356	0.00549316	80.3	-78.125	0.00549316	80.3	-66.4185	0.00518799				80.3	-70.0378	0.00549316
80.4	-67.4438	-65.0024	0.00488281	80.4	-225.525	-228.882	0.00579834	80.4	-80.8716	0.00518799	80.4	-66.4001	0.00518799				80.4	-70.0378	0.00518799
80.5	-66.2231	-66.8335	0.00518799	80.5	-227.051	-231.628	0.00610352	80.5	-80.5664	0.00488281	80.5	-66.4062	0.00518799				80.5	-70.0989	0.00488281
80.6	-65.3076	-65.918	0.00518799	80.6	-224.304	-230.408	0.00488281	80.6	-80.2612	0.00518799	80.6	-66.4001	0.00549316				80.6	-70.0684	0.00518799
80.7	-62.8662	-63.7817	0.00579834	80.7	-222.168	-229.187	0.00488281	80.7	-77.5146	0.00579834	80.7	-66.4062	0.00518799				80.7	-70.0684	0.00579834
80.8	-65.6128	-61.9507	0.00579834	80.8	-220.642	-229.797	0.00518799	80.8	-79.0405	0.00610352	80.8	-66.4307	0.00549316				80.8	-70.0684	0.00610352
80.9	-65.3076	-65.918	0.00549316	80.9	-222.168	-231.018	0.00549316	80.9	-79.3457	0.00579834	80.9	-66.4368	0.00549316				80.9	-70.0684	0.00579834
81	-66.5283	-65.3076	0.00579834	81	-223.694	-230.103	0.00579834	81	-78.7354	0.00549316	81	-66.4246	0.00518799				81	-70.0684	0.00549316
81.1	-65.0024	-61.0352	0.00488281	81.1	-221.863	-231.934	0.00549316	81.1	-80.2612	0.00518799	81.1	-66.4307	0.00488281				81.1	-70.0684	0.00518799
81.2	-65.3076	-64.3921	0.00488281	81.2	-224.609	-230.408	0.00518799	81.2	-79.6509	0.00518799	81.2	-66.4307	0.00518799				81.2	-70.0684	0.00518799
81.3	-64.3921	-65.6128	0.00488281	81.3	-224.609	-229.492	0.00457764	81.3	-81.7871	0.00610352	81.3	-66.4429	0.00518799				81.3	-70.0684	0.00610352
81.4	-65.0024	-63.7817	0.00579834	81.4	-227.051	-228.271	0.00549316	81.4	-82.0923	0.00518799	81.4	-66.449	0.00518799				81.4	-70.0989	0.00518799
81.5	-65.3076	-64.3921	0.00579834	81.5	-225.525	-231.018	0.00579834	81.5	-80.2612	0.00610352	81.5	-66.449	0.00549316				81.5	-70.0684	0.00610352
81.6	-68.3594	-62.561	0.00610352	81.6	-227.966	-230.408	0.00640869	81.6	-81.7871	0.00640869	81.6	-66.4368	0.00549316				81.6	-70.0989	0.00640869
81.7	-68.6646	-63.1714	0.00518799	81.7	-225.525	-230.103	0.00518799	81.7	-80.8716	0.00610352	81.7	-66.4368	0.00518799				81.7	-70.0684	0.00610352
81.8	-65.6128	-60.73	0.00518799	81.8	-225.525	-231.628	0.00549316	81.8	-79.6509	0.00518799	81.8	-66.4429	0.00518799				81.8	-70.0684	0.00518799
81.9	-63.1714	-63.1714	0.00579834	81.9	-222.778	-231.628	0.00457764	81.9	-78.7354	0.00396729	81.9	-66.4246	0.00518799				81.9	-70.0684	0.00396729
82	-59.8145	-62.561	0.00518799	82	-223.083	-232.849	0.00579834	82	-80.8716	0.00488281	82	-66.449	0.00549316				82	-70.0684	0.00488281
82.1	-61.3403	-66.2231	0.00579834	82.1	-224.915	-229.492	0.00579834	82.1	-80.2612	0.00549316	82.1	-66.4307	0.00518799				82.1	-70.0684	0.00549316
82.2	-59.8145	-65.3076	0.00640869	82.2	-224.304	-230.713	0.00579834	82.2	-78.4302	0.00579834	82.2	-66.4307	0.00549316				82.2	-70.0684	0.00579834
82.3	-63.1714	-64.0869	0.00549316	82.3	-224.915	-230.103	0.00488281	82.3	-80.2612	0.00640869	82.3	-66.4307	0.00518799				82.3	-70.0684	0.00640869
82.4	-61.9507	-63.4766	0.00579834	82.4	-222.778	-228.577	0.00488281	82.4	-80.8716	0.00579834	82.4	-66.4246	0.00518799				82.4	-70.0684	0.00579834
82.5	-60.1196	-66.8335	0.00488281	82.5	-223.083	-228.882	0.00518799	82.5	-79.6509	0.00549316	82.5	-66.4246	0.00518799				82.5	-70.0684	0.00549316
82.6	-65.6128	-65.3076	0.00549316	82.6	-226.746	-230.103	0.00671387	82.6	-80.8716	0.00518799	82.6	-66.4246	0.00518799				82.6	-70.0684	0.00518799
82.7	-67.749	-64.0869	0.00488281	82.7	-224.609	-227.966	0.00579834	82.7	-79.9561	0.00518799	82.7	-66.4307	0.00549316				82.7	-70.0684	0.00518799
82.8	-64.0869	-64.0869	0.00579834	82.8	-224.915	-228.577	0.00579834	82.8	-81.1768	0.00579834	82.8	-66.4246	0.00549316				82.8	-70.0989	0.00579834
82.9	-62.2559	-65.3076	0.00610352	82.9	-224.609	-231.934	0.00488281	82.9	-80.8716	0.00610352	82.9	-66.4368	0.00518799				82.9	-70.0378	0.00610352
83	-62.2559	-64.0869	0.00610352	83	-223.083	-233.765	0.00457764	83	-80.8716	0.00610352	83	-66.4185	0.00549316				83	-70.0684	0.00610352
83.1	-64.6973	-62.8662	0.00549316	83.1	-221.863	-234.68	0.00518799	83.1	-82.0923	0.00640869	83.1	-66.4062	0.00518799				83.1	-70.0684	0.00640869
83.2	-65.6128	-65.918	0.00549316	83.2	-224.304	-231.934	0.00549316	83.2	-79.9561	0.00549316	83.2	-66.4124	0.00518799				83.2	-70.0684	0.00549316
83.3	-63.1714	-65.3076	0.00518799	83.3	-225.525	-228.271	0.00549316	83.3	-81.1768	0.00549316	83.3	-66.4001	0.00518799				83.3	-70.0989	0.00549316
83.4	-61.6455	-65.0024	0.00488281	83.4	-226.44	-229.492	0.00549316	83.4	-79.3457	0.00427246	83.4	-66.394	0.00549316				83.4	-70.0684	0.00427246
83.5	-64.3921	-65.3076	0.00518799	83.5	-226.135	-231.628	0.00488281	83.5	-79.9561	0.00427246	83.5	-66.4062	0.00549316				83.5	-70.0684	0.00427246
83.6	-66.2231	-65.3076	0.00579834	83.6	-224.609	-228.577	0.00488281	83.6	-78.7354	0.00549316	83.6	-66.394	0.00549316				83.6	-70.0684	0.00549316
83.7	-64.3921	-65.0024	0.00579834	83.7	-222.778	-230.713	0.00579834	83.7	-80.8716	0.00640869	83.7	-66.3818	0.00518799				83.7	-70.0378	0.00640869
83.8	-63.7817	-63.4766	0.00610352	83.8	-223.694	-233.765	0.00549316	83.8	-79.9561	0.00579834	83.8	-66.394	0.00488281				83.8	-70.0378	0.00579834
83.9	-64.6973	-63.1714	0.00488281	83.9	-224.609	-233.765	0.00579834	83.9	-80.2612	0.00579834	83.9	-66.3879	0.00518799				83.9	-70.0684	0.00579834
84	-62.8662	-62.561	0.00518799	84	-225.22	-231.934	0.00457764	84	-79.6509	0.00518799	84	-66.394	0.00488281				84	-70.0989	0.00518799
84.1	-64.0869	-61.3403	0.00488281	84.1	-226.44	-231.323	0.00488281	84.1	-80.8716	0.00549316	84.1	-66.3879	0.00488281				84.1	-70.0684	0.00549316
84.2	-64.0869	-64.3921	0.00549316	84.2	-226.44	-232.849	0.00518799	84.2	-79.9561	0.00457764	84.2	-66.394	0.00549316				84.2	-70.0684	0.00457764
84.3	-63.1714	-66.8335	0.00549316	84.3	-224.915	-232.849	0.00549316	84.3	-80.2612	0.00549316	84.3	-66.3818	0.00579834				84.3	-70.0684	0.00549316
84.4	-59.5093	-64.0869	0.00610352	84.4	-223.389	-233.154	0.00518799	84.4	-79.6509	0.00579834	84.4	-66.3879	0.00488281				84.4	-70.0989	0.00579834
84.5	-61.6455	-65.918	0.00579834	84.5	-223.999	-233.765	0.00549316	84.5	-80.2612	0.00640869	84.5	-66.4185	0.00488281				84.5	-70.0684	0.00640869
84.6	-64.3921	-65.918	0.00549316	84.6	-224.304	-231.628	0.00488281	84.6	-79.0405	0.00549316	84.6	-66.4062	0.00549316				84.6	-70.0684	0.00549316
84.7	-65.0024	-65.918	0.00488281	84.7	-226.135	-231.628	0.00518799	84.7	-80.8716	0.00549316	84.7	-66.394	0.00488281				84.7	-70.0378	0.00549316
84.8	-64.6973	-65.918	0.00549316	84.8	-223.999	-231.628	0.00518799	84.8	-80.5664	0.00488281	84.8	-66.4124	0.00488281				84.8	-70.0684	0.00488281
84.9	-63.7817	-64.6973	0.00488281	84.9	-222.778	-232.849	0.00610352	84.9	-80.2612	0.00488281	84.9	-66.4001	0.00549316				84.9	-70.0684	0.00488281
85	-63.4766	-66.2231	0.00549316	85	-222.778	-231.934	0.00579834	85	-79.6509	0.00488281	85	-66.3757	0.00549316				85	-70.0684	0.00488281
85.1	-62.8662	-66.2231	0.00549316	85.1	-228.577	-231.018	0.00488281	85.1	-78.125	0.00640869	85.1	-66.3818	0.00518799				85.1	-70.0989	0.00640869
85.2	-66.5283	-64.3921	0.00579834	85.2	-229.187	-231.018	0.00488281	85.2	-79.0405	0.00549316	85.2	-66.3879	0.00518799				85.2	-70.0684	0.00549316
85.3	-66.2231	-61.9507	0.00549316	85.3	-229.492	-231.934	0.00549316	85.3	-79.3457	0.00549316	85.3	-66.3879	0.00518799				85.3	-70.0684	0.00549316
85.4	-63.7817	-62.561	0.00488281	85.4	-226.746	-231.323	0.00549316	85.4	-80.2612	0.00488281	85.4	-66.3879	0.00549316				85.4	-70.0684	0.00488281
85.5	-67.4438	-66.5283	0.00488281	85.5	-227.356	-233.154	0.00579834	85.5	-79.6509	0.00518799	85.5	-66.3879	0.00488281				85.5	-70.0684	0.00518799
85.6	-65.918	-65.918	0.00457764	85.6	-223.999	-234.07	0.00610352	85.6	-79.6509	0.00518799	85.6	-66.3879	0.00549316				85.6	-70.0989	0.00518799
85.7	-64.0869	-65.6128	0.00518799	85.7	-226.746	-231.934	0.00518799	85.7	-79.3457	0.00488281	85.7	-66.3696	0.00579834				85.7	-70.0684	0.00488281
85.8	-65.3076	-65.3076	0.00579834	85.8	-227.661	-232.849	0.00488281	85.8	-78.7354	0.00549316	85.8	-66.3818	0.00549316				85.8	-70.0378	0.00549316
85.9	-65.0024	-64.3921	0.00579834	85.9	-225.83	-231.323	0.00457764	85.9	-80.2612	0.00640869	85.9	-66.3696	0.00518799				85.9	-70.0378	0.00640869
86	-65.6128	-64.6973	0.00579834	86	-224.609	-233.154	0.00640869	86	-82.0923	0.00549316	86	-66.3818	0.00518799				86	-70.0684	0.00549316
86.1	-66.8335	-62.2559	0.00518799	86.1	-224.915	-228.882	0.00671387	86.1	-79.6509	0.00579834	86.1	-66.3635	0.00518799				86.1	-70.0989	0.00579834
86.2	-66.5283	-60.1196	0.00518799	86.2	-227.356	-229.187	0.00518799	86.2	-81.7871	0.00457764	86.2	-66.3757	0.00518799				86.2	-70.0684	0.00457764
86.3	-63.4766	-62.2559	0.00457764	86.3	-225.22	-227.966	0.00457764	86.3	-81.7871	0.00488281	86.3	-66.3696	0.00579834				86.3	-70.0684	0.00488281
86.4	-65.0024	-63.4766	0.00549316	86.4	-227.051	-230.408	0.00518799	86.4	-79.6509	0.00518799	86.4	-66.3696	0.00579834				86.4	-70.0684	0.00518799
86.5	-67.4438	-65.918	0.00518799	86.5	-226.746	-229.797	0.00518799	86.5	-79.6509	0.00640869	86.5	-66.3757	0.00549316				86.5	-70.0684	0.00640869
86.6	-65.3076	-63.7817	0.00610352	86.6	-229.187	-230.408	0.00549316	86.6	-78.125	0.00579834	86.6	-66.394	0.00549316				86.6	-70.0684	0.00579834
86.7	-65.3076	-62.561	0.00549316	86.7	-228.271	-228.577	0.00549316	86.7	-77.5146	0.00579834	86.7	-66.3757	0.00518799				86.7	-70.0684	0.00579834
86.8	-65.918	-65.6128	0.00579834	86.8	-229.187	-226.746	0.00549316	86.8	-80.2612	0.00518799	86.8	-66.3818	0.00518799				86.8	-70.0684	0.00518799
86.9	-64.3921	-66.2231	0.00488281	86.9	-226.746	-228.882	0.00488281	86.9	-82.0923	0.00488281	86.9	-66.394	0.00518799				86.9	-70.0684	0.00488281
87	-64.6973	-66.5283	0.00488281	87	-228.577	-227.966	0.00427246	87	-78.4302	0.00488281	87	-66.3879	0.00579834				87	-70.0684	0.00488281
87.1	-66.8335	-66.5283	0.00518799	87.1	-231.018	-231.628	0.00549316	87.1	-79.0405	0.00518799	87.1	-66.3879	0.00579834				87.1	-70.0684	0.00518799
87.2	-68.3594	-65.3076	0.00549316	87.2	-228.271	-231.628	0.00610352	87.2	-78.4302	0.00518799	87.2	-66.4001	0.00549316				87.2	-70.0684	0.00518799
87.3	-65.918	-63.4766	0.00579834	87.3	-229.187	-230.713	0.00579834	87.3	-78.4302	0.00610352	87.3	-66.4001	0.00549316				87.3	-70.0989	0.00610352
87.4	-65.918	-65.3076	0.00549316	87.4	-230.408	-227.051	0.00488281	87.4	-81.1768	0.00549316	87.4	-66.4124	0.00518799				87.4	-70.0684	0.00549316
87.5	-65.918	-61.6455	0.00518799	87.5	-232.849	-225.525	0.00488281	87.5	-81.1768	0.00549316	87.5	-66.394	0.00518799				87.5	-70.0684	0.00549316
87.6	-64.3921	-61.3403	0.00457764	87.6	-231.628	-228.577	0.00518799	87.6	-80.2612	0.00457764	87.6	-66.4124	0.00518799				87.6	-70.0684	0.00457764
87.7	-65.6128	-64.0869	0.00488281	87.7	-229.492	-231.018	0.00579834	87.7	-77.2095	0.00518799	87.7	-66.394	0.00518799				87.7	-70.0684	0.00518799
87.8	-66.2231	-65.3076	0.00518799	87.8	-229.492	-228.577	0.00579834	87.8	-77.8198	0.00549316	87.8	-66.4001	0.00549316				87.8	-70.0989	0.00549316
87.9	-67.749	-63.7817	0.00579834	87.9	-228.577	-227.661	0.00549316	87.9	-78.7354	0.00701904	87.9	-66.3879	0.00549316				87.9	-70.0684	0.00701904
88	-69.2749	-63.1714	0.00610352	88	-229.492	-227.356	0.00457764	88	-79.0405	0.00610352	88	-66.4062	0.00549316				88	-70.0989	0.00610352
88.1	-66.2231	-65.918	0.00549316	88.1	-228.271	-229.492	0.00488281	88.1	-79.0405	0.00640869	88.1	-66.3879	0.00488281				88.1	-70.0684	0.00640869
88.2	-62.561	-63.4766	0.00518799	88.2	-224.915	-230.103	0.00549316	88.2	-80.2612	0.00518799	88.2	-66.3879	0.00488281				88.2	-70.0684	0.00518799
88.3	-64.3921	-63.1714	0.00488281	88.3	-226.135	-229.492	0.00579834	88.3	-80.2612	0.00518799	88.3	-66.3818	0.00488281				88.3	-70.0684	0.00518799
88.4	-66.5283	-65.0024	0.00457764	88.4	-226.746	-230.408	0.00549316	88.4	-79.9561	0.00457764	88.4	-66.3757	0.00549316				88.4	-70.0684	0.00457764
88.5	-65.0024	-62.2559	0.00518799	88.5	-223.389	-230.408	0.00518799	88.5	-78.4302	0.00518799	88.5	-66.3452	0.00549316				88.5	-70.0684	0.00518799
88.6	-64.0869	-64.3921	0.00549316	88.6	-226.44	-229.492	0.00427246	88.6	-76.2939	0.00549316	88.6	-66.3513	0.00518799				88.6	-70.0684	0.00549316
88.7	-63.7817	-65.0024	0.00610352	88.7	-228.882	-228.882	0.00518799	88.7	-77.5146	0.00640869	88.7	-66.3818	0.00549316				88.7	-70.0684	0.00640869
88.8	-63.7817	-65.0024	0.00610352	88.8	-225.525	-230.103	0.00579834	88.8	-77.2095	0.00579834	88.8	-66.3513	0.00518799				88.8	-70.0684	0.00579834
88.9	-60.4248	-60.73	0.00579834	88.9	-227.051	-230.408	0.00549316	88.9	-79.0405	0.00579834	88.9	-66.3574	0.00488281				88.9	-70.0684	0.00579834
89	-63.7817	-61.6455	0.00488281	89	-229.492	-229.492	0.00549316	89	-78.125	0.00518799	89	-66.3452	0.00549316				89	-70.0684	0.00518799
89.1	-66.2231	-63.7817	0.00488281	89.1	-229.492	-231.628	0.00518799	89.1	-78.4302	0.00488281	89.1	-66.333	0.00518799				89.1	-70.0684	0.00488281
89.2	-66.2231	-64.0869	0.00488281	89.2	-230.408	-229.492	0.00488281	89.2	-77.5146	0.00518799	89.2	-66.3269	0.00549316				89.2	-70.0684	0.00518799
89.3	-65.918	-65.918	0.00549316	89.3	-231.934	-230.408	0.00549316	89.3	-77.2095	0.00640869	89.3	-66.3513	0.00549316				89.3	-70.0684	0.00640869
89.4	-66.5283	-66.8335	0.00579834	89.4	-230.408	-228.882	0.00579834	89.4	-79.3457	0.00732422	89.4	-66.3147	0.00579834				89.4	-70.0684	0.00732422
89.5	-65.0024	-62.561	0.00762939	89.5	-226.746	-230.713	0.00610352	89.5	-79.6509	0.00610352	89.5	-66.3391	0.00488281				89.5	-70.0684	0.00610352
89.6	-62.561	-60.4248	0.00518799	89.6	-231.323	-230.408	0.00640869	89.6	-80.5664	0.00549316	89.6	-66.3452	0.00518799				89.6	-70.0684	0.00549316
89.7	-63.7817	-60.73	0.00549316	89.7	-227.356	-231.018	0.00457764	89.7	-80.2612	0.00549316	89.7	-66.3208	0.00518799				89.7	-70.0684	0.00549316
89.8	-63.1714	-63.4766	0.00457764	89.8	-225.525	-230.408	0.00518799	89.8	-78.4302	0.00488281	89.8	-66.3269	0.00518799				89.8	-70.0684	0.00488281
89.9	-63.7817	-64.3921	0.00518799	89.9	-226.135	-232.544	0.00518799	89.9	-80.2612	0.00518799	89.9	-66.3025	0.00518799				89.9	-70.0684	0.00518799
90	-65.918	-65.0024	0.00518799	90	-226.135	-231.934	0.00610352	90	-79.3457	0.00457764	90	-66.3147	0.00549316				90	-70.0378	0.00457764
90.1	-65.0024	-66.5283	0.00610352	90.1	-224.915	-231.323	0.00579834	90.1	-79.6509	0.00549316	90.1	-66.3147	0.00549316				90.1	-70.0378	0.00549316
90.2	-65.3076	-65.0024	0.00640869	90.2	-226.135	-227.966	0.00549316	90.2	-79.0405	0.00610352	90.2	-66.3147	0.00549316				90.2	-70.0378	0.00610352
90.3	-62.561	-67.4438	0.00579834	90.3	-224.609	-230.103	0.00457764	90.3	-78.4302	0.00549316	90.3	-66.3025	0.00518799				90.3	-70.0684	0.00549316
90.4	-65.918	-65.6128	0.00518799	90.4	-225.22	-233.154	0.00518799	90.4	-77.5146	0.00488281	90.4	-66.3147	0.00518799				90.4	-70.0989	0.00488281
90.5	-66.2231	-65.3076	0.00488281	90.5	-224.609	-232.849	0.00488281	90.5	-78.125	0.00457764	90.5	-66.3025	0.00518799				90.5	-70.0684	0.00457764
90.6	-67.4438	-64.3921	0.00457764	90.6	-227.356	-230.713	0.00610352	90.6	-80.2612	0.00549316	90.6	-66.2842	0.00549316				90.6	-70.0989	0.00549316
90.7	-66.8335	-65.0024	0.00518799	90.7	-228.577	-227.051	0.00518799	90.7	-80.2612	0.00579834	90.7	-66.2903	0.00549316				90.7	-70.0684	0.00579834
90.8	-61.0352	-66.8335	0.00549316	90.8	-227.966	-227.051	0.00488281	90.8	-79.0405	0.00610352	90.8	-66.3147	0.00549316				90.8	-70.0989	0.00610352
90.9	-61.3403	-68.0542	0.00640869	90.9	-227.356	-231.323	0.00488281	90.9	-79.3457	0.00579834	90.9	-66.2964	0.00549316				90.9	-70.0684	0.00579834
91	-65.0024	-64.0869	0.00549316	91	-229.187	-230.408	0.00518799	91	-77.5146	0.00579834	91	-66.3208	0.00549316				91	-70.0684	0.00579834
91.1	-66.2231	-61.3403	0.00549316	91.1	-226.135	-231.018	0.00549316	91.1	-79.0405	0.00488281	91.1	-66.3086	0.00518799				91.1	-70.0684	0.00488281
91.2	-67.749	-63.1714	0.00488281	91.2	-225.22	-231.934	0.00610352	91.2	-78.4302	0.00549316	91.2	-66.3025	0.00549316				91.2	-70.0684	0.00549316
91.3	-65.0024	-65.0024	0.00488281	91.3	-226.135	-233.154	0.00518799	91.3	-79.3457	0.00518799	91.3	-66.2903	0.00518799				91.3	-70.0684	0.00518799
91.4	-65.918	-67.749	0.00457764	91.4	-225.83	-229.187	0.00457764	91.4	-79.0405	0.00549316	91.4	-66.2903	0.00518799				91.4	-70.0684	0.00549316
91.5	-65.6128	-65.918	0.00640869	91.5	-225.525	-226.135	0.00488281	91.5	-78.7354	0.00640869	91.5	-66.2903	0.00549316				91.5	-70.0378	0.00640869
91.6	-63.1714	-67.4438	0.00579834	91.6	-225.525	-229.797	0.00579834	91.6	-78.125	0.00640869	91.6	-66.272	0.00518799				91.6	-70.0684	0.00640869
91.7	-63.1714	-66.8335	0.00549316	91.7	-224.609	-230.103	0.00610352	91.7	-77.8198	0.00549316	91.7	-66.272	0.00549316				91.7	-70.0684	0.00549316
91.8	-64.0869	-63.7817	0.00518799	91.8	-225.22	-229.797	0.00518799	91.8	-79.3457	0.00549316	91.8	-66.2537	0.00488281				91.8	-70.0684	0.00549316
91.9	-67.4438	-64.0869	0.00488281	91.9	-227.661	-230.713	0.00518799	91.9	-77.8198	0.00488281	91.9	-66.2842	0.00518799				91.9	-70.0989	0.00488281
92	-65.918	-63.1714	0.00457764	92	-229.187	-229.492	0.00488281	92	-79.0405	0.00488281	92	-66.2598	0.00549316				92	-70.0684	0.00488281
92.1	-64.6973	-65.918	0.00488281	92.1	-230.408	-231.018	0.00518799	92.1	-76.2939	0.00549316	92.1	-66.272	0.00549316				92.1	-70.0684	0.00549316
92.2	-63.4766	-62.8662	0.00579834	92.2	-227.356	-231.628	0.00579834	92.2	-76.9043	0.00640869	92.2	-66.2659	0.00549316				92.2	-70.0989	0.00640869
92.3	-63.7817	-61.9507	0.00640869	92.3	-227.661	-231.323	0.00610352	92.3	-75.9888	0.00610352	92.3	-66.2476	0.00518799				92.3	-70.0684	0.00610352
92.4	-64.6973	-65.3076	0.00579834	92.4	-227.051	-230.713	0.00549316	92.4	-77.8198	0.00579834	92.4	-66.2659	0.00518799				92.4	-70.0684	0.00579834
92.5	-63.4766	-63.4766	0.00579834	92.5	-226.44	-230.103	0.00488281	92.5	-76.5991	0.00549316	92.5	-66.272	0.00457764				92.5	-70.0684	0.00549316
92.6	-65.3076	-61.3403	0.00457764	92.6	-227.966	-229.187	0.00488281	92.6	-77.5146	0.00518799	92.6	-66.272	0.00518799				92.6	-70.0684	0.00518799
92.7	-62.8662	-63.4766	0.00549316	92.7	-228.577	-231.934	0.00579834	92.7	-75.9888	0.00488281	92.7	-66.2659	0.00518799				92.7	-70.0684	0.00488281
92.8	-63.7817	-65.6128	0.00457764	92.8	-230.408	-229.492	0.00610352	92.8	-77.5146	0.00549316	92.8	-66.2476	0.00549316				92.8	-70.0684	0.00549316
92.9	-65.3076	-64.0869	0.00549316	92.9	-229.187	-231.323	0.00579834	92.9	-76.9043	0.00579834	92.9	-66.2659	0.00518799				92.9	-70.0684	0.00579834
93	-69.2749	-63.4766	0.00579834	93	-230.713	-228.882	0.00488281	93	-78.4302	0.00671387	93	-66.2598	0.00549316				93	-70.0684	0.00671387
93.1	-68.9697	-64.0869	0.00579834	93.1	-230.408	-228.271	0.00640869	93.1	-77.8198	0.00579834	93.1	-66.272	0.00488281				93.1	-70.0684	0.00579834
93.2	-67.4438	-62.561	0.00488281	93.2	-231.628	-229.187	0.00518799	93.2	-77.8198	0.00579834	93.2	-66.2659	0.00488281				93.2	-70.0684	0.00579834
93.3	-66.5283	-65.918	0.00488281	93.3	-230.713	-232.544	0.00610352	93.3	-78.7354	0.00488281	93.3	-66.2781	0.00518799				93.3	-70.0684	0.00488281
93.4	-64.3921	-61.3403	0.00488281	93.4	-230.408	-231.934	0.00579834	93.4	-77.2095	0.00549316	93.4	-66.2598	0.00518799				93.4	-70.0684	0.00549316
93.5	-67.4438	-61.9507	0.00518799	93.5	-230.103	-230.103	0.00518799	93.5	-77.8198	0.00488281	93.5	-66.2659	0.00488281				93.5	-70.0684	0.00488281
93.6	-68.6646	-63.1714	0.00457764	93.6	-227.966	-229.187	0.00488281	93.6	-76.9043	0.00610352	93.6	-66.2659	0.00518799				93.6	-70.0684	0.00610352
93.7	-65.0024	-61.6455	0.00579834	93.7	-228.271	-229.797	0.00488281	93.7	-78.7354	0.00640869	93.7	-66.2659	0.00518799				93.7	-70.0989	0.00640869
93.8	-64.3921	-65.0024	0.00579834	93.8	-227.661	-231.628	0.00579834	93.8	-78.7354	0.00701904	93.8	-66.2659	0.00518799				93.8	-70.0684	0.00701904
93.9	-65.0024	-60.73	0.00549316	93.9	-226.44	-228.882	0.00579834	93.9	-77.8198	0.00549316	93.9	-66.2903	0.00488281				93.9	-70.0378	0.00549316
94	-68.0542	-62.2559	0.00518799	94	-226.135	-230.408	0.00518799	94	-78.4302	0.00518799	94	-66.2842	0.00549316				94	-70.0684	0.00518799
94.1	-68.9697	-61.6455	0.00518799	94.1	-225.525	-233.154	0.00518799	94.1	-77.2095	0.00457764	94.1	-66.2598	0.00518799				94.1	-70.0989	0.00457764
94.2	-64.3921	-62.8662	0.00488281	94.2	-227.051	-234.68	0.00488281	94.2	-79.0405	0.00549316	94.2	-66.2537	0.00488281				94.2	-70.0378	0.00549316
94.3	-64.6973	-60.4248	0.00488281	94.3	-228.577	-232.849	0.00518799	94.3	-79.9561	0.00518799	94.3	-66.2659	0.00518799				94.3	-70.0684	0.00518799
94.4	-64.3921	-64.3921	0.00549316	94.4	-228.882	-231.018	0.00610352	94.4	-77.8198	0.00640869	94.4	-66.2781	0.00488281				94.4	-70.0684	0.00640869
94.5	-63.1714	-64.3921	0.00579834	94.5	-226.746	-231.934	0.00579834	94.5	-79.3457	0.00579834	94.5	-66.2659	0.00518799				94.5	-70.0684	0.00579834
94.6	-63.7817	-62.2559	0.00579834	94.6	-225.83	-233.154	0.00549316	94.6	-79.6509	0.00610352	94.6	-66.2903	0.00518799				94.6	-70.0684	0.00610352
94.7	-65.0024	-60.73	0.00518799	94.7	-227.966	-231.934	0.00457764	94.7	-79.0405	0.00457764	94.7	-66.2476	0.00518799				94.7	-70.0989	0.00457764
94.8	-67.4438	-62.8662	0.00488281	94.8	-226.135	-231.934	0.00488281	94.8	-80.5664	0.00518799	94.8	-66.2598	0.00518799				94.8	-70.0684	0.00518799
94.9	-68.6646	-62.561	0.00518799	94.9	-225.525	-232.544	0.00488281	94.9	-79.6509	0.00488281	94.9	-66.2659	0.00518799				94.9	-70.0684	0.00488281
95	-67.1387	-59.5093	0.00488281	95	-226.44	-234.07	0.00640869	95	-78.7354	0.00579834	95	-66.2598	0.00549316				95	-70.0378	0.00579834
95.1	-65.3076	-60.73	0.00549316	95.1	-225.525	-232.849	0.00518799	95.1	-79.3457	0.00579834	95.1	-66.2903	0.00549316				95.1	-70.0684	0.00579834
95.2	-64.6973	-61.3403	0.00579834	95.2	-226.135	-231.934	0.00549316	95.2	-79.9561	0.00671387	95.2	-66.2781	0.00549316				95.2	-70.0684	0.00671387
95.3	-68.0542	-61.9507	0.00579834	95.3	-223.999	-231.934	0.00457764	95.3	-80.2612	0.00671387	95.3	-66.2842	0.00518799				95.3	-70.0684	0.00671387
95.4	-66.2231	-65.0024	0.00549316	95.4	-225.83	-233.765	0.00549316	95.4	-80.8716	0.00549316	95.4	-66.2842	0.00518799				95.4	-70.0378	0.00549316
95.5	-68.0542	-62.561	0.00610352	95.5	-226.44	-234.07	0.00549316	95.5	-79.9561	0.00457764	95.5	-66.2781	0.00488281				95.5	-70.0989	0.00457764
95.6	-68.3594	-58.8989	0.00579834	95.6	-227.661	-231.323	0.00549316	95.6	-78.4302	0.00549316	95.6	-66.2842	0.00549316				95.6	-70.0684	0.00549316
95.7	-67.749	-61.9507	0.00488281	95.7	-228.271	-233.154	0.00579834	95.7	-79.6509	0.00518799	95.7	-66.2842	0.00549316				95.7	-70.0684	0.00518799
95.8	-62.8662	-65.0024	0.00549316	95.8	-227.051	-231.628	0.00549316	95.8	-79.3457	0.00640869	95.8	-66.2964	0.00579834				95.8	-70.0684	0.00640869
95.9	-64.3921	-61.6455	0.00579834	95.9	-225.22	-232.544	0.00457764	95.9	-77.8198	0.00457764	95.9	-66.272	0.00549316				95.9	-70.0684	0.00457764
96	-64.0869	-59.5093	0.00610352	96	-223.389	-234.07	0.00518799	96	-78.4302	0.00579834	96	-66.2842	0.00549316				96	-70.0684	0.00579834
96.1	-67.1387	-61.6455	0.00579834	96.1	-225.22	-234.985	0.00579834	96.1	-80.5664	0.00518799	96.1	-66.2781	0.00518799				96.1	-70.0684	0.00518799
96.2	-67.1387	-61.0352	0.00518799	96.2	-225.22	-238.647	0.00640869	96.2	-80.2612	0.00518799	96.2	-66.2842	0.00488281				96.2	-70.0684	0.00518799
96.3	-66.8335	-61.3403	0.00488281	96.3	-222.778	-236.816	0.00549316	96.3	-79.9561	0.00457764	96.3	-66.2842	0.00518799				96.3	-70.0684	0.00457764
96.4	-66.2231	-62.8662	0.00579834	96.4	-226.135	-233.154	0.00488281	96.4	-77.8198	0.00549316	96.4	-66.3025	0.00579834				96.4	-70.0684	0.00549316
96.5	-62.8662	-62.561	0.00518799	96.5	-223.694	-233.765	0.00488281	96.5	-79.0405	0.00610352	96.5	-66.3025	0.00579834				96.5	-70.0684	0.00610352
96.6	-64.6973	-62.8662	0.00610352	96.6	-223.999	-231.934	0.00610352	96.6	-79.0405	0.00640869	96.6	-66.2964	0.00549316				96.6	-70.0378	0.00640869
96.7	-66.8335	-63.4766	0.00640869	96.7	-226.135	-230.408	0.00579834	96.7	-80.2612	0.00518799	96.7	-66.2964	0.00579834				96.7	-70.0684	0.00518799
96.8	-65.918	-61.3403	0.00610352	96.8	-227.966	-233.154	0.00549316	96.8	-80.5664	0.00549316	96.8	-66.2964	0.00518799				96.8	-70.0684	0.00549316
96.9	-63.1714	-59.5093	0.00518799	96.9	-226.135	-233.459	0.00549316	96.9	-79.9561	0.00488281	96.9	-66.3086	0.00488281				96.9	-70.0684	0.00488281
97	-61.6455	-60.4248	0.00549316	97	-227.661	-229.492	0.00518799	97	-80.2612	0.00518799	97	-66.3086	0.00549316				97	-70.0378	0.00518799
97.1	-62.8662	-63.7817	0.00488281	97.1	-224.915	-228.882	0.00549316	97.1	-79.6509	0.00549316	97.1	-66.3147	0.00518799				97.1	-70.0378	0.00549316
97.2	-63.1714	-61.6455	0.00518799	97.2	-223.083	-228.882	0.00549316	97.2	-81.1768	0.00640869	97.2	-66.3208	0.00549316				97.2	-70.0684	0.00640869
97.3	-63.1714	-62.561	0.00549316	97.3	-225.525	-228.271	0.00579834	97.3	-79.6509	0.00610352	97.3	-66.2964	0.00549316				97.3	-70.0684	0.00610352
97.4	-65.3076	-66.2231	0.00610352	97.4	-225.83	-227.966	0.00549316	97.4	-80.2612	0.00518799	97.4	-66.3147	0.00518799				97.4	-70.0378	0.00518799
97.5	-66.2231	-66.2231	0.00579834	97.5	-222.168	-231.018	0.00518799	97.5	-79.0405	0.00488281	97.5	-66.3208	0.00488281				97.5	-70.0684	0.00488281
97.6	-66.2231	-64.0869	0.00518799	97.6	-226.746	-231.628	0.00457764	97.6	-77.8198	0.00518799	97.6	-66.3208	0.00488281				97.6	-70.0378	0.00518799
97.7	-64.0869	-65.0024	0.00488281	97.7	-225.22	-229.797	0.00518799	97.7	-79.0405	0.00518799	97.7	-66.3269	0.00488281				97.7	-70.0684	0.00518799
97.8	-59.5093	-64.0869	0.00518799	97.8	-224.915	-232.849	0.00549316	97.8	-78.4302	0.00518799	97.8	-66.3208	0.00518799				97.8	-70.0378	0.00518799
97.9	-61.0352	-64.3921	0.00427246	97.9	-225.83	-231.323	0.00610352	97.9	-78.7354	0.00579834	97.9	-66.3391	0.00579834				97.9	-70.0684	0.00579834
98	-65.918	-65.3076	0.00579834	98	-226.135	-230.713	0.00549316	98	-79.0405	0.00610352	98	-66.3452	0.00549316				98	-70.0684	0.00610352
98.1	-66.5283	-63.4766	0.00579834	98.1	-224.915	-229.492	0.00488281	98.1	-78.7354	0.00640869	98.1	-66.333	0.00549316				98.1	-70.0989	0.00640869
98.2	-64.6973	-63.4766	0.00640869	98.2	-223.083	-229.492	0.00488281	98.2	-80.5664	0.00518799	98.2	-66.3574	0.00549316				98.2	-70.0378	0.00518799
98.3	-68.9697	-64.0869	0.00518799	98.3	-221.863	-228.577	0.00518799	98.3	-80.8716	0.00518799	98.3	-66.3513	0.00488281				98.3	-70.0989	0.00518799
98.4	-67.749	-64.3921	0.00518799	98.4	-220.337	-229.187	0.00579834	98.4	-79.6509	0.00488281	98.4	-66.3513	0.00518799				98.4	-70.0684	0.00488281
98.5	-67.4438	-65.3076	0.00457764	98.5	-221.252	-228.271	0.00549316	98.5	-79.9561	0.00457764	98.5	-66.3635	0.00549316				98.5	-70.0989	0.00457764
98.6	-63.4766	-65.6128	0.00488281	98.6	-221.558	-227.966	0.00518799	98.6	-79.3457	0.00579834	98.6	-66.3818	0.00518799				98.6	-70.0378	0.00579834
98.7	-62.561	-63.1714	0.00549316	98.7	-218.811	-233.765	0.00457764	98.7	-78.7354	0.00640869	98.7	-66.3513	0.00518799				98.7	-70.0989	0.00640869
98.8	-64.0869	-63.4766	0.00579834	98.8	-220.032	-235.291	0.00549316	98.8	-79.3457	0.00610352	98.8	-66.3757	0.00549316				98.8	-70.0684	0.00610352
98.9	-65.918	-61.9507	0.00549316	98.9	-221.252	-233.154	0.00579834	98.9	-79.0405	0.00579834	98.9	-66.3635	0.00518799				98.9	-70.0684	0.00579834
99	-67.1387	-61.6455	0.00579834	99	-222.168	-230.713	0.00640869	99	-77.5146	0.00488281	99	-66.3818	0.00488281				99	-70.0684	0.00488281
99.1	-64.0869	-61.3403	0.00488281	99.1	-221.558	-229.797	0.00427246	99.1	-79.9561	0.00518799	99.1	-66.3513	0.00518799				99.1	-70.0989	0.00518799
99.2	-63.7817	-63.7817	4.97711	99.2	-218.811	-230.713	4.96704	99.2	-79.6509	4.97437	99.2	-66.3696	0.00518799				99.2	-70.0684	4.97437
99.3	-64.3921	-64.3921	4.97284	99.3	-222.168	-234.07	4.97894	99.3	-79.3457	4.98169	99.3	-66.3635	0.00549316				99.3	-70.0684	4.98169
99.4	-63.4766	-65.918	4.97253	99.4	-223.694	-233.765	4.97864	99.4	-80.8716	4.97375	99.4	-66.3818	0.00549316				99.4	-70.0684	4.97375
99.5	-62.561	-65.6128	4.97437	99.5	-223.694	-231.934	4.97192	99.5	-79.6509	4.96765	99.5	-66.3696	0.00549316				99.5	-70.0684	4.96765
99.6	-63.4766	-65.0024	4.97498	99.6	-224.304	-231.934	4.96613	99.6	-81.7871	4.9765	99.6	-66.3818	0.00518799				99.6	-70.0684	4.9765
99.7	-65.6128	-66.8335	4.9704	99.7	-225.525	-234.07	4.97498	99.7	-81.1768	4.97589	99.7	-66.3879	0.00518799				99.7	-70.0684	4.97589
99.8	-64.6973	-64.6973	4.96521	99.8	-226.746	-232.849	4.97681	99.8	-81.7871	4.97437	99.8	-66.3696	0.00488281				99.8	-70.0989	4.97437
99.9	-64.3921	-61.6455	4.97192	99.9	-223.694	-234.07	4.97253	99.9	-81.7871	4.97375	99.9	-66.3757	0.00518799				99.9	-70.0684	4.97375
100	-67.4438	-60.4248	4.97864	100	-224.609	-231.323	4.97131	100	-82.7026	4.97803	100	-66.3757	0.00549316				100	-70.0684	4.97803
100.1	-62.8662	-64.6973	4.97803	100.1	-228.271	-234.375	4.97192	100.1	-84.2285	4.97803	100.1	-66.3818	0.00549316				100.1	-70.0684	4.97803
100.2	-63.1714	-63.1714	4.97101	100.2	-225.22	-235.596	4.97284	100.2	-85.7544	4.96674	100.2	-66.3574	0.00518799				100.2	-70.0684	4.96674
100.3	-65.0024	-62.8662	4.97253	100.3	-224.609	-234.375	4.9704	100.3	-88.8062	4.96735	100.3	-66.3696	0.00518799				100.3	-70.0684	4.96735
100.4	-64.6973	-63.7817	4.97253	100.4	-227.356	-234.375	4.96918	100.4	-89.7217	4.97711	100.4	-66.3696	0.00549316				100.4	-70.0684	4.97711
100.5	-65.0024	-64.3921	4.97009	100.5	-227.661	-234.07	4.97864	100.5	-92.4683	4.97711	100.5	-66.3757	0.00518799				100.5	-70.0684	4.97711
100.6	-65.3076	-66.8335	4.96796	100.6	-224.609	-233.765	4.9765	100.6	-93.9941	4.97223	100.6	-66.3635	0.00518799				100.6	-70.0378	4.97223
100.7	-63.7817	-65.918	4.97925	100.7	-226.44	-235.291	4.97131	100.7	-97.9614	4.97559	100.7	-66.3574	0.00518799				100.7	-70.0684	4.97559
100.8	-61.3403	-62.2559	4.97925	100.8	-228.882	-235.596	4.96338	100.8	-101.013	4.97955	100.8	-66.3696	0.00518799				100.8	-70.0989	4.97955
100.9	-63.7817	-63.7817	4.97467	100.9	-228.882	-233.765	4.97223	100.9	-105.286	4.97131	100.9	-66.3574	0.00549316				100.9	-70.0684	4.97131
101	-62.561	-63.1714	4.96857	101	-225.525	-230.713	4.97925	101	-106.201	4.96704	101	-66.3513	0.00488281				101	-70.0684	4.96704
101.1	-66.2231	-63.1714	4.97711	101.1	-228.577	-232.544	4.97528	101.1	-111.389	4.97681	101.1	-66.3696	0.00488281				101.1	-70.0684	4.97681
101.2	-65.918	-65.0024	4.96979	101.2	-230.103	-233.765	4.96704	101.2	-117.188	4.97681	101.2	-66.3635	0.00518799				101.2	-70.0684	4.97681
101.3	-68.0542	-62.561	4.97009	101.3	-228.271	-231.934	4.96613	101.3	-124.512	4.97192	101.3	-66.3635	0.00518799				101.3	-70.0684	4.97192
101.4	-67.1387	-59.5093	4.97375	101.4	-230.713	-231.323	4.97406	101.4	-127.869	4.97528	101.4	-66.3574	0.00518799				101.4	-70.0989	4.97528
101.5	-65.3076	-64.0869	4.98199	101.5	-231.323	-232.239	4.97101	101.5	-129.089	4.97955	101.5	-66.3391	0.00518799				101.5	-70.0684	4.97955
101.6	-66.2231	-65.0024	4.97589	101.6	-234.985	-233.765	4.97253	101.6	-132.751	4.97314	101.6	-66.3391	0.00549316				101.6	-70.0684	4.97314
101.7	-64.0869	-61.3403	4.96918	101.7	-233.459	-234.07	4.97955	101.7	-137.329	4.96887	101.7	-66.3513	0.00488281				101.7	-70.0684	4.96887
101.8	-64.0869	-63.7817	4.96948	101.8	-232.239	-233.765	4.97192	101.8	-144.653	4.9765	101.8	-66.3513	0.00488281				101.8	-70.0684	4.9765
101.9	-65.6128	-62.2559	4.97559	101.9	-231.018	-229.492	4.9649	101.9	-146.179	4.97803	101.9	-66.3513	0.00518799				101.9	-70.0684	4.97803
102	-66.8335	-64.0869	4.97437	102	-231.018	-229.797	4.9707	102	-149.536	4.9765	102	-66.3574	0.00518799				102	-70.0684	4.9765
102.1	-65.6128	-64.0869	4.97284	102.1	-230.408	-229.797	4.97803	102.1	-154.724	4.97406	102.1	-66.3574	0.00518799				102.1	-70.0684	4.97406
102.2	-62.2559	-63.4766	4.97467	102.2	-231.018	-230.408	4.97253	102.2	-158.386	4.98138	102.2	-66.3391	0.00518799				102.2	-70.0378	4.98138
102.3	-65.0024	-64.3921	4.98016	102.3	-230.103	-232.544	4.97009	102.3	-163.574	4.97406	102.3	-66.3513	0.00518799				102.3	-70.0684	4.97406
102.4	-65.918	-64.0869	4.96979	102.4	-230.103	-231.018	4.97528	102.4	-169.067	4.96704	102.4	-66.3513	0.00488281				102.4	-70.0989	4.96704
102.5	-64.0869	-64.3921	4.96918	102.5	-229.492	-231.323	4.9704	102.5	-174.561	4.97559	102.5	-66.3696	0.00518799				102.5	-70.0989	4.97559
102.6	-65.0024	-66.2231	4.97528	102.6	-227.661	-227.661	4.96826	102.6	-182.19	4.97498	102.6	-66.3513	0.00488281				102.6	-70.0684	4.97498
102.7	-65.0024	-64.6973	4.97437	102.7	-230.713	-228.882	4.97162	102.7	-187.073	4.9707	102.7	-66.3696	0.00518799				102.7	-70.0684	4.9707
102.8	-65.6128	-61.9507	4.9707	102.8	-230.103	-229.797	4.98016	102.8	-202.026	4.97589	102.8	-66.3635	0.00518799				102.8	-70.0989	4.97589
102.9	-63.7817	-61.6455	4.97589	102.9	-233.154	-231.323	4.97253	102.9	-228.882	4.97955	102.9	-66.3574	0.00549316				102.9	-70.0684	4.97955
103	-62.8662	-63.4766	4.98016	103	-229.797	-229.492	4.96429	103	-263.367	4.97375	103	-66.3696	0.00518799				103	-70.0378	4.97375
103.1	-62.8662	-64.3921	4.97437	103.1	-230.103	-228.577	4.96887	103.1	-313.721	4.96704	103.1	-66.3696	0.00488281				103.1	-70.0684	4.96704
103.2	-65.6128	-65.918	4.96521	103.2	-228.882	-228.271	4.97833	103.2	-378.418	4.96765	103.2	-66.3696	0.00549316				103.2	-70.0684	4.96765
103.3	-65.3076	-62.561	4.96887	103.3	-230.103	-229.797	4.97803	103.3	-452.881	4.97681	103.3	-66.3696	0.00549316				103.3	-70.0684	4.97681
103.4	-62.8662	-63.4766	4.9762	103.4	-228.577	-230.103	4.96979	103.4	-547.791	4.97833	103.4	-66.3818	0.00518799				103.4	-70.0684	4.97833
103.5	-60.73	-65.3076	4.97162	103.5	-233.459	-229.492	4.96918	103.5	-643.311	4.97192	103.5	-66.3818	0.00549316				103.5	-70.0684	4.97192
103.6	-64.0869	-64.6973	4.97406	103.6	-234.375	-227.966	4.97284	103.6	-706.177	4.97498	103.6	-66.3757	0.00549316				103.6	-70.0684	4.97498
103.7	-59.5093	-61.3403	4.98199	103.7	-233.154	-226.44	4.9704	103.7	-738.22	4.97772	103.7	-66.3879	0.00488281				103.7	-70.0684	4.97772
103.8	-53.7109	-61.6455	4.97284	103.8	-231.628	-226.746	4.96918	103.8	-742.798	4.97284	103.8	-66.4062	0.00488281				103.8	-70.0684	4.97284
103.9	-50.9644	-61.6455	4.96918	103.9	-228.882	-228.271	4.97803	103.9	-742.798	4.96552	103.9	-66.4062	0.00549316				103.9	-70.0684	4.96552
104	-50.9644	-63.1714	4.9762	104	-230.408	-230.713	4.97467	104	-732.117	4.96887	104	-66.3818	0.00518799				104	-70.0684	4.96887
104.1	-48.2178	-63.4766	4.97406	104.1	-226.44	-228.882	4.96796	104.1	-716.553	4.97772	104.1	-66.4124	0.00518799				104.1	-70.0989	4.97772
104.2	-45.166	-63.1714	4.97192	104.2	-223.083	-230.408	4.96674	104.2	-692.444	4.98016	104.2	-66.4062	0.00518799				104.2	-70.0684	4.98016
104.3	-42.4194	-62.561	4.9765	104.3	-222.473	-231.934	4.97742	104.3	-667.725	4.97192	104.3	-66.4001	0.00549316				104.3	-70.0684	4.97192
104.4	-46.9971	-61.3403	4.98016	104.4	-221.252	-231.934	4.97833	104.4	-648.804	4.97009	104.4	-66.4185	0.00518799				104.4	-70.0684	4.97009
104.5	-44.8608	-62.8662	4.97162	104.5	-220.947	-228.882	4.97681	104.5	-633.85	4.9765	104.5	-66.4185	0.00518799				104.5	-70.0684	4.9765
104.6	-41.1987	-61.9507	4.96796	104.6	-221.863	-231.628	4.96674	104.6	-617.371	4.97375	104.6	-66.4124	0.00549316				104.6	-70.0989	4.97375
104.7	-38.4521	-62.8662	4.9762	104.7	-220.947	-233.154	4.96643	104.7	-596.008	4.96674	104.7	-66.4124	0.00549316				104.7	-70.0684	4.96674
104.8	-36.0107	-61.9507	4.97406	104.8	-220.032	-229.797	4.97406	104.8	-571.899	4.97314	104.8	-66.4185	0.00549316				104.8	-70.1294	4.97314
104.9	-39.0625	-60.4248	4.96948	104.9	-218.201	-227.966	4.97711	104.9	-546.57	4.98108	104.9	-66.4062	0.00518799				104.9	-70.0684	4.98108
105	-37.5366	-58.5938	4.97406	105	-218.201	-228.271	4.97467	105	-524.902	4.98077	105	-66.4124	0.00518799				105	-70.0684	4.98077
105.1	-36.9263	-59.8145	4.9823	105.1	-215.759	-228.271	4.96979	105.1	-506.592	4.96826	105.1	-66.4185	0.00518799				105.1	-70.0989	4.96826
105.2	-36.3159	-58.2886	4.97498	105.2	-213.013	-230.103	4.96796	105.2	-488.586	4.97253	105.2	-66.4246	0.00488281				105.2	-70.0684	4.97253
105.3	-33.2642	-60.4248	4.96826	105.3	-210.876	-229.797	4.97467	105.3	-468.75	4.97253	105.3	-66.4185	0.00549316				105.3	-70.0684	4.97253
105.4	-31.4331	-61.0352	4.96948	105.4	-208.435	-227.966	4.97192	105.4	-447.083	4.96643	105.4	-66.394	0.00518799				105.4	-70.0684	4.96643
105.5	-32.0435	-65.3076	4.97528	105.5	-209.656	-232.544	4.96918	105.5	-429.688	4.97101	105.5	-66.4062	0.00549316				105.5	-70.0684	4.97101
105.6	-32.3486	-63.7817	4.97162	105.6	-207.214	-232.544	4.97192	105.6	-415.955	4.98077	105.6	-66.4124	0.00549316				105.6	-70.0684	4.98077
105.7	-30.8228	-61.6455	4.97223	105.7	-203.247	-227.966	4.97375	105.7	-396.118	4.98016	105.7	-66.4001	0.00518799				105.7	-70.0684	4.98016
105.8	-28.6865	-61.6455	4.97925	105.8	-203.552	-233.154	4.97467	105.8	-375.977	4.97406	105.8	-66.394	0.00518799				105.8	-70.0378	4.97406
105.9	-29.2969	-59.5093	4.97864	105.9	-202.942	-233.459	4.96735	105.9	-360.107	4.96796	105.9	-66.4185	0.00549316				105.9	-70.0989	4.96796
106	-29.9072	-58.5938	4.97253	106	-205.078	-233.154	4.96887	106	-346.069	4.9704	106	-66.394	0.00549316				106	-70.0684	4.9704
106.1	-29.6021	-63.7817	4.96674	106.1	-202.332	-228.882	4.97833	106.1	-330.505	4.97528	106.1	-66.4062	0.00518799				106.1	-70.0684	4.97528
106.2	-30.2124	-63.4766	4.96918	106.2	-202.026	-232.544	4.97833	106.2	-319.519	4.9762	106.2	-66.4124	0.00518799				106.2	-70.0684	4.9762
106.3	-26.8555	-64.3921	4.97681	106.3	-200.5	-231.628	4.96887	106.3	-312.805	4.9707	106.3	-66.3818	0.00518799				106.3	-70.0684	4.9707
106.4	-28.0762	-61.6455	4.97803	106.4	-201.416	-232.849	4.96552	106.4	-302.734	4.97314	106.4	-66.4124	0.00518799				106.4	-70.0684	4.97314
106.5	-24.4141	-59.8145	4.97223	106.5	-201.111	-231.018	4.97437	106.5	-296.936	4.97711	106.5	-66.4062	0.00549316				106.5	-70.0684	4.97711
106.6	-26.2451	-63.7817	4.97467	106.6	-199.89	-234.07	4.97467	106.6	-287.17	4.97833	106.6	-66.4001	0.00518799				106.6	-70.0684	4.97833
106.7	-26.8555	-64.3921	4.97711	106.7	-197.144	-233.154	4.9707	106.7	-278.015	4.97131	106.7	-66.4001	0.00518799				106.7	-70.0684	4.97131
106.8	-28.3813	-65.6128	4.96765	106.8	-198.364	-230.408	4.97314	106.8	-274.658	4.96613	106.8	-66.4001	0.00488281				106.8	-70.0684	4.96613
106.9	-28.6865	-60.73	4.96765	106.9	-196.228	-231.628	4.97528	106.9	-271.606	4.9704	106.9	-66.3879	0.00518799				106.9	-70.0378	4.9704
107	-28.6865	-61.3403	4.97742	107	-196.228	-231.018	4.97223	107	-268.555	4.98108	107	-66.4124	0.00549316				107	-70.0684	4.98108
107.1	-24.7192	-61.0352	4.9762	107.1	-192.871	-232.544	4.96735	107.1	-265.503	4.97925	107.1	-66.4124	0.00549316				107.1	-70.0989	4.97925
107.2	-21.3623	-63.4766	4.97253	107.2	-191.65	-231.628	4.97314	107.2	-264.893	4.97253	107.2	-66.4062	0.00518799				107.2	-70.0684	4.97253
107.3	-18.6157	-63.4766	4.97864	107.3	-191.65	-232.239	4.97986	107.3	-266.113	4.9704	107.3	-66.4062	0.00549316				107.3	-70.0989	4.9704
107.4	-19.2261	-65.6128	4.97833	107.4	-190.125	-234.07	4.97192	107.4	-264.893	4.97711	107.4	-66.4124	0.00488281				107.4	-70.0684	4.97711
107.5	-20.752	-65.0024	4.96887	107.5	-191.345	-232.849	4.96429	107.5	-263.367	4.97101	107.5	-66.394	0.00518799				107.5	-70.0684	4.97101
107.6	-21.3623	-65.3076	4.96613	107.6	-189.819	-231.323	4.96643	107.6	-260.01	4.96735	107.6	-66.3757	0.00518799				107.6	-70.0684	4.96735
107.7	-23.1934	-62.2559	4.96918	107.7	-189.209	-234.375	4.97681	107.7	-258.789	4.97406	107.7	-66.4124	0.00579834				107.7	-70.0684	4.97406
107.8	-22.8882	-60.73	4.97772	107.8	-189.514	-235.291	4.97742	107.8	-258.179	4.98169	107.8	-66.4246	0.00610352				107.8	-70.0989	4.98169
107.9	-16.4795	-63.7817	4.9762	107.9	-188.293	-232.544	4.97009	107.9	-265.808	4.97864	107.9	-66.4062	0.00518799				107.9	-70.0684	4.97864
108	-17.7002	-62.8662	4.97314	108	-192.261	-233.154	4.96765	108	-269.165	4.96948	108	-66.394	0.00549316				108	-70.0684	4.96948
108.1	-17.7002	-61.9507	4.97589	108.1	-192.261	-235.291	4.97375	108.1	-270.081	4.96887	108.1	-66.4001	0.00549316				108.1	-70.0684	4.96887
108.2	-17.7002	-59.8145	4.97589	108.2	-191.345	-231.934	4.97162	108.2	-270.386	4.97467	108.2	-66.3757	0.00488281				108.2	-70.0684	4.97467
108.3	-18.3105	-63.1714	4.96765	108.3	-190.125	-230.713	4.97009	108.3	-270.691	4.97223	108.3	-66.3879	0.00549316				108.3	-70.0684	4.97223
108.4	-21.0571	-64.6973	4.96796	108.4	-189.819	-227.661	4.97101	108.4	-271.912	4.96948	108.4	-66.3574	0.00579834				108.4	-70.0989	4.96948
108.5	-21.0571	-61.3403	4.97681	108.5	-187.988	-230.408	4.97803	108.5	-274.353	4.97406	108.5	-66.3818	0.00579834				108.5	-70.0378	4.97406
108.6	-19.5312	-61.6455	4.97803	108.6	-187.988	-232.544	4.96521	108.6	-277.405	4.97894	108.6	-66.3635	0.00549316				108.6	-70.0684	4.97894
108.7	-14.6484	-60.73	4.97253	108.7	-186.768	-234.985	4.96704	108.7	-276.184	4.97894	108.7	-66.3635	0.00549316				108.7	-70.0989	4.97894
108.8	-14.6484	-64.3921	4.97253	108.8	-186.768	-233.459	4.97742	108.8	-277.71	4.97223	108.8	-66.3574	0.00518799				108.8	-70.0684	4.97223
108.9	-15.2588	-63.1714	4.97772	108.9	-183.716	-234.07	4.97711	108.9	-278.931	4.96613	108.9	-66.3269	0.00518799				108.9	-70.0378	4.96613
109	-18.0054	-60.4248	4.97375	109	-185.242	-232.849	4.96857	109	-285.034	4.96765	109	-66.3574	0.00518799				109	-70.1294	4.96765
109.1	-15.564	-61.3403	4.96582	109.1	-186.157	-231.323	4.97589	109.1	-283.508	4.97833	109.1	-66.3391	0.00579834				109.1	-70.0989	4.97833
109.2	-18.6157	-60.4248	0.00518799	109.2	-188.904	-232.849	0.00579834	109.2	-285.034	4.97803	109.2	-66.3269	0.00579834				109.2	-70.0684	4.97803
109.3	-17.395	-60.1196	0.00488281	109.3	-190.735	-233.765	0.00549316	109.3	-284.424	4.97223	109.3	-66.3147	0.00549316				109.3	-70.0684	4.97223
109.4	-21.0571	-62.561	0.00518799	109.4	-190.735	-231.934	0.00457764	109.4	-283.508	4.97253	109.4	-66.3025	0.00549316				109.4	-70.0684	4.97253
109.5	-18.3105	-62.561	0.00579834	109.5	-188.293	-231.018	0.00518799	109.5	-282.288	4.97681	109.5	-66.3086	0.00518799				109.5	-70.0989	4.97681
109.6	-16.7847	-61.0352	0.00579834	109.6	-187.073	-228.882	0.00579834	109.6	-282.593	4.97253	109.6	-66.2842	0.00488281				109.6	-70.0989	4.97253
109.7	-15.564	-61.6455	0.00579834	109.7	-184.937	-228.882	0.00549316	109.7	-283.203	4.96643	109.7	-66.2781	0.00488281				109.7	-70.0989	4.96643
109.8	-10.9863	-60.4248	0.00549316	109.8	-185.852	-230.713	0.00549316	109.8	-282.898	4.97162	109.8	-66.2903	0.00549316				109.8	-70.0684	4.97162
109.9	-8.8501	-59.2041	0.00518799	109.9	-182.495	-227.661	0.00518799	109.9	-287.476	4.98077	109.9	-66.272	0.00549316				109.9	-70.0684	4.98077
110	-7.01904	-62.8662	0.00518799	110	-183.105	-228.577	0.00427246	110	-289.001	4.97833	110	-66.2659	0.00549316				110	-70.0684	4.97833
110.1	-5.18799	-65.6128	0.00518799	110.1	-183.411	-229.187	0.00549316	110.1	-286.865	4.97253	110.1	-66.2842	0.00549316				110.1	-70.0684	4.97253
110.2	-0.305176	-62.2559	0.00518799	110.2	-184.326	-228.882	0.00579834	110.2	-286.255	4.9707	110.2	-66.272	0.00488281				110.2	-70.0684	4.9707
110.3	6.71387	-59.5093	0.00579834	110.3	-182.8	-229.492	0.00610352	110.3	-289.612	4.97681	110.3	-66.2537	0.00488281				110.3	-70.0989	4.97681
110.4	13.1226	-59.8145	0.00579834	110.4	-186.462	-231.323	0.00549316	110.4	-294.495	4.9707	110.4	-66.2659	0.00518799				110.4	-70.0684	4.9707
110.5	18.0054	-63.1714	0.00579834	110.5	-185.242	-229.492	0.00427246	110.5	-298.462	4.97009	110.5	-66.2537	0.00579834				110.5	-70.0989	4.97009
110.6	21.0571	-60.4248	0.00549316	110.6	-185.852	-225.525	0.00488281	110.6	-302.124	4.97864	110.6	-66.2292	0.00579834				110.6	-70.0684	4.97864
110.7	28.0762	-64.3921	0.00488281	110.7	-187.073	-228.882	0.00549316	110.7	-300.903	4.98169	110.7	-66.2537	0.00579834				110.7	-70.0378	4.98169
110.8	35.0952	-62.2559	0.00549316	110.8	-185.547	-232.239	0.00640869	110.8	-300.598	4.97742	110.8	-66.2476	0.00549316				110.8	-70.0684	4.97742
110.9	37.2314	-60.73	0.00488281	110.9	-187.378	-231.628	0.00518799	110.9	-299.377	4.97009	110.9	-66.2598	0.00518799				110.9	-70.0989	4.97009
111	40.8936	-56.7627	0.00549316	111	-185.242	-232.849	0.00518799	111	-296.631	4.9704	111	-66.2292	0.00457764				111	-70.0378	4.9704
111.1	44.2505	-62.2559	0.00579834	111.1	-182.495	-231.018	0.00488281	111.1	-304.26	4.97559	111.1	-66.2537	0.00518799				111.1	-70.0684	4.97559
111.2	45.4712	-65.918	0.00610352	111.2	-180.969	-231.323	0.00549316	111.2	-306.702	4.97375	111.2	-66.2292	0.00579834				111.2	-70.0684	4.97375
111.3	47.9126	-65.6128	0.00518799	111.3	-180.054	-231.934	0.00579834	111.3	-300.903	4.97131	111.3	-66.2292	0.00579834				111.3	-70.0684	4.97131
111.4	48.2178	-61.3403	0.00549316	111.4	-178.223	-230.408	0.00640869	111.4	-302.429	4.97467	111.4	-66.2476	0.00549316				111.4	-70.0378	4.97467
111.5	49.7437	-60.73	0.00518799	111.5	-180.359	-229.187	0.00549316	111.5	-308.228	4.9826	111.5	-66.2598	0.00579834				111.5	-70.0989	4.9826
111.6	49.1333	-63.1714	0.00488281	111.6	-177.612	-228.271	0.00488281	111.6	-314.026	4.97467	111.6	-66.272	0.00518799				111.6	-70.0989	4.97467
111.7	48.2178	-62.2559	0.00549316	111.7	-177.612	-230.103	0.00457764	111.7	-323.181	4.96796	111.7	-66.2476	0.00518799				111.7	-70.0684	4.96796
111.8	49.4385	-58.8989	0.00579834	111.8	-176.392	-231.323	0.00518799	111.8	-331.116	4.96918	111.8	-66.2537	0.00518799				111.8	-70.0684	4.96918
111.9	45.7764	-57.373	0.00549316	111.9	-179.138	-234.68	0.00610352	111.9	-334.473	4.9765	111.9	-66.2476	0.00579834				111.9	-70.0684	4.9765
112	48.5229	-58.2886	0.00579834	112	-177.002	-234.375	0.00579834	112	-340.881	4.97284	112	-66.2598	0.00549316				112	-70.0684	4.97284
112.1	48.2178	-64.0869	0.00488281	112.1	-177.612	-231.628	0.00518799	112.1	-345.459	4.97314	112.1	-66.2476	0.00579834				112.1	-70.0684	4.97314
112.2	47.9126	-64.3921	0.00488281	112.2	-176.697	-229.797	0.00518799	112.2	-349.426	4.98291	112.2	-66.2537	0.00549316				112.2	-70.0684	4.98291
112.3	47.9126	-62.8662	0.00457764	112.3	-174.255	-231.018	0.00549316	112.3	-346.68	4.97894	112.3	-66.272	0.00518799				112.3	-70.0684	4.97894
112.4	50.9644	-62.2559	0.00549316	112.4	-170.898	-234.07	0.00549316	112.4	-344.238	4.96765	112.4	-66.2415	0.00488281				112.4	-70.0684	4.96765
112.5	47.6074	-60.73	0.00579834	112.5	-171.509	-231.323	0.00579834	112.5	-343.628	4.97101	112.5	-66.2659	0.00518799				112.5	-70.0684	4.97101
112.6	49.4385	-57.9834	0.00640869	112.6	-174.255	-227.966	0.00549316	112.6	-343.628	4.97406	112.6	-66.2598	0.00549316				112.6	-70.0684	4.97406
112.7	47.3022	-58.8989	0.00549316	112.7	-170.898	-228.271	0.00549316	112.7	-346.985	4.96857	112.7	-66.2476	0.00579834				112.7	-70.0989	4.96857
112.8	50.354	-59.8145	0.00549316	112.8	-167.542	-230.408	0.00518799	112.8	-346.375	4.97101	112.8	-66.272	0.00579834				112.8	-70.0684	4.97101
112.9	48.2178	-62.561	0.00488281	112.9	-168.457	-231.934	0.00518799	112.9	-342.102	4.98383	112.9	-66.2598	0.00579834				112.9	-70.0684	4.98383
113	46.3867	-64.0869	0.00518799	113	-170.288	-229.492	0.00579834	113	-335.388	4.97925	113	-66.2537	0.00518799				113	-70.0684	4.97925
113.1	48.2178	-67.1387	0.00549316	113.1	-171.509	-228.271	0.00579834	113.1	-335.999	4.97223	113.1	-66.2598	0.00518799				113.1	-70.0684	4.97223
113.2	46.0815	-62.8662	0.00549316	113.2	-169.678	-231.323	0.00549316	113.2	-335.999	4.96735	113.2	-66.2781	0.00488281				113.2	-70.0989	4.96735
113.3	46.6919	-63.4766	0.00549316	113.3	-168.457	-231.018	0.00579834	113.3	-330.811	4.97101	113.3	-66.2659	0.00579834				113.3	-70.0684	4.97101
113.4	51.8799	-63.4766	0.00579834	113.4	-169.373	-228.577	0.00457764	113.4	-326.233	4.97528	113.4	-66.272	0.00549316				113.4	-70.0989	4.97528
113.5	52.4902	-63.1714	0.00549316	113.5	-168.152	-229.492	0.00518799	113.5	-321.96	4.97101	113.5	-66.2781	0.00579834				113.5	-70.0684	4.97101
113.6	54.3213	-66.5283	0.00518799	113.6	-169.678	-227.661	0.00579834	113.6	-320.435	4.97223	113.6	-66.272	0.00579834				113.6	-70.0684	4.97223
113.7	53.7109	-67.4438	0.00457764	113.7	-171.204	-228.882	0.00549316	113.7	-319.214	4.98383	113.7	-66.2659	0.00549316				113.7	-70.0684	4.98383
113.8	53.4058	-67.4438	0.00549316	113.8	-169.067	-233.154	0.00518799	113.8	-320.129	4.97803	113.8	-66.272	0.00488281				113.8	-70.0684	4.97803
113.9	51.5747	-66.5283	0.00488281	113.9	-168.457	-230.103	0.00488281	113.9	-318.909	4.9707	113.9	-66.2903	0.00488281				113.9	-70.0684	4.9707
114	49.7437	-62.2559	0.00579834	114	-166.321	-230.713	0.00518799	114	-319.519	4.96857	114	-66.2903	0.00518799				114	-70.0684	4.96857
114.1	45.7764	-65.0024	0.00549316	114.1	-168.762	-231.018	0.00579834	114.1	-320.129	4.97711	114.1	-66.2964	0.00549316				114.1	-70.0684	4.97711
114.2	47.6074	-64.0869	0.00549316	114.2	-169.373	-233.765	0.00549316	114.2	-321.655	4.97559	114.2	-66.2903	0.00579834				114.2	-70.0989	4.97559
114.3	49.1333	-58.8989	0.00427246	114.3	-169.067	-233.459	0.00579834	114.3	-323.181	4.97375	114.3	-66.3147	0.00579834				114.3	-70.0684	4.97375
114.4	50.0488	-62.2559	0.00518799	114.4	-171.204	-234.375	0.00518799	114.4	-324.097	4.97528	114.4	-66.3147	0.00518799				114.4	-70.0684	4.97528
114.5	46.9971	-63.4766	0.00488281	114.5	-169.373	-231.323	0.00488281	114.5	-321.96	4.97925	114.5	-66.3208	0.00488281				114.5	-70.0684	4.97925
114.6	43.9453	-61.6455	0.00579834	114.6	-166.931	-234.07	0.00518799	114.6	-319.519	4.96948	114.6	-66.333	0.00457764				114.6	-70.0989	4.96948
114.7	44.2505	-63.7817	0.00579834	114.7	-166.626	-232.849	0.00579834	114.7	-322.266	4.96674	114.7	-66.3208	0.00518799				114.7	-70.0684	4.96674
114.8	45.4712	-61.3403	0.00579834	114.8	-167.236	-233.459	0.00579834	114.8	-322.876	4.9765	114.8	-66.3147	0.00549316				114.8	-70.0989	4.9765
114.9	43.335	-61.0352	0.00518799	114.9	-167.542	-229.797	0.00549316	114.9	-322.876	4.97711	114.9	-66.3208	0.00549316				114.9	-70.0684	4.97711
115	45.7764	-60.4248	0.00488281	115	-169.678	-230.713	0.00457764	115	-319.824	4.97131	115	-66.333	0.00549316				115	-70.0684	4.97131
115.1	46.9971	-63.1714	0.00457764	115.1	-167.236	-231.018	0.00457764	115.1	-315.552	4.9762	115.1	-66.333	0.00549316				115.1	-70.0989	4.9762
115.2	44.5557	-65.918	0.00579834	115.2	-168.762	-233.459	0.00549316	115.2	-315.552	4.98047	115.2	-66.3452	0.00518799				115.2	-70.0684	4.98047
115.3	42.1143	-63.7817	0.00549316	115.3	-170.898	-233.459	0.00640869	115.3	-318.298	4.97681	115.3	-66.333	0.00488281				115.3	-70.0989	4.97681
115.4	42.7246	-62.561	0.00579834	115.4	-174.561	-232.849	0.00549316	115.4	-317.383	4.96826	115.4	-66.3452	0.00488281				115.4	-70.0684	4.96826
115.5	40.8936	-63.1714	0.00579834	115.5	-170.288	-233.154	0.00488281	115.5	-318.909	4.96674	115.5	-66.333	0.00518799				115.5	-70.0684	4.96674
115.6	41.5039	-61.9507	0.00549316	115.6	-166.626	-229.797	0.00518799	115.6	-321.35	4.97162	115.6	-66.3452	0.00579834				115.6	-70.0684	4.97162
115.7	40.8936	-60.4248	0.00457764	115.7	-166.321	-230.103	0.00488281	115.7	-322.266	4.98077	115.7	-66.3269	0.00549316				115.7	-70.0684	4.98077
115.8	40.5884	-61.3403	0.00488281	115.8	-166.931	-230.408	0.00579834	115.8	-321.045	4.97955	115.8	-66.3574	0.00549316				115.8	-70.0684	4.97955
115.9	42.7246	-64.6973	0.00488281	115.9	-168.762	-228.882	0.00488281	115.9	-321.35	4.97284	115.9	-66.3452	0.00549316				115.9	-70.0989	4.97284
116	43.0298	-63.4766	0.00579834	116	-170.288	-227.661	0.00610352	116	-325.623	4.96857	116	-66.3513	0.00488281				116	-70.0684	4.96857
116.1	39.3677	-66.2231	0.00518799	116.1	-167.236	-230.103	0.00518799	116.1	-329.285	4.9707	116.1	-66.3391	0.00457764				116.1	-70.0684	4.9707
116.2	40.2832	-64.3921	0.00671387	116.2	-169.067	-230.713	0.00518799	116.2	-331.421	4.97498	116.2	-66.3513	0.00518799				116.2	-70.0684	4.97498
116.3	39.6729	-62.8662	0.00518799	116.3	-169.678	-227.356	0.00488281	116.3	-331.116	4.97406	116.3	-66.3391	0.00518799				116.3	-70.0378	4.97406
116.4	40.8936	-63.7817	0.00488281	116.4	-167.847	-227.966	0.00579834	116.4	-329.895	4.9707	116.4	-66.3269	0.00549316				116.4	-70.0684	4.9707
116.5	39.978	-62.2559	0.00427246	116.5	-170.288	-230.103	0.00579834	116.5	-325.623	4.97437	116.5	-66.333	0.00549316				116.5	-70.0684	4.97437
116.6	42.7246	-63.7817	0.00518799	116.6	-169.373	-230.713	0.00549316	116.6	-329.59	4.97894	116.6	-66.3452	0.00518799				116.6	-70.0684	4.97894
116.7	41.8091	-61.9507	0.00549316	116.7	-171.509	-230.408	0.00518799	116.7	-332.336	4.97986	116.7	-66.3574	0.00518799				116.7	-70.0684	4.97986
116.8	37.8418	-64.0869	0.00579834	116.8	-173.95	-228.577	0.00549316	116.8	-332.947	4.97314	116.8	-66.3513	0.00488281				116.8	-70.0684	4.97314
116.9	36.9263	-62.561	0.00610352	116.9	-172.424	-229.797	0.00549316	116.9	-332.031	4.96643	116.9	-66.3452	0.00488281				116.9	-70.0684	4.96643
117	38.7573	-63.7817	0.00579834	117	-173.34	-232.849	0.00549316	117	-333.252	4.96887	117	-66.3452	0.00549316				117	-70.0989	4.96887
117.1	35.7056	-64.6973	0.00457764	117.1	-173.95	-232.849	0.00579834	117.1	-330.505	4.97864	117.1	-66.3574	0.00579834				117.1	-70.0684	4.97864
117.2	37.5366	-62.2559	0.00518799	117.2	-175.171	-232.239	0.00549316	117.2	-332.947	4.97711	117.2	-66.3696	0.00549316				117.2	-70.0684	4.97711
117.3	37.2314	-62.8662	0.00518799	117.3	-175.781	-231.934	0.00488281	117.3	-333.862	4.97437	117.3	-66.3635	0.00549316				117.3	-70.0684	4.97437
117.4	37.8418	-63.7817	0.00549316	117.4	-173.95	-230.103	0.00488281	117.4	-335.693	4.97711	117.4	-66.3635	0.00518799				117.4	-70.0989	4.97711
117.5	36.0107	-62.2559	0.00549316	117.5	-173.95	-230.103	0.00610352	117.5	-336.304	4.97437	117.5	-66.3513	0.00457764				117.5	-70.0378	4.97437
117.6	35.4004	-64.3921	0.00640869	117.6	-174.866	-232.544	0.00610352	117.6	-335.388	4.96826	117.6	-66.3635	0.00518799				117.6	-70.0684	4.96826
117.7	32.959	-65.3076	0.00518799	117.7	-174.866	-232.544	0.00549316	117.7	-335.083	4.96643	117.7	-66.3574	0.00518799				117.7	-70.0378	4.96643
117.8	35.7056	-61.9507	0.00488281	117.8	-173.95	-231.628	0.00457764	117.8	-336.609	4.97925	117.8	-66.3513	0.00518799				117.8	-70.0684	4.97925
117.9	36.0107	-61.3403	0.00427246	117.9	-173.035	-230.408	0.00518799	117.9	-335.999	4.97742	117.9	-66.3696	0.00579834				117.9	-70.0684	4.97742
118	35.7056	-63.1714	0.00518799	118	-173.95	-228.882	0.00518799	118	-338.135	4.97284	118	-66.3818	0.00579834				118	-70.0684	4.97284
118.1	35.7056	-62.561	0.00579834	118.1	-173.34	-230.103	0.00579834	118.1	-335.999	4.97742	118.1	-66.3574	0.00518799				118.1	-70.0989	4.97742
118.2	31.7383	-61.9507	0.00579834	118.2	-173.035	-228.271	0.00518799	118.2	-333.557	4.97711	118.2	-66.3696	0.00488281				118.2	-70.0684	4.97711
118.3	33.8745	-61.9507	0.00549316	118.3	-174.255	-231.018	0.00549316	118.3	-333.252	4.96582	118.3	-66.3513	0.00518799				118.3	-70.0684	4.96582
118.4	37.8418	-62.561	0.00579834	118.4	-178.223	-230.408	0.00579834	118.4	-332.031	4.96918	118.4	-66.3513	0.00488281				118.4	-70.0378	4.96918
118.5	39.6729	-63.7817	0.00457764	118.5	-176.392	-231.934	0.00488281	118.5	-336.914	4.97742	118.5	-66.3452	0.00518799				118.5	-70.0684	4.97742
118.6	37.5366	-60.4248	0.00518799	118.6	-174.866	-231.628	0.00518799	118.6	-338.44	4.9765	118.6	-66.3635	0.00549316				118.6	-70.0684	4.9765
118.7	35.0952	-61.3403	0.00457764	118.7	-172.729	-231.018	0.00579834	118.7	-339.966	4.97284	118.7	-66.3513	0.00579834				118.7	-70.0684	4.97284
118.8	31.4331	-62.8662	0.00549316	118.8	-173.035	-231.628	0.00549316	118.8	-340.881	4.97833	118.8	-66.3574	0.00549316				118.8	-70.0684	4.97833
118.9	37.2314	-61.3403	0.00610352	118.9	-173.95	-231.628	0.00549316	118.9	-339.05	4.97833	118.9	-66.3513	0.00488281				118.9	-70.0684	4.97833
119	35.7056	-60.4248	0.00579834	119	-173.34	-230.713	0.00518799	119	-339.355	4.97192	119	-66.3452	0.00488281				119	-70.0684	4.97192
119.1	34.4849	-62.561	0.00549316	119.1	-173.95	-228.271	0.00488281	119.1	-336.304	4.96643	119.1	-66.333	0.00488281				119.1	-70.0378	4.96643
119.2	34.79	-63.4766	0.00488281	119.2	-171.509	-231.018	0.00549316	119.2	-338.745	4.97162	119.2	-66.333	0.00457764				119.2	-70.0684	4.97162
119.3	34.4849	-64.0869	0.00488281	119.3	-174.255	-231.628	0.00549316	119.3	-342.712	4.97986	119.3	-66.3696	0.00549316				119.3	-70.0989	4.97986
119.4	33.2642	-61.6455	0.00488281	119.4	-176.392	-232.849	0.00579834	119.4	-340.271	4.98047	119.4	-66.3513	0.00579834				119.4	-70.0684	4.98047
119.5	33.2642	-61.3403	0.00518799	119.5	-179.749	-231.323	0.00518799	119.5	-343.933	4.97223	119.5	-66.3513	0.00549316				119.5	-70.0684	4.97223
119.6	32.959	-61.0352	0.00579834	119.6	-180.359	-233.154	0.00488281	119.6	-344.849	4.97009	119.6	-66.3696	0.00488281				119.6	-70.0684	4.97009
119.7	35.0952	-64.6973	0.00549316	119.7	-178.223	-229.187	0.00488281	119.7	-344.238	4.97009	119.7	-66.3574	0.00488281				119.7	-70.0684	4.97009
119.8	36.3159	-63.7817	0.00579834	119.8	-178.833	-231.323	0.00549316	119.8	-349.426	4.97528	119.8	-66.3391	0.00457764				119.8	-70.0684	4.97528
119.9	33.8745	-61.9507	0.00457764	119.9	-176.697	-233.765	0.00549316	119.9	-350.037	4.97284	119.9	-66.3391	0.00488281				119.9	-70.0684	4.97284
120	33.2642	-60.73	0.00488281	120	-175.781	-233.765	0.00610352	120	-346.985	4.97009	120	-66.3574	0.00579834				120	-70.0684	4.97009
120.1	35.4004	-61.6455	0.00488281	120.1	-176.392	-231.934	0.00518799	120.1	-347.9	4.97437	120.1	-66.3391	0.00579834				120.1	-70.0989	4.97437
120.2	34.1797	-66.2231	0.00457764	120.2	-176.392	-229.187	0.00518799	120.2	-351.868	4.98383	120.2	-66.3391	0.00579834				120.2	-70.0684	4.98383
120.3	36.6211	-63.4766	0.00518799	120.3	-178.528	-230.713	0.00518799	120.3	-353.394	4.97772	120.3	-66.3452	0.00549316				120.3	-70.0989	4.97772
120.4	34.1797	-61.6455	0.00579834	120.4	-178.223	-228.271	0.00579834	120.4	-350.037	4.96948	120.4	-66.3391	0.00518799				120.4	-70.0684	4.96948
120.5	33.5693	-65.0024	0.00579834	120.5	-178.223	-230.408	0.00549316	120.5	-348.511	4.96765	120.5	-66.3269	0.00488281				120.5	-70.0684	4.96765
120.6	31.1279	-62.561	0.00549316	120.6	-176.086	-229.492	0.00549316	120.6	-352.478	4.97681	120.6	-66.3452	0.00488281				120.6	-70.0684	4.97681
120.7	36.9263	-60.4248	0.00457764	120.7	-177.612	-230.408	0.00457764	120.7	-356.75	4.97223	120.7	-66.3391	0.00549316				120.7	-70.0378	4.97223
120.8	36.3159	-63.7817	0.00427246	120.8	-177.307	-231.934	0.00518799	120.8	-357.666	4.97406	120.8	-66.3147	0.00549316				120.8	-70.0684	4.97406
120.9	36.9263	-65.0024	0.00488281	120.9	-174.561	-229.492	0.00549316	120.9	-357.666	4.98169	120.9	-66.3452	0.00549316				120.9	-70.0684	4.98169
121	32.959	-64.3921	0.00549316	121	-178.528	-231.628	0.00579834	121	-351.868	4.97925	121	-66.333	0.00549316				121	-70.0684	4.97925
121.1	32.959	-60.73	0.00610352	121.1	-180.969	-229.187	0.00579834	121.1	-349.731	4.96948	121.1	-66.3269	0.00549316				121.1	-70.0684	4.96948
121.2	32.0435	-62.561	0.00518799	121.2	-181.885	-227.661	0.00549316	121.2	-350.952	4.96674	121.2	-66.3391	0.00488281				121.2	-70.0684	4.96674
121.3	33.5693	-61.9507	0.00579834	121.3	-179.138	-230.103	0.00518799	121.3	-358.276	4.97559	121.3	-66.3208	0.00488281				121.3	-70.0989	4.97559
121.4	32.3486	-63.1714	0.00518799	121.4	-178.528	-230.408	0.00518799	121.4	-358.582	4.97559	121.4	-66.333	0.00518799				121.4	-70.0684	4.97559
121.5	30.2124	-64.6973	0.00518799	121.5	-180.664	-228.271	0.00549316	121.5	-358.582	4.9704	121.5	-66.3025	0.00549316				121.5	-70.0989	4.9704
121.6	31.7383	-62.561	0.00427246	121.6	-182.495	-229.797	0.00579834	121.6	-362.549	4.97864	121.6	-66.3269	0.00579834				121.6	-70.0684	4.97864
121.7	33.5693	-57.6782	0.00518799	121.7	-180.359	-227.356	0.00640869	121.7	-364.38	4.98016	121.7	-66.3025	0.00549316				121.7	-70.0989	4.98016
121.8	31.7383	-58.5938	0.00549316	121.8	-180.664	-227.966	0.00518799	121.8	-362.244	4.9707	121.8	-66.3269	0.00518799				121.8	-70.0684	4.9707
121.9	32.3486	-58.5938	0.00579834	121.9	-179.749	-229.187	0.00549316	121.9	-354.309	4.96826	121.9	-66.333	0.00488281				121.9	-70.0684	4.96826
122	29.9072	-63.4766	0.00549316	122	-178.833	-227.051	0.00488281	122	-348.511	4.97467	122	-66.3208	0.00488281				122	-70.0684	4.97467
122.1	28.0762	-61.6455	0.00579834	122.1	-180.969	-225.525	0.00610352	122.1	-347.9	4.97406	122.1	-66.3452	0.00518799				122.1	-70.0684	4.97406
122.2	25.9399	-63.1714	0.00427246	122.2	-178.528	-231.018	0.00549316	122.2	-349.121	4.9707	122.2	-66.333	0.00549316				122.2	-70.0684	4.9707
122.3	24.7192	-65.6128	0.00427246	122.3	-175.171	-230.713	0.00549316	122.3	-348.816	4.97314	122.3	-66.3452	0.00579834				122.3	-70.0989	4.97314
122.4	25.3296	-63.7817	0.00488281	122.4	-178.223	-230.103	0.00488281	122.4	-347.29	4.97772	122.4	-66.3635	0.00579834				122.4	-70.0684	4.97772
122.5	26.8555	-64.3921	0.00549316	122.5	-178.528	-230.408	0.00488281	122.5	-349.426	4.97772	122.5	-66.3696	0.00518799				122.5	-70.0684	4.97772
122.6	28.0762	-65.3076	0.00549316	122.6	-182.8	-232.239	0.00488281	122.6	-351.868	4.96918	122.6	-66.3391	0.00488281				122.6	-70.0684	4.96918
122.7	31.7383	-65.3076	0.00610352	122.7	-180.359	-234.07	0.00610352	122.7	-350.037	4.96765	122.7	-66.3574	0.00457764				122.7	-70.0989	4.96765
122.8	28.0762	-63.7817	0.00549316	122.8	-183.716	-231.323	0.00549316	122.8	-345.459	4.97711	122.8	-66.3879	0.00518799				122.8	-70.0684	4.97711
122.9	27.771	-62.8662	0.00549316	122.9	-183.716	-232.849	0.00549316	122.9	-341.797	4.97894	122.9	-66.3696	0.00549316				122.9	-70.0989	4.97894
123	28.9917	-64.3921	0.00457764	123	-183.411	-233.765	0.00457764	123	-341.187	4.97772	123	-66.3879	0.00610352				123	-70.0684	4.97772
123.1	29.6021	-62.8662	0.00488281	123.1	-181.885	-233.765	0.00518799	123.1	-343.933	4.97192	123.1	-66.3696	0.00579834				123.1	-70.0684	4.97192
123.2	30.2124	-63.4766	0.00549316	123.2	-184.021	-230.713	0.00579834	123.2	-344.849	4.97467	123.2	-66.394	0.00549316				123.2	-70.0684	4.97467
123.3	30.2124	-64.6973	0.00579834	123.3	-185.852	-227.661	0.00610352	123.3	-341.492	4.97406	123.3	-66.3818	0.00488281				123.3	-70.0989	4.97406
123.4	30.2124	-61.6455	0.00518799	123.4	-184.326	-230.103	0.00518799	123.4	-338.44	4.96582	123.4	-66.394	0.00488281				123.4	-70.0684	4.96582
123.5	25.9399	-61.9507	0.00579834	123.5	-182.19	-230.713	0.00457764	123.5	-338.44	4.97101	123.5	-66.394	0.00488281				123.5	-70.0684	4.97101
123.6	29.6021	-62.561	0.00488281	123.6	-184.021	-231.934	0.00488281	123.6	-339.966	4.97925	123.6	-66.3818	0.00549316				123.6	-70.0684	4.97925
123.7	26.8555	-65.0024	0.00488281	123.7	-183.411	-230.713	0.00549316	123.7	-340.271	4.97253	123.7	-66.4062	0.00579834				123.7	-70.0684	4.97253
123.8	24.7192	-59.2041	0.00457764	123.8	-183.411	-230.713	0.00610352	123.8	-343.933	4.97559	123.8	-66.4062	0.00579834				123.8	-70.0684	4.97559
123.9	24.4141	-63.1714	0.00549316	123.9	-181.58	-233.765	0.00549316	123.9	-341.797	4.98016	123.9	-66.394	0.00518799				123.9	-70.0989	4.98016
124	28.0762	-61.6455	0.00549316	124	-181.274	-231.934	0.00549316	124	-341.797	4.96918	124	-66.4185	0.00518799				124	-70.0684	4.96918
124.1	29.9072	-63.1714	0.00610352	124.1	-183.411	-232.239	0.00457764	124.1	-345.459	4.96826	124.1	-66.4062	0.00488281				124.1	-70.0684	4.96826
124.2	28.6865	-62.8662	0.00549316	124.2	-181.58	-232.544	0.00488281	124.2	-342.712	4.9765	124.2	-66.4062	0.00488281				124.2	-70.0684	4.9765
124.3	25.6348	-63.7817	0.00518799	124.3	-181.58	-232.544	0.00549316	124.3	-341.797	4.97681	124.3	-66.4124	0.00579834				124.3	-70.0684	4.97681
124.4	26.2451	-65.0024	0.00457764	124.4	-182.19	-229.492	0.00610352	124.4	-345.154	4.97192	124.4	-66.4185	0.00579834				124.4	-70.0684	4.97192
124.5	25.0244	-65.3076	0.00518799	124.5	-180.359	-230.408	0.00610352	124.5	-344.543	4.97559	124.5	-66.4001	0.00549316				124.5	-70.0684	4.97559
124.6	24.7192	-64.3921	0.00610352	124.6	-180.359	-230.713	0.00549316	124.6	-346.375	4.97894	124.6	-66.4124	0.00549316				124.6	-70.0684	4.97894
124.7	26.2451	-59.5093	0.00579834	124.7	-181.885	-229.797	0.00427246	124.7	-345.154	4.97284	124.7	-66.4001	0.00549316				124.7	-70.0684	4.97284
124.8	24.1089	-61.9507	0.00518799	124.8	-183.411	-228.577	0.00518799	124.8	-344.849	4.9646	124.8	-66.4185	0.00488281				124.8	-70.0989	4.9646
124.9	25.3296	-62.561	0.00549316	124.9	-182.495	-228.882	0.00549316	124.9	-341.187	4.97101	124.9	-66.4185	0.00488281				124.9	-70.0684	4.97101
125	23.8037	-60.73	0.00518799	125	-181.885	-230.103	0.00579834	125	-339.966	4.97925	125	-66.4185	0.00579834				125	-70.0989	4.97925
125.1	24.1089	-61.9507	0.00488281	125.1	-181.274	-231.628	0.00549316	125.1	-339.05	4.97864	125.1	-66.3757	0.00549316				125.1	-70.0684	4.97864
125.2	21.0571	-64.0869	0.00427246	125.2	-182.495	-227.966	0.00549316	125.2	-339.355	4.97162	125.2	-66.3757	0.00549316				125.2	-70.0684	4.97162
125.3	25.0244	-66.8335	0.00518799	125.3	-179.749	-229.492	0.00488281	125.3	-341.187	4.97467	125.3	-66.4001	0.00549316				125.3	-70.0684	4.97467
125.4	24.1089	-61.3403	0.00549316	125.4	-181.58	-228.271	0.00549316	125.4	-342.712	4.97681	125.4	-66.3879	0.00488281				125.4	-70.0684	4.97681
125.5	23.4985	-62.561	0.00610352	125.5	-183.105	-230.408	0.00579834	125.5	-349.121	4.9707	125.5	-66.4001	0.00488281				125.5	-70.0684	4.9707
125.6	20.1416	-61.0352	0.00549316	125.6	-181.885	-228.271	0.00579834	125.6	-353.088	4.96613	125.6	-66.3696	0.00488281				125.6	-70.0684	4.96613
125.7	19.8364	-60.73	0.00518799	125.7	-181.274	-228.271	0.00549316	125.7	-352.478	4.97894	125.7	-66.3818	0.00518799				125.7	-70.0684	4.97894
125.8	19.5312	-65.6128	0.00427246	125.8	-184.631	-229.187	0.00488281	125.8	-351.562	4.97925	125.8	-66.394	0.00579834				125.8	-70.0684	4.97925
125.9	19.5312	-64.0869	0.00488281	125.9	-186.157	-230.408	0.00518799	125.9	-351.868	4.97375	125.9	-66.3879	0.00518799				125.9	-70.0684	4.97375
126	16.4795	-57.6782	0.00518799	126	-184.937	-229.797	0.00518799	126	-352.478	4.97437	126	-66.4062	0.00549316				126	-70.0684	4.97437
126.1	14.6484	-62.561	0.00549316	126.1	-184.631	-229.797	0.00579834	126.1	-350.952	4.98047	126.1	-66.394	0.00549316				126.1	-70.0684	4.98047
126.2	18.6157	-63.1714	0.00549316	126.2	-184.021	-233.154	0.00549316	126.2	-352.173	4.96979	126.2	-66.394	0.00518799				126.2	-70.0684	4.96979
126.3	18.6157	-61.6455	0.00579834	126.3	-181.274	-232.239	0.00549316	126.3	-359.192	4.96704	126.3	-66.3818	0.00488281				126.3	-70.0684	4.96704
126.4	18.6157	-63.1714	0.00518799	126.4	-184.937	-230.713	0.00549316	126.4	-364.99	4.96948	126.4	-66.4001	0.00488281				126.4	-70.0684	4.96948
126.5	16.7847	-63.4766	0.00488281	126.5	-181.274	-228.577	0.00518799	126.5	-364.38	4.97986	126.5	-66.3879	0.00549316				126.5	-70.0989	4.97986
126.6	17.7002	-60.73	0.00457764	126.6	-180.969	-227.661	0.00579834	126.6	-365.295	4.97772	126.6	-66.3879	0.00549316				126.6	-70.0684	4.97772
126.7	21.0571	-62.8662	0.00518799	126.7	-181.274	-227.661	0.00610352	126.7	-364.38	4.97375	126.7	-66.394	0.00579834				126.7	-70.0378	4.97375
126.8	21.3623	-60.1196	0.00579834	126.8	-182.19	-227.661	0.00549316	126.8	-361.328	4.97498	126.8	-66.4062	0.00549316				126.8	-70.0989	4.97498
126.9	22.583	-62.561	0.00579834	126.9	-183.716	-228.882	0.00518799	126.9	-352.478	4.9765	126.9	-66.4124	0.00518799				126.9	-70.0684	4.9765
127	20.1416	-64.0869	0.00549316	127	-181.58	-227.966	0.00457764	127	-349.426	4.97162	127	-66.4124	0.00488281				127	-70.0684	4.97162
127.1	17.7002	-63.4766	0.00518799	127.1	-183.411	-224.304	0.00518799	127.1	-352.478	4.96796	127.1	-66.4185	0.00518799				127.1	-70.0378	4.96796
127.2	20.752	-65.0024	0.00488281	127.2	-183.411	-226.135	0.00579834	127.2	-358.276	4.97131	127.2	-66.4001	0.00579834				127.2	-70.0684	4.97131
127.3	18.9209	-62.8662	0.00488281	127.3	-183.716	-225.22	0.00549316	127.3	-365.906	4.98352	127.3	-66.4185	0.00549316				127.3	-70.0684	4.98352
127.4	18.6157	-60.4248	0.00457764	127.4	-185.242	-226.44	0.00518799	127.4	-368.347	4.97894	127.4	-66.4307	0.00549316				127.4	-70.0989	4.97894
127.5	18.6157	-61.6455	0.00549316	127.5	-184.631	-228.882	0.00488281	127.5	-364.99	4.97162	127.5	-66.4185	0.00549316				127.5	-70.0684	4.97162
127.6	17.7002	-63.4766	0.00549316	127.6	-181.885	-230.103	0.00488281	127.6	-365.906	4.97162	127.6	-66.4307	0.00518799				127.6	-70.0684	4.97162
127.7	17.7002	-62.561	0.00579834	127.7	-179.749	-231.934	0.00579834	127.7	-362.854	4.9765	127.7	-66.4246	0.00518799				127.7	-70.0684	4.9765
127.8	15.564	-64.0869	0.00518799	127.8	-180.969	-231.628	0.00610352	127.8	-359.802	4.96704	127.8	-66.4368	0.00488281				127.8	-70.0989	4.96704
127.9	13.7329	-61.9507	0.00518799	127.9	-179.138	-234.07	0.00549316	127.9	-360.107	4.97406	127.9	-66.4307	0.00549316				127.9	-70.0684	4.97406
128	13.7329	-62.2559	0.00457764	128	-180.664	-235.291	0.00579834	128	-359.497	4.97986	128	-66.4124	0.00549316				128	-70.0684	4.97986
128.1	14.0381	-59.5093	0.00488281	128.1	-177.307	-232.239	0.00457764	128.1	-358.582	4.97467	128.1	-66.4429	0.00549316				128.1	-70.0378	4.97467
128.2	15.564	-58.2886	0.00518799	128.2	-179.138	-232.849	0.00518799	128.2	-356.445	4.97314	128.2	-66.4246	0.00549316				128.2	-70.0378	4.97314
128.3	15.564	-61.9507	0.00549316	128.3	-178.528	-233.459	0.00549316	128.3	-355.225	4.97742	128.3	-66.4307	0.00549316				128.3	-70.0684	4.97742
128.4	13.7329	-62.561	0.00579834	128.4	-179.749	-236.511	0.00579834	128.4	-355.53	4.97253	128.4	-66.4307	0.00549316				128.4	-70.0989	4.97253
128.5	13.1226	-61.6455	0.00549316	128.5	-180.359	-236.816	0.00549316	128.5	-355.53	4.96948	128.5	-66.449	0.00518799				128.5	-70.0684	4.96948
128.6	12.207	-61.0352	0.00488281	128.6	-180.664	-236.206	0.00549316	128.6	-354.614	4.97009	128.6	-66.4429	0.00518799				128.6	-70.0684	4.97009
128.7	9.46045	-60.4248	0.00457764	128.7	-179.138	-233.459	0.00457764	128.7	-353.394	4.98199	128.7	-66.4246	0.00518799				128.7	-70.0989	4.98199
128.8	14.3433	-62.561	0.00488281	128.8	-179.138	-232.849	0.00518799	128.8	-356.445	4.97925	128.8	-66.4307	0.00549316				128.8	-70.0684	4.97925
128.9	12.5122	-65.0024	0.00549316	128.9	-179.138	-234.07	0.00518799	128.9	-357.361	4.97498	128.9	-66.4185	0.00549316				128.9	-70.0684	4.97498
129	13.1226	-63.1714	0.00549316	129	-178.223	-232.849	0.00640869	129	-354.614	4.96826	129	-66.4368	0.00518799				129	-70.0684	4.96826
129.1	11.9019	-61.0352	0.00549316	129.1	-182.8	-233.154	0.00518799	129.1	-353.394	4.9704	129.1	-66.4368	0.00518799				129.1	-70.0684	4.9704
129.2	14.3433	-61.9507	0.00549316	129.2	-183.716	-234.07	0.00457764	129.2	-352.783	4.97589	129.2	-66.449	0.00518799				129.2	-70.0684	4.97589
129.3	14.0381	-62.561	0.00488281	129.3	-182.8	-234.375	0.00488281	129.3	-351.868	4.97498	129.3	-66.4307	0.00518799				129.3	-70.0684	4.97498
129.4	14.9536	-61.9507	0.00488281	129.4	-181.58	-235.901	0.00579834	129.4	-350.037	4.97253	129.4	-66.4246	0.00488281				129.4	-70.0684	4.97253
129.5	11.9019	-60.1196	0.00518799	129.5	-180.969	-235.291	0.00579834	129.5	-349.121	4.98413	129.5	-66.449	0.00518799				129.5	-70.0684	4.98413
129.6	13.1226	-62.561	0.00518799	129.6	-185.242	-235.901	0.00579834	129.6	-347.595	4.97772	129.6	-66.449	0.00579834				129.6	-70.0989	4.97772
129.7	14.6484	-64.3921	0.00579834	129.7	-184.631	-237.427	0.00549316	129.7	-347.9	4.96948	129.7	-66.4429	0.00579834				129.7	-70.0684	4.96948
129.8	14.0381	-65.0024	0.00579834	129.8	-181.274	-236.816	0.00488281	129.8	-348.511	4.97101	129.8	-66.449	0.00549316				129.8	-70.0684	4.97101
129.9	12.207	-61.3403	0.00579834	129.9	-185.242	-235.596	0.00579834	129.9	-349.426	4.97528	129.9	-66.449	0.00518799				129.9	-70.0378	4.97528
130	9.46045	-63.1714	0.00518799	130	-187.378	-234.07	0.00518799	130	-352.173	4.97528	130	-66.4673	0.00518799				130	-70.0378	4.97528
130.1	11.2915	-62.8662	0.00488281	130.1	-186.462	-236.206	0.00640869	130.1	-355.835	4.97192	130.1	-66.4673	0.00518799				130.1	-70.0989	4.97192
130.2	14.3433	-62.561	0.00518799	130.2	-187.683	-237.427	0.00549316	130.2	-354.919	4.97375	130.2	-66.4612	0.00549316				130.2	-70.0684	4.97375
130.3	13.7329	-61.6455	0.00518799	130.3	-187.683	-236.206	0.00518799	130.3	-354.309	4.97803	130.3	-66.4795	0.00579834				130.3	-70.0378	4.97803
130.4	12.207	-64.0869	0.00549316	130.4	-185.547	-237.122	0.00488281	130.4	-355.53	4.97742	130.4	-66.4734	0.00549316				130.4	-70.0989	4.97742
130.5	11.5967	-63.4766	0.00610352	130.5	-186.157	-238.037	0.00549316	130.5	-356.445	4.97253	130.5	-66.4734	0.00549316				130.5	-70.0684	4.97253
130.6	8.54492	-64.3921	0.00640869	130.6	-184.021	-237.732	0.00579834	130.6	-354.614	4.96643	130.6	-66.4673	0.00518799				130.6	-70.0684	4.96643
130.7	6.10352	-61.6455	0.00518799	130.7	-183.716	-237.122	0.00640869	130.7	-354.004	4.97162	130.7	-66.4734	0.00518799				130.7	-70.0684	4.97162
130.8	11.2915	-62.8662	0.00549316	130.8	-182.8	-236.511	0.00518799	130.8	-357.666	4.98047	130.8	-66.4612	0.00518799				130.8	-70.0989	4.98047
130.9	10.9863	-64.3921	0.00488281	130.9	-182.19	-236.816	0.00488281	130.9	-358.887	4.97742	130.9	-66.4551	0.00518799				130.9	-70.0684	4.97742
131	11.5967	-60.73	0.00518799	131	-183.716	-236.511	0.00457764	131	-360.107	4.97162	131	-66.4612	0.00579834				131	-70.0684	4.97162
131.1	10.0708	-62.561	0.00549316	131.1	-184.326	-236.511	0.00549316	131.1	-360.107	4.9707	131.1	-66.4673	0.00579834				131.1	-70.0684	4.9707
131.2	10.6812	-61.6455	0.00579834	131.2	-183.411	-233.154	0.00549316	131.2	-358.887	4.97559	131.2	-66.4368	0.00518799				131.2	-70.0684	4.97559
131.3	11.5967	-60.73	0.00579834	131.3	-182.19	-233.459	0.00549316	131.3	-357.056	4.97406	131.3	-66.4429	0.00549316				131.3	-70.0684	4.97406
131.4	12.8174	-62.561	0.00549316	131.4	-183.105	-233.765	0.00518799	131.4	-356.75	4.96887	131.4	-66.4368	0.00518799				131.4	-70.0684	4.96887
131.5	11.9019	-63.1714	0.00579834	131.5	-182.8	-233.459	0.00488281	131.5	-357.056	4.97406	131.5	-66.4001	0.00518799				131.5	-70.0684	4.97406
131.6	12.8174	-65.918	0.00488281	131.6	-181.274	-231.323	0.00457764	131.6	-356.14	4.98199	131.6	-66.4307	0.00549316				131.6	-70.0684	4.98199
131.7	12.8174	-63.7817	0.00457764	131.7	-182.19	-230.103	0.00549316	131.7	-357.666	4.97711	131.7	-66.4368	0.00579834				131.7	-70.0684	4.97711
131.8	10.0708	-62.561	0.00579834	131.8	-184.631	-231.934	0.00579834	131.8	-360.107	4.96826	131.8	-66.4124	0.00549316				131.8	-70.0684	4.96826
131.9	11.5967	-63.1714	0.00579834	131.9	-183.716	-231.628	0.00549316	131.9	-359.497	4.97192	131.9	-66.4185	0.00579834				131.9	-70.0684	4.97192
132	12.8174	-65.3076	0.00579834	132	-184.937	-233.154	0.00488281	132	-361.023	4.97467	132	-66.4185	0.00518799				132	-70.0684	4.97467
132.1	10.9863	-65.918	0.00579834	132.1	-184.021	-230.713	0.00457764	132.1	-355.835	4.97223	132.1	-66.4001	0.00549316				132.1	-70.0684	4.97223
132.2	10.376	-61.0352	0.00549316	132.2	-184.326	-229.187	0.00549316	132.2	-356.14	4.97192	132.2	-66.4062	0.00518799				132.2	-70.0684	4.97192
132.3	10.0708	-61.9507	0.00457764	132.3	-181.885	-231.628	0.00579834	132.3	-359.497	4.97589	132.3	-66.394	0.00518799				132.3	-70.0684	4.97589
132.4	10.9863	-63.4766	0.00488281	132.4	-180.664	-231.018	0.00488281	132.4	-358.582	4.98108	132.4	-66.394	0.00518799				132.4	-70.0684	4.98108
132.5	8.54492	-61.3403	0.00518799	132.5	-184.021	-229.492	0.00549316	132.5	-357.971	4.9762	132.5	-66.3757	0.00579834				132.5	-70.0684	4.9762
132.6	7.62939	-59.2041	0.00640869	132.6	-183.716	-230.713	0.00518799	132.6	-361.633	4.96613	132.6	-66.3757	0.00549316				132.6	-70.0684	4.96613
132.7	4.88281	-57.6782	0.00579834	132.7	-182.19	-228.882	0.00457764	132.7	-363.77	4.96796	132.7	-66.3635	0.00518799				132.7	-70.0684	4.96796
132.8	5.79834	-60.73	0.00579834	132.8	-183.411	-228.577	0.00549316	132.8	-364.685	4.97711	132.8	-66.3574	0.00518799				132.8	-70.0684	4.97711
132.9	8.23975	-60.1196	0.00518799	132.9	-182.495	-232.544	0.00518799	132.9	-364.685	4.97894	132.9	-66.3513	0.00549316				132.9	-70.0989	4.97894
133	9.15527	-61.6455	0.00549316	133	-181.885	-234.985	0.00579834	133	-362.854	4.97375	133	-66.3574	0.00518799				133	-70.0684	4.97375
133.1	7.01904	-60.73	0.00488281	133.1	-183.105	-233.154	0.00518799	133.1	-362.854	4.97681	133.1	-66.3391	0.00518799				133.1	-70.0989	4.97681
133.2	8.8501	-61.3403	0.00549316	133.2	-184.631	-233.765	0.00488281	133.2	-360.718	4.9765	133.2	-66.3208	0.00549316				133.2	-70.0684	4.9765
133.3	7.62939	-62.8662	0.00610352	133.3	-184.937	-230.103	0.00549316	133.3	-362.244	4.96613	133.3	-66.2964	0.00549316				133.3	-70.0684	4.96613
133.4	7.32422	-62.8662	0.00579834	133.4	-186.157	-230.103	0.00640869	133.4	-359.802	4.96887	133.4	-66.3208	0.00549316				133.4	-70.0684	4.96887
133.5	6.40869	-61.3403	0.00549316	133.5	-184.937	-232.239	0.00549316	133.5	-361.328	4.97772	133.5	-66.3025	0.00518799				133.5	-70.0989	4.97772
133.6	7.93457	-59.2041	0.00549316	133.6	-183.716	-230.713	0.00579834	133.6	-362.549	4.97467	133.6	-66.2964	0.00518799				133.6	-70.0684	4.97467
133.7	6.40869	-61.0352	0.00488281	133.7	-184.937	-228.271	0.00549316	133.7	-363.464	4.97253	133.7	-66.2903	0.00518799				133.7	-70.0684	4.97253
133.8	8.54492	-58.2886	0.00488281	133.8	-185.852	-228.271	0.00488281	133.8	-362.244	4.97528	133.8	-66.2781	0.00488281				133.8	-70.0989	4.97528
133.9	10.0708	-57.9834	0.00518799	133.9	-183.716	-230.103	0.00549316	133.9	-362.244	4.97803	133.9	-66.2537	0.00518799				133.9	-70.0684	4.97803
134	10.6812	-64.0869	0.00640869	134	-187.378	-230.103	0.00549316	134	-361.023	4.97467	134	-66.2659	0.00518799				134	-70.0684	4.97467
134.1	8.54492	-63.7817	0.00549316	134.1	-189.209	-230.713	0.00610352	134.1	-363.77	4.96887	134.1	-66.2354	0.00579834				134.1	-70.0684	4.96887
134.2	9.76562	-59.8145	0.00579834	134.2	-188.293	-233.459	0.00579834	134.2	-364.38	4.96918	134.2	-66.2598	0.00549316				134.2	-70.0989	4.96918
134.3	10.6812	-60.73	0.00549316	134.3	-187.988	-232.849	0.00488281	134.3	-364.075	4.97772	134.3	-66.2415	0.00549316				134.3	-70.0378	4.97772
134.4	8.54492	-60.73	0.00549316	134.4	-187.378	-229.492	0.00457764	134.4	-358.887	4.97742	134.4	-66.2415	0.00457764				134.4	-70.0684	4.97742
134.5	6.40869	-63.4766	0.00488281	134.5	-187.073	-225.525	0.00549316	134.5	-357.666	4.97253	134.5	-66.2537	0.00488281				134.5	-70.0684	4.97253
134.6	3.66211	-61.9507	0.00518799	134.6	-188.599	-228.882	0.00549316	134.6	-354.919	4.98077	134.6	-66.2354	0.00518799				134.6	-70.0989	4.98077
134.7	5.79834	-61.9507	0.00549316	134.7	-187.378	-229.492	0.00579834	134.7	-353.699	4.97162	134.7	-66.2292	0.00549316				134.7	-70.0684	4.97162
134.8	9.15527	-61.6455	0.00640869	134.8	-188.904	-232.239	0.00518799	134.8	-355.53	4.96643	134.8	-66.2292	0.00549316				134.8	-70.0684	4.96643
134.9	9.46045	-62.8662	0.00579834	134.9	-185.852	-232.239	0.00518799	134.9	-359.497	4.97009	134.9	-66.2231	0.00579834				134.9	-70.0378	4.97009
135	8.54492	-63.4766	0.00579834	135	-183.716	-233.459	0.00488281	135	-360.413	4.97803	135	-66.2109	0.00518799				135	-70.0684	4.97803
135.1	7.32422	-61.6455	0.00488281	135.1	-185.547	-229.797	0.00549316	135.1	-358.582	4.97009	135.1	-66.217	0.00518799				135.1	-70.0684	4.97009
135.2	9.46045	-62.561	0.00549316	135.2	-183.411	-230.408	0.00549316	135.2	-359.192	4.97589	135.2	-66.217	0.00518799				135.2	-70.0989	4.97589
135.3	9.76562	-60.4248	0.00427246	135.3	-185.242	-228.271	0.00579834	135.3	-358.582	4.98047	135.3	-66.2109	0.00518799				135.3	-70.0684	4.98047
135.4	6.71387	-62.561	0.00549316	135.4	-183.411	-230.713	0.00549316	135.4	-357.056	4.97406	135.4	-66.2109	0.00518799				135.4	-70.0684	4.97406
135.5	7.01904	-63.1714	0.00579834	135.5	-183.716	-231.628	0.00488281	135.5	-358.276	4.96552	135.5	-66.2231	0.00610352				135.5	-70.0684	4.96552
135.6	5.79834	-65.0024	0.00579834	135.6	-185.242	-233.459	0.00518799	135.6	-362.549	4.96857	135.6	-66.1987	0.00579834				135.6	-70.0684	4.96857
135.7	5.18799	-62.8662	0.00549316	135.7	-186.462	-232.544	0.00549316	135.7	-365.601	4.9765	135.7	-66.2048	0.00549316				135.7	-70.0684	4.9765
135.8	7.01904	-58.5938	0.00549316	135.8	-186.768	-230.408	0.00610352	135.8	-364.99	4.98016	135.8	-66.217	0.00488281				135.8	-70.0684	4.98016
135.9	2.74658	-61.9507	0.00457764	135.9	-187.073	-230.103	0.00549316	135.9	-364.685	4.97711	135.9	-66.2109	0.00518799				135.9	-70.0684	4.97711
136	4.27246	-64.6973	0.00488281	136	-187.683	-229.187	0.00518799	136	-364.99	4.97314	136	-66.2048	0.00488281				136	-70.0989	4.97314
136.1	7.32422	-64.3921	0.00488281	136.1	-191.04	-230.713	0.00488281	136.1	-365.906	4.97467	136.1	-66.2048	0.00518799				136.1	-70.0684	4.97467
136.2	4.27246	-62.8662	0.00579834	136.2	-191.04	-229.187	0.00579834	136.2	-364.38	4.9762	136.2	-66.217	0.00579834				136.2	-70.0684	4.9762
136.3	5.79834	-63.1714	0.00549316	136.3	-189.819	-231.628	0.00579834	136.3	-363.77	4.96765	136.3	-66.217	0.00610352				136.3	-70.0378	4.96765
136.4	6.71387	-65.3076	0.00610352	136.4	-189.819	-231.018	0.00549316	136.4	-363.159	4.96979	136.4	-66.1926	0.00549316				136.4	-70.0684	4.96979
136.5	1.52588	-63.4766	0.00518799	136.5	-187.683	-232.849	0.00488281	136.5	-362.549	4.97894	136.5	-66.2109	0.00518799				136.5	-70.0684	4.97894
136.6	1.52588	-61.9507	0.00518799	136.6	-189.209	-234.375	0.00488281	136.6	-361.328	4.98077	136.6	-66.2109	0.00488281				136.6	-70.0684	4.98077
136.7	3.05176	-60.73	0.00396729	136.7	-188.904	-231.934	0.00518799	136.7	-362.244	4.97681	136.7	-66.217	0.00488281				136.7	-70.0684	4.97681
136.8	3.05176	-60.73	0.00518799	136.8	-187.378	-231.323	0.00579834	136.8	-362.244	4.96948	136.8	-66.2048	0.00488281				136.8	-70.0989	4.96948
136.9	4.57764	-62.561	0.00518799	136.9	-187.683	-228.271	0.00640869	136.9	-363.77	4.96826	136.9	-66.1865	0.00579834				136.9	-70.0684	4.96826
137	5.79834	-64.0869	0.00579834	137	-187.378	-230.408	0.00518799	137	-364.075	4.97589	137	-66.2048	0.00579834				137	-70.0684	4.97589
137.1	7.62939	-65.0024	0.00549316	137.1	-188.293	-229.187	0.00488281	137.1	-364.38	4.97467	137.1	-66.2109	0.00549316				137.1	-70.0684	4.97467
137.2	2.13623	-65.3076	0.00549316	137.2	-188.293	-231.628	0.00488281	137.2	-363.464	4.97284	137.2	-66.2048	0.00518799				137.2	-70.0684	4.97284
137.3	2.13623	-63.4766	0.00488281	137.3	-185.242	-229.492	0.00579834	137.3	-364.075	4.97192	137.3	-66.1987	0.00518799				137.3	-70.0684	4.97192
137.4	-0.610352	-60.4248	0.00488281	137.4	-181.58	-227.051	0.00579834	137.4	-362.854	4.97803	137.4	-66.1926	0.00457764				137.4	-70.0684	4.97803
137.5	2.74658	-62.8662	0.00427246	137.5	-181.885	-231.018	0.00549316	137.5	-364.075	4.97894	137.5	-66.1743	0.00518799				137.5	-70.0684	4.97894
137.6	2.44141	-61.9507	0.00488281	137.6	-185.242	-230.713	0.00549316	137.6	-366.821	4.96887	137.6	-66.1926	0.00549316				137.6	-70.0684	4.96887
137.7	2.13623	-61.9507	0.00549316	137.7	-189.209	-232.544	0.00518799	137.7	-365.906	4.96857	137.7	-66.1743	0.00549316				137.7	-70.0684	4.96857
137.8	0.305176	-62.2559	0.00610352	137.8	-189.819	-233.459	0.00457764	137.8	-362.854	4.9762	137.8	-66.1804	0.00579834				137.8	-70.0684	4.9762
137.9	1.2207	-65.0024	0.00549316	137.9	-188.293	-233.459	0.00579834	137.9	-361.328	4.9762	137.9	-66.1987	0.00518799				137.9	-70.0684	4.9762
138	1.52588	-62.561	0.00488281	138	-191.956	-236.206	0.00579834	138	-362.244	4.97223	138	-66.2048	0.00518799				138	-70.0684	4.97223
138.1	0.610352	-59.5093	0.00488281	138.1	-191.65	-233.154	0.00579834	138.1	-363.77	4.97467	138.1	-66.1865	0.00488281				138.1	-70.0684	4.97467
138.2	0.305176	-62.2559	0.00518799	138.2	-189.209	-229.492	0.00518799	138.2	-365.906	4.98016	138.2	-66.1987	0.00518799				138.2	-70.0684	4.98016
138.3	-0.915527	-63.1714	0.00518799	138.3	-189.209	-234.07	0.00488281	138.3	-364.99	4.97437	138.3	-66.1865	0.00549316				138.3	-70.0989	4.97437
138.4	-1.52588	-61.6455	0.00549316	138.4	-188.599	-231.628	0.00518799	138.4	-363.159	4.96582	138.4	-66.1804	0.00579834				138.4	-70.0378	4.96582
138.5	0.915527	-63.1714	0.00579834	138.5	-187.073	-228.882	0.00610352	138.5	-360.413	4.9704	138.5	-66.1987	0.00579834				138.5	-70.0684	4.9704
138.6	0	-63.4766	0.00610352	138.6	-189.209	-230.103	0.00518799	138.6	-362.549	4.97833	138.6	-66.1926	0.00518799				138.6	-70.0378	4.97833
138.7	0.305176	-63.4766	0.00518799	138.7	-191.04	-231.934	0.00518799	138.7	-367.737	4.97833	138.7	-66.2109	0.00518799				138.7	-70.0684	4.97833
138.8	-1.2207	-62.561	0.00488281	138.8	-191.65	-232.239	0.00488281	138.8	-368.652	4.97406	138.8	-66.2109	0.00488281				138.8	-70.0684	4.97406
138.9	-2.74658	-64.0869	0.00488281	138.9	-190.125	-232.239	0.00488281	138.9	-367.126	4.97192	138.9	-66.1682	0.00549316				138.9	-70.0378	4.97192
139	-4.27246	-63.7817	0.00579834	139	-191.345	-233.459	0.00518799	139	-362.549	4.97833	139	-66.1804	0.00518799				139	-70.0684	4.97833
139.1	-3.35693	-63.1714	0.00579834	139.1	-191.956	-234.07	0.00549316	139.1	-363.77	4.97162	139.1	-66.1804	0.00579834				139.1	-70.0684	4.97162
139.2	-1.2207	-63.1714	0.00610352	139.2	-193.481	-231.934	0.00549316	139.2	-362.244	4.96582	139.2	-66.1865	0.00579834				139.2	-70.0684	4.96582
139.3	-0.610352	-64.3921	0.00579834	139.3	-188.904	-232.849	0.00518799	139.3	-357.666	4.97253	139.3	-66.1804	0.00549316				139.3	-70.0684	4.97253
139.4	-2.44141	-63.1714	0.00518799	139.4	-188.293	-231.628	0.00396729	139.4	-357.361	4.98138	139.4	-66.1743	0.00518799				139.4	-70.0684	4.98138
139.5	-1.52588	-61.9507	0.00488281	139.5	-189.209	-234.985	0.00518799	139.5	-357.361	4.97772	139.5	-66.1865	0.00488281				139.5	-70.0684	4.97772
139.6	-1.52588	-61.3403	0.00457764	139.6	-192.566	-231.018	0.00549316	139.6	-357.361	4.97192	139.6	-66.1743	0.00518799				139.6	-70.0684	4.97192
139.7	-1.2207	-60.1196	0.00549316	139.7	-193.481	-230.103	0.00579834	139.7	-358.887	4.97253	139.7	-66.156	0.00549316				139.7	-70.0378	4.97253
139.8	-0.915527	-62.561	0.00549316	139.8	-194.397	-230.713	0.00579834	139.8	-357.056	4.97467	139.8	-66.156	0.00549316				139.8	-70.0378	4.97467
139.9	-0.915527	-60.73	0.00640869	139.9	-193.787	-231.628	0.00457764	139.9	-358.582	4.97253	139.9	-66.1499	0.00610352				139.9	-70.0684	4.97253
140	-2.13623	-64.0869	0.00549316	140	-191.345	-232.239	0.00488281	140	-359.497	4.96765	140	-66.1621	0.00579834				140	-70.0684	4.96765
140.1	-3.35693	-62.561	0.00579834	140.1	-189.819	-234.985	0.00518799	140.1	-363.464	4.97528	140.1	-66.1682	0.00518799				140.1	-70.0684	4.97528
140.2	-3.96729	-63.4766	0.00518799	140.2	-191.956	-231.323	0.00579834	140.2	-364.99	4.97925	140.2	-66.1682	0.00488281				140.2	-70.0684	4.97925
140.3	-5.18799	-63.7817	0.00518799	140.3	-192.566	-228.577	0.00549316	140.3	-365.906	4.97131	140.3	-66.156	0.00488281				140.3	-70.0989	4.97131
140.4	-1.83105	-63.7817	0.00488281	140.4	-196.228	-231.323	0.00518799	140.4	-364.38	4.96735	140.4	-66.156	0.00488281				140.4	-70.0684	4.96735
140.5	-3.66211	-63.7817	0.00579834	140.5	-193.787	-232.849	0.00457764	140.5	-363.159	4.97162	140.5	-66.1621	0.00518799				140.5	-70.0684	4.97162
140.6	-3.96729	-61.6455	0.00579834	140.6	-192.566	-231.323	0.00518799	140.6	-362.244	4.97162	140.6	-66.1499	0.00610352				140.6	-70.0684	4.97162
140.7	-1.83105	-61.3403	0.00640869	140.7	-192.566	-230.408	0.00549316	140.7	-362.854	4.96887	140.7	-66.1743	0.00579834				140.7	-70.0684	4.96887
140.8	-2.44141	-63.1714	0.00549316	140.8	-190.125	-229.492	0.00640869	140.8	-359.802	4.97192	140.8	-66.1682	0.00549316				140.8	-70.0684	4.97192
140.9	-4.27246	-62.8662	0.00549316	140.9	-191.65	-227.661	0.00579834	140.9	-358.276	4.98016	140.9	-66.1682	0.00518799				140.9	-70.0684	4.98016
141	-5.79834	-62.8662	0.00488281	141	-193.481	-228.882	0.00518799	141	-357.361	4.97711	141	-66.1865	0.00457764				141	-70.0684	4.97711
141.1	-4.88281	-64.3921	0.00518799	141.1	-193.481	-232.544	0.00457764	141.1	-360.107	4.96979	141.1	-66.1621	0.00457764				141.1	-70.0989	4.96979
141.2	-4.27246	-66.8335	0.00518799	141.2	-195.312	-234.07	0.00549316	141.2	-359.497	4.96735	141.2	-66.1804	0.00518799				141.2	-70.0684	4.96735
141.3	-7.62939	-65.918	0.00640869	141.3	-193.787	-233.765	0.00549316	141.3	-360.718	4.9762	141.3	-66.1682	0.00640869				141.3	-70.0378	4.9762
141.4	-7.01904	-64.0869	0.00549316	141.4	-194.092	-231.934	0.00610352	141.4	-363.77	4.97528	141.4	-66.1743	0.00579834				141.4	-70.0684	4.97528
141.5	-7.32422	-64.3921	0.00610352	141.5	-191.956	-230.103	0.00549316	141.5	-363.77	4.9762	141.5	-66.1804	0.00579834				141.5	-70.0378	4.9762
141.6	-7.01904	-61.3403	0.00518799	141.6	-195.618	-229.492	0.00488281	141.6	-363.159	4.97253	141.6	-66.1804	0.00518799				141.6	-70.0684	4.97253
141.7	-5.49316	-64.3921	0.00488281	141.7	-195.923	-231.934	0.00549316	141.7	-361.938	4.97742	141.7	-66.1804	0.00488281				141.7	-70.0684	4.97742
141.8	-7.32422	-63.1714	0.00457764	141.8	-195.312	-231.628	0.00549316	141.8	-363.77	4.97437	141.8	-66.156	0.00457764				141.8	-70.0684	4.97437
141.9	-6.10352	-62.561	0.00549316	141.9	-196.533	-231.323	0.00579834	141.9	-362.854	4.96704	141.9	-66.1865	0.00518799				141.9	-70.0684	4.96704
142	-8.54492	-62.561	0.00579834	142	-196.533	-231.323	0.00610352	142	-366.211	4.96643	142	-66.1743	0.00579834				142	-70.0684	4.96643
142.1	-7.62939	-63.1714	0.00549316	142.1	-195.007	-232.544	0.00549316	142.1	-367.432	4.97864	142.1	-66.1743	0.00549316				142.1	-70.0378	4.97864
142.2	-4.88281	-65.3076	0.00549316	142.2	-197.449	-233.459	0.00549316	142.2	-367.432	4.97894	142.2	-66.1682	0.00549316				142.2	-70.0684	4.97894
142.3	-6.40869	-64.6973	0.00518799	142.3	-194.397	-230.408	0.00518799	142.3	-363.464	4.97406	142.3	-66.1682	0.00518799				142.3	-70.0684	4.97406
142.4	-7.01904	-63.7817	0.00488281	142.4	-193.481	-229.187	0.00579834	142.4	-359.192	4.97162	142.4	-66.1804	0.00457764				142.4	-70.0378	4.97162
142.5	-9.76562	-63.4766	0.00488281	142.5	-194.397	-228.882	0.00579834	142.5	-357.056	4.97803	142.5	-66.1682	0.00518799				142.5	-70.0378	4.97803
142.6	-6.40869	-64.0869	0.00488281	142.6	-194.092	-230.713	0.00579834	142.6	-358.887	4.97314	142.6	-66.1682	0.00518799				142.6	-70.0989	4.97314
142.7	-3.96729	-66.2231	0.00579834	142.7	-193.787	-232.849	0.00518799	142.7	-357.666	4.96918	142.7	-66.1804	0.00610352				142.7	-70.0684	4.96918
142.8	-2.74658	-63.1714	0.00549316	142.8	-195.923	-231.323	0.00457764	142.8	-362.244	4.96796	142.8	-66.1743	0.00579834				142.8	-70.0684	4.96796
142.9	-7.01904	-63.7817	0.00579834	142.9	-193.481	-229.187	0.00549316	142.9	-363.77	4.97467	142.9	-66.1865	0.00549316				142.9	-70.0378	4.97467
143	-7.32422	-65.6128	0.00518799	143	-194.397	-230.713	0.00549316	143	-362.854	4.98138	143	-66.1926	0.00518799				143	-70.0684	4.98138
143.1	-9.15527	-65.918	0.00518799	143.1	-190.735	-233.154	0.00549316	143.1	-364.075	4.97864	143.1	-66.2048	0.00488281				143.1	-70.0684	4.97864
143.2	-7.01904	-64.0869	0.00457764	143.2	-193.176	-235.291	0.00518799	143.2	-363.464	4.96918	143.2	-66.1926	0.00518799				143.2	-70.0684	4.96918
143.3	-4.88281	-64.3921	0.00518799	143.3	-192.566	-233.154	0.00518799	143.3	-363.464	4.96704	143.3	-66.1865	0.00518799				143.3	-70.0684	4.96704
143.4	-5.79834	-65.0024	0.00518799	143.4	-191.345	-231.018	0.00488281	143.4	-364.075	4.96857	143.4	-66.1804	0.00549316				143.4	-70.0684	4.96857
143.5	-6.40869	-65.0024	0.00610352	143.5	-191.04	-231.323	0.00549316	143.5	-365.906	4.97803	143.5	-66.2048	0.00579834				143.5	-70.0684	4.97803
143.6	-6.71387	-65.0024	0.00549316	143.6	-192.871	-235.596	0.00610352	143.6	-361.633	4.97406	143.6	-66.1987	0.00579834				143.6	-70.0684	4.97406
143.7	-5.79834	-66.8335	0.00488281	143.7	-194.702	-234.68	0.00579834	143.7	-361.328	4.97406	143.7	-66.1926	0.00549316				143.7	-70.0989	4.97406
143.8	-4.57764	-63.7817	0.00488281	143.8	-196.533	-233.154	0.00579834	143.8	-361.938	4.98077	143.8	-66.1987	0.00518799				143.8	-70.0684	4.98077
143.9	-6.40869	-65.3076	0.00549316	143.9	-196.228	-231.934	0.00396729	143.9	-360.107	4.97406	143.9	-66.2048	0.00518799				143.9	-70.0684	4.97406
144	-7.32422	-65.0024	0.00488281	144	-196.838	-232.239	0.00518799	144	-359.802	4.96429	144	-66.1865	0.00488281				144	-70.0684	4.96429
144.1	-5.79834	-64.3921	0.00549316	144.1	-194.702	-234.375	0.00579834	144.1	-358.276	4.96826	144.1	-66.1865	0.00549316				144.1	-70.0684	4.96826
144.2	-4.88281	-63.7817	0.00579834	144.2	-195.312	-234.375	0.00610352	144.2	-362.854	4.97864	144.2	-66.1865	0.00549316				144.2	-70.0684	4.97864
144.3	-4.57764	-62.8662	0.00579834	144.3	-194.397	-236.206	0.00549316	144.3	-364.075	4.97894	144.3	-66.1987	0.00579834				144.3	-70.0378	4.97894
144.4	-6.40869	-60.1196	0.00549316	144.4	-194.702	-235.291	0.00549316	144.4	-363.159	4.97192	144.4	-66.1865	0.00549316				144.4	-70.0684	4.97192
144.5	-6.40869	-65.0024	0.00518799	144.5	-196.533	-233.154	0.00518799	144.5	-363.464	4.97467	144.5	-66.1987	0.00518799				144.5	-70.0684	4.97467
144.6	-7.93457	-65.6128	0.00488281	144.6	-194.397	-233.154	0.00549316	144.6	-360.413	4.97375	144.6	-66.1926	0.00488281				144.6	-70.0989	4.97375
144.7	-5.18799	-65.918	0.00549316	144.7	-195.007	-231.018	0.00518799	144.7	-359.192	4.97528	144.7	-66.1804	0.00488281				144.7	-70.0684	4.97528
144.8	-6.10352	-63.7817	0.00518799	144.8	-194.397	-228.577	0.00579834	144.8	-360.107	4.97131	144.8	-66.1865	0.00518799				144.8	-70.0684	4.97131
144.9	-6.40869	-62.8662	0.00549316	144.9	-196.228	-230.713	0.00518799	144.9	-362.854	4.96887	144.9	-66.1743	0.00579834				144.9	-70.0989	4.96887
145	-3.05176	-63.7817	0.00579834	145	-197.449	-229.187	0.00518799	145	-365.906	4.97833	145	-66.1804	0.00579834				145	-70.0684	4.97833
145.1	-7.62939	-61.6455	0.00579834	145.1	-195.923	-228.882	0.00488281	145.1	-366.211	4.97894	145.1	-66.1865	0.00579834				145.1	-70.0684	4.97894
145.2	-10.376	-62.8662	0.00579834	145.2	-195.923	-230.103	0.00579834	145.2	-361.633	4.97253	145.2	-66.1743	0.00518799				145.2	-70.0684	4.97253
145.3	-10.9863	-61.0352	0.00488281	145.3	-195.007	-227.966	0.00579834	145.3	-361.633	4.97101	145.3	-66.1743	0.00488281				145.3	-70.0684	4.97101
145.4	-6.40869	-62.561	0.00488281	145.4	-196.228	-227.661	0.00549316	145.4	-367.126	4.97711	145.4	-66.156	0.00457764				145.4	-70.0378	4.97711
145.5	-8.8501	-63.4766	0.00549316	145.5	-195.923	-227.966	0.00488281	145.5	-368.042	4.97406	145.5	-66.1743	0.00518799				145.5	-70.0684	4.97406
145.6	-7.93457	-60.73	0.00579834	145.6	-198.059	-231.323	0.00549316	145.6	-363.464	4.96704	145.6	-66.1682	0.00549316				145.6	-70.0684	4.96704
145.7	-8.8501	-61.9507	0.00610352	145.7	-198.669	-230.408	0.00518799	145.7	-363.159	4.97467	145.7	-66.1682	0.00579834				145.7	-70.0684	4.97467
145.8	-9.46045	-61.9507	0.00579834	145.8	-195.618	-228.271	0.00549316	145.8	-363.77	4.98291	145.8	-66.156	0.00549316				145.8	-70.0684	4.98291
145.9	-11.9019	-61.9507	0.00549316	145.9	-194.702	-227.966	0.00579834	145.9	-366.821	4.97681	145.9	-66.156	0.00518799				145.9	-70.0684	4.97681
146	-7.62939	-62.561	0.00518799	146	-194.092	-227.966	0.00579834	146	-368.347	4.96857	146	-66.1682	0.00488281				146	-70.0684	4.96857
146.1	-10.0708	-59.2041	0.00457764	146.1	-196.533	-229.187	0.00518799	146.1	-368.652	4.96948	146.1	-66.1499	0.00457764				146.1	-70.0378	4.96948
146.2	-9.15527	-61.9507	0.00518799	146.2	-198.669	-230.103	0.00457764	146.2	-368.347	4.97559	146.2	-66.1499	0.00488281				146.2	-70.0989	4.97559
146.3	-12.5122	-63.1714	0.00549316	146.3	-196.838	-227.051	0.00579834	146.3	-367.432	4.9765	146.3	-66.1499	0.00549316				146.3	-70.0684	4.9765
146.4	-9.76562	-63.4766	0.00579834	146.4	-198.364	-229.187	0.00579834	146.4	-362.549	4.97559	146.4	-66.1377	0.00579834				146.4	-70.0684	4.97559
146.5	-7.01904	-62.561	0.00579834	146.5	-197.449	-228.271	0.00610352	146.5	-358.582	4.97437	146.5	-66.1377	0.00579834				146.5	-70.0684	4.97437
146.6	-6.10352	-61.9507	0.00610352	146.6	-195.007	-227.356	0.00457764	146.6	-358.887	4.97772	146.6	-66.1377	0.00549316				146.6	-70.0989	4.97772
146.7	-8.54492	-64.0869	0.00518799	146.7	-197.754	-231.018	0.00488281	146.7	-367.126	4.9765	146.7	-66.1621	0.00518799				146.7	-70.0684	4.9765
146.8	-10.6812	-63.7817	0.00518799	146.8	-198.059	-230.713	0.00488281	146.8	-370.789	4.96582	146.8	-66.1377	0.00488281				146.8	-70.0684	4.96582
146.9	-8.8501	-64.0869	0.00457764	146.9	-194.397	-229.492	0.00610352	146.9	-369.263	4.96765	146.9	-66.1316	0.00518799				146.9	-70.0684	4.96765
147	-4.57764	-61.9507	0.00579834	147	-195.312	-233.459	0.00579834	147	-368.347	4.9765	147	-66.1499	0.00549316				147	-70.0684	4.9765
147.1	-8.54492	-64.3921	0.00579834	147.1	-194.702	-232.849	0.00549316	147.1	-367.737	4.9762	147.1	-66.1438	0.00610352				147.1	-70.0684	4.9762
147.2	-12.8174	-66.2231	0.00549316	147.2	-193.176	-233.459	0.00457764	147.2	-367.126	4.97314	147.2	-66.1377	0.00579834				147.2	-70.0378	4.97314
147.3	-10.0708	-63.7817	0.00549316	147.3	-197.144	-233.154	0.00518799	147.3	-364.685	4.97528	147.3	-66.1438	0.00549316				147.3	-70.0989	4.97528
147.4	-6.71387	-61.0352	0.00579834	147.4	-199.89	-234.375	0.00549316	147.4	-367.737	4.97925	147.4	-66.1499	0.00518799				147.4	-70.0684	4.97925
147.5	-9.76562	-58.5938	0.00427246	147.5	-200.5	-234.375	0.00640869	147.5	-367.432	4.97375	147.5	-66.156	0.00488281				147.5	-70.0684	4.97375
147.6	-12.8174	-60.4248	0.00518799	147.6	-201.721	-230.408	0.00579834	147.6	-365.601	4.96521	147.6	-66.1316	0.00488281				147.6	-70.0684	4.96521
147.7	-10.9863	-65.3076	0.00518799	147.7	-200.806	-231.018	0.00488281	147.7	-366.211	4.96826	147.7	-66.1316	0.00549316				147.7	-70.0989	4.96826
147.8	-9.76562	-62.2559	0.00610352	147.8	-200.806	-231.323	0.00488281	147.8	-366.211	4.97864	147.8	-66.1438	0.00549316				147.8	-70.0378	4.97864
147.9	-7.93457	-60.4248	0.00579834	147.9	-195.618	-231.628	0.00488281	147.9	-371.094	4.97894	147.9	-66.1499	0.00579834				147.9	-70.0378	4.97894
148	-7.32422	-63.1714	0.00579834	148	-198.364	-229.797	0.00579834	148	-370.789	4.97253	148	-66.1621	0.00549316				148	-70.0684	4.97253
148.1	-9.46045	-61.9507	0.00457764	148.1	-199.585	-231.628	0.00579834	148.1	-365.295	4.97314	148.1	-66.1499	0.00549316				148.1	-70.0684	4.97314
148.2	-9.76562	-63.4766	0.00488281	148.2	-199.28	-228.271	0.00579834	148.2	-366.211	4.97803	148.2	-66.1499	0.00457764				148.2	-70.0378	4.97803
148.3	-7.93457	-63.1714	0.00457764	148.3	-202.026	-226.746	0.00579834	148.3	-370.483	4.97253	148.3	-66.1621	0.00488281				148.3	-70.0684	4.97253
148.4	-9.76562	-65.6128	0.00549316	148.4	-203.857	-225.83	0.00488281	148.4	-372.009	4.96613	148.4	-66.156	0.00549316				148.4	-70.0684	4.96613
148.5	-8.8501	-64.3921	0.00518799	148.5	-201.721	-225.22	0.00549316	148.5	-369.263	4.97101	148.5	-66.1499	0.00549316				148.5	-70.0989	4.97101
148.6	-8.23975	-65.3076	0.00610352	148.6	-200.5	-230.408	0.00579834	148.6	-366.211	4.9826	148.6	-66.1499	0.00518799				148.6	-70.0378	4.9826
148.7	-7.32422	-61.0352	0.00579834	148.7	-199.585	-231.628	0.00518799	148.7	-365.906	4.97772	148.7	-66.1682	0.00579834				148.7	-70.0989	4.97772
148.8	-10.9863	-62.561	0.00549316	148.8	-198.669	-230.713	0.00518799	148.8	-364.075	4.9704	148.8	-66.1499	0.00518799				148.8	-70.0989	4.9704
148.9	-9.46045	-64.0869	0.00488281	148.9	-198.059	-228.577	0.00488281	148.9	-360.718	4.97009	148.9	-66.1682	0.00488281				148.9	-70.0684	4.97009
149	-10.0708	-64.0869	0.00488281	149	-198.059	-227.051	0.00518799	149	-363.464	4.97711	149	-66.1621	0.00488281				149	-70.0684	4.97711
149.1	-10.6812	-65.3076	0.00457764	149.1	-201.721	-228.882	0.00549316	149.1	-361.328	4.97406	149.1	-66.1743	0.00549316				149.1	-70.0684	4.97406
149.2	-11.5967	-65.3076	0.00579834	149.2	-199.28	-231.934	0.00549316	149.2	-361.328	4.97406	149.2	-66.1621	0.00518799				149.2	-70.0989	4.97406
149.3	-11.5967	-61.9507	0.00579834	149.3	-199.28	-228.577	0.00579834	149.3	-361.328	4.97223	149.3	-66.1682	0.00549316				149.3	-70.0989	4.97223
149.4	-13.1226	-64.0869	0.00610352	149.4	-200.806	-226.44	0.00518799	149.4	-365.295	4.97925	149.4	-66.156	0.00579834				149.4	-70.0684	4.97925
149.5	-11.5967	-65.3076	0.00549316	149.5	-201.111	-228.577	0.00488281	149.5	-365.601	4.97742	149.5	-66.1377	0.00549316				149.5	-70.0684	4.97742
149.6	-14.9536	-64.3921	0.00549316	149.6	-198.059	-232.544	0.00518799	149.6	-364.075	4.96765	149.6	-66.1621	0.00488281				149.6	-70.0684	4.96765
149.7	-13.4277	-64.0869	0.00427246	149.7	-198.364	-231.323	0.00579834	149.7	-364.38	4.96826	149.7	-66.156	0.00518799				149.7	-70.0684	4.96826
149.8	-13.4277	-58.8989	0.00457764	149.8	-198.059	-230.408	0.00579834	149.8	-363.464	4.9765	149.8	-66.156	0.00488281				149.8	-70.0684	4.9765
149.9	-16.4795	-59.8145	0.00518799	149.9	-198.059	-231.934	0.00579834	149.9	-364.075	4.97467	149.9	-66.1255	0.00518799				149.9	-70.0684	4.97467
150	-14.3433	-62.2559	0.00549316	150	-199.89	-231.934	0.00488281	150	-362.549	4.97223	150	-66.1255	0.00549316				150	-70.0684	4.97223
150.1	-15.8691	-63.1714	0.00579834	150.1	-203.552	-232.849	0.00518799	150.1	-364.685	4.97925	150.1	-66.1316	0.00579834				150.1	-70.0989	4.97925
150.2	-11.5967	-61.6455	0.00579834	150.2	-204.468	-236.206	0.00518799	150.2	-364.685	4.97742	150.2	-66.1438	0.00549316				150.2	-70.0684	4.97742
150.3	-13.7329	-60.1196	0.00488281	150.3	-201.721	-234.985	0.00640869	150.3	-364.075	4.96826	150.3	-66.1194	0.00518799				150.3	-70.0684	4.96826
150.4	-13.7329	-64.3921	0.00488281	150.4	-199.585	-233.459	0.00549316	150.4	-360.413	4.97375	150.4	-66.1133	0.00488281				150.4	-70.0684	4.97375
150.5	-12.5122	-65.0024	0.00518799	150.5	-200.195	-234.375	0.00579834	150.5	-358.276	4.97437	150.5	-66.1316	0.00488281				150.5	-70.0989	4.97437
150.6	-13.7329	-63.7817	0.00518799	150.6	-199.585	-232.849	0.00488281	150.6	-358.276	4.96918	150.6	-66.0828	0.00488281				150.6	-70.0684	4.96918
150.7	-17.0898	-62.2559	0.00579834	150.7	-199.585	-233.765	0.00488281	150.7	-361.938	4.97284	150.7	-66.1072	0.00549316				150.7	-70.0684	4.97284
150.8	-14.9536	-62.2559	0.00579834	150.8	-199.585	-230.713	0.00427246	150.8	-361.633	4.98291	150.8	-66.095	0.00549316				150.8	-70.0684	4.98291
150.9	-15.8691	-63.1714	0.00579834	150.9	-199.585	-230.713	0.00640869	150.9	-363.159	4.9762	150.9	-66.1011	0.00549316				150.9	-70.0684	4.9762
151	-15.564	-62.2559	0.00518799	151	-196.533	-231.628	0.00579834	151	-361.328	4.96765	151	-66.1011	0.00488281				151	-70.0684	4.96765
151.1	-11.9019	-60.4248	0.00488281	151.1	-196.838	-227.966	0.00488281	151.1	-364.38	4.97009	151.1	-66.1011	0.00518799				151.1	-70.0684	4.97009
151.2	-14.3433	-63.4766	0.00457764	151.2	-199.585	-227.356	0.00457764	151.2	-367.126	4.97498	151.2	-66.1011	0.00488281				151.2	-70.0684	4.97498
151.3	-14.9536	-65.0024	0.00488281	151.3	-200.5	-230.408	0.00518799	151.3	-367.432	4.97314	151.3	-66.0828	0.00549316				151.3	-70.0684	4.97314
151.4	-14.9536	-63.1714	0.00579834	151.4	-199.585	-230.103	0.00579834	151.4	-365.601	4.97284	151.4	-66.0706	0.00518799				151.4	-70.0989	4.97284
151.5	-13.1226	-64.0869	0.00579834	151.5	-198.669	-233.154	0.00579834	151.5	-363.159	4.97467	151.5	-66.0645	0.00549316				151.5	-70.0684	4.97467
151.6	-15.2588	-63.7817	0.00579834	151.6	-202.942	-231.628	0.00610352	151.6	-359.192	4.98077	151.6	-66.0767	0.00579834				151.6	-70.0684	4.98077
151.7	-15.8691	-63.4766	0.00518799	151.7	-203.247	-231.018	0.00518799	151.7	-361.023	4.97375	151.7	-66.0583	0.00579834				151.7	-70.0684	4.97375
151.8	-15.564	-63.4766	0.00457764	151.8	-203.247	-231.323	0.00549316	151.8	-365.601	4.96735	151.8	-66.0767	0.00488281				151.8	-70.0684	4.96735
151.9	-15.8691	-60.73	0.00457764	151.9	-199.89	-230.713	0.00518799	151.9	-366.516	4.9765	151.9	-66.0706	0.00518799				151.9	-70.0378	4.9765
152	-16.4795	-60.1196	0.00549316	152	-198.669	-227.661	0.00610352	152	-366.821	4.9762	152	-66.0645	0.00518799				152	-70.0989	4.9762
152.1	-15.8691	-59.8145	0.00640869	152.1	-196.838	-228.271	0.00549316	152.1	-363.464	4.97131	152.1	-66.04	0.00549316				152.1	-70.0684	4.97131
152.2	-16.7847	-62.561	0.00549316	152.2	-197.754	-225.22	0.00549316	152.2	-363.464	4.9762	152.2	-66.0828	0.00549316				152.2	-70.0684	4.9762
152.3	-15.8691	-61.9507	0.00579834	152.3	-199.585	-225.22	0.00488281	152.3	-362.549	4.98047	152.3	-66.0828	0.00579834				152.3	-70.0684	4.98047
152.4	-16.7847	-61.6455	0.00549316	152.4	-201.721	-224.609	0.00488281	152.4	-358.887	4.97528	152.4	-66.0767	0.00549316				152.4	-70.0684	4.97528
152.5	-15.564	-62.2559	0.00549316	152.5	-201.111	-226.746	0.00549316	152.5	-358.276	4.96552	152.5	-66.0889	0.00518799				152.5	-70.0989	4.96552
152.6	-18.6157	-66.5283	0.00457764	152.6	-202.637	-226.44	0.00640869	152.6	-358.887	4.96887	152.6	-66.0645	0.00488281				152.6	-70.0378	4.96887
152.7	-18.9209	-63.4766	0.00518799	152.7	-202.332	-223.999	0.00518799	152.7	-358.276	4.97833	152.7	-66.095	0.00518799				152.7	-70.0684	4.97833
152.8	-16.7847	-60.73	0.00549316	152.8	-202.637	-226.746	0.00518799	152.8	-357.666	4.97772	152.8	-66.0645	0.00518799				152.8	-70.0684	4.97772
152.9	-17.0898	-58.8989	0.00640869	152.9	-203.552	-227.966	0.00488281	152.9	-362.244	4.97314	152.9	-66.1011	0.00549316				152.9	-70.0684	4.97314
153	-18.6157	-64.6973	0.00579834	153	-202.637	-230.103	0.00518799	153	-364.99	4.98077	153	-66.095	0.00549316				153	-70.0684	4.98077
153.1	-17.7002	-64.0869	0.00579834	153.1	-202.332	-228.882	0.00579834	153.1	-362.854	4.97223	153.1	-66.1011	0.00579834				153.1	-70.0684	4.97223
153.2	-18.6157	-60.73	0.00488281	153.2	-201.721	-226.746	0.00579834	153.2	-360.718	4.96582	153.2	-66.1011	0.00518799				153.2	-70.0684	4.96582
153.3	-16.4795	-62.2559	0.00488281	153.3	-203.247	-225.83	0.00549316	153.3	-361.938	4.97528	153.3	-66.0828	0.00518799				153.3	-70.0684	4.97528
153.4	-18.3105	-61.3403	0.00488281	153.4	-203.552	-224.915	0.00488281	153.4	-364.685	4.97681	153.4	-66.095	0.00518799				153.4	-70.0684	4.97681
153.5	-19.8364	-61.9507	0.00610352	153.5	-203.857	-230.408	0.00518799	153.5	-363.159	4.97559	153.5	-66.1072	0.00549316				153.5	-70.0684	4.97559
153.6	-18.9209	-63.1714	0.00640869	153.6	-204.163	-228.577	0.00518799	153.6	-358.276	4.97437	153.6	-66.1011	0.00549316				153.6	-70.0989	4.97437
153.7	-20.1416	-61.3403	0.00610352	153.7	-203.857	-228.882	0.00610352	153.7	-354.614	4.98047	153.7	-66.1133	0.00579834				153.7	-70.0684	4.98047
153.8	-19.8364	-62.561	0.00579834	153.8	-204.773	-229.492	0.00549316	153.8	-355.53	4.97528	153.8	-66.095	0.00549316				153.8	-70.0378	4.97528
153.9	-21.6675	-62.561	0.00518799	153.9	-205.078	-229.492	0.00579834	153.9	-354.919	4.96521	153.9	-66.1072	0.00549316				153.9	-70.0684	4.96521
154	-16.7847	-62.561	0.00488281	154	-208.13	-230.103	0.00488281	154	-355.835	4.96918	154	-66.1011	0.00518799				154	-70.0684	4.96918
154.1	-15.8691	-62.2559	0.00488281	154.1	-208.74	-229.797	0.00518799	154.1	-353.394	4.97742	154.1	-66.1133	0.00518799				154.1	-70.0684	4.97742
154.2	-17.0898	-62.8662	0.00549316	154.2	-206.299	-231.934	0.00549316	154.2	-349.426	4.97925	154.2	-66.095	0.00488281				154.2	-70.0684	4.97925
154.3	-19.5312	-62.2559	0.00610352	154.3	-208.13	-227.661	0.00549316	154.3	-348.511	4.97162	154.3	-66.1133	0.00549316				154.3	-70.0684	4.97162
154.4	-19.5312	-61.3403	0.00610352	154.4	-208.435	-224.609	0.00579834	154.4	-347.29	4.97101	154.4	-66.1072	0.00549316				154.4	-70.0684	4.97101
154.5	-19.2261	-62.8662	0.00610352	154.5	-207.52	-225.83	0.00518799	154.5	-347.9	4.97711	154.5	-66.095	0.00579834				154.5	-70.0684	4.97711
154.6	-20.1416	-64.3921	0.00488281	154.6	-205.994	-225.525	0.00457764	154.6	-351.257	4.97437	154.6	-66.095	0.00549316				154.6	-70.0378	4.97437
154.7	-17.395	-63.7817	0.00488281	154.7	-204.773	-225.525	0.00549316	154.7	-355.835	4.96887	154.7	-66.1194	0.00549316				154.7	-70.0989	4.96887
154.8	-14.9536	-64.6973	0.00457764	154.8	-208.13	-228.882	0.00549316	154.8	-357.361	4.96826	154.8	-66.1011	0.00488281				154.8	-70.0684	4.96826
154.9	-14.6484	-62.2559	0.00549316	154.9	-207.825	-227.966	0.00549316	154.9	-358.276	4.97314	154.9	-66.1194	0.00488281				154.9	-70.0684	4.97314
155	-19.5312	-62.561	0.00579834	155	-208.435	-226.746	0.00549316	155	-360.107	4.98322	155	-66.1072	0.00488281				155	-70.0989	4.98322
155.1	-19.8364	-61.3403	0.00610352	155.1	-208.74	-227.661	0.00488281	155.1	-361.023	4.97833	155.1	-66.1194	0.00549316				155.1	-70.0684	4.97833
155.2	-20.1416	-61.9507	0.00549316	155.2	-208.13	-227.966	0.00518799	155.2	-358.276	4.96948	155.2	-66.1072	0.00518799				155.2	-70.0378	4.96948
155.3	-22.583	-66.2231	0.00549316	155.3	-207.214	-225.525	0.00518799	155.3	-356.445	4.96643	155.3	-66.1072	0.00579834				155.3	-70.0684	4.96643
155.4	-21.6675	-63.1714	0.00457764	155.4	-205.994	-227.051	0.00579834	155.4	-358.887	4.9704	155.4	-66.1133	0.00518799				155.4	-70.0684	4.9704
155.5	-21.6675	-62.561	0.00518799	155.5	-206.299	-227.356	0.00579834	155.5	-357.666	4.9765	155.5	-66.1133	0.00518799				155.5	-70.0989	4.9765
155.6	-22.2778	-61.6455	0.00518799	155.6	-204.773	-226.135	0.00518799	155.6	-354.004	4.97803	155.6	-66.095	0.00457764				155.6	-70.0684	4.97803
155.7	-21.3623	-61.9507	0.00579834	155.7	-209.045	-227.051	0.00457764	155.7	-352.478	4.97101	155.7	-66.1194	0.00549316				155.7	-70.0378	4.97101
155.8	-21.9727	-60.73	0.00640869	155.8	-206.299	-228.271	0.00518799	155.8	-355.835	4.97467	155.8	-66.1011	0.00518799				155.8	-70.0989	4.97467
155.9	-19.5312	-60.73	0.00549316	155.9	-206.909	-228.271	0.00579834	155.9	-360.718	4.9762	155.9	-66.1072	0.00579834				155.9	-70.0989	4.9762
156	-20.1416	-62.8662	0.00518799	156	-208.435	-227.356	0.00640869	156	-361.633	4.97101	156	-66.1072	0.00518799				156	-70.0684	4.97101
156.1	-21.0571	-63.1714	0.00518799	156.1	-209.351	-230.103	0.00549316	156.1	-360.413	4.96582	156.1	-66.1133	0.00549316				156.1	-70.0684	4.96582
156.2	-18.6157	-59.8145	0.00488281	156.2	-209.656	-227.661	0.00488281	156.2	-359.192	4.97253	156.2	-66.1377	0.00518799				156.2	-70.0378	4.97253
156.3	-16.7847	-61.0352	0.00518799	156.3	-206.909	-227.661	0.00488281	156.3	-357.056	4.97711	156.3	-66.1316	4.97528				156.3	-70.0378	4.97711
156.4	-19.5312	-61.6455	0.00579834	156.4	-205.688	-227.356	0.00488281	156.4	-353.699	4.97253	156.4	-66.1316	0.00549316				156.4	-70.0684	4.97253
156.5	-18.3105	-60.4248	0.00579834	156.5	-205.383	-228.271	0.00549316	156.5	-355.835	4.97192	156.5	-66.1133	0.00549316				156.5	-70.0684	4.97192
156.6	-15.564	-61.9507	0.00579834	156.6	-206.909	-228.271	0.00610352	156.6	-352.478	4.97253	156.6	-66.0461	0.00518799				156.6	-70.0378	4.97253
156.7	-17.7002	-61.9507	0.00518799	156.7	-205.383	-227.356	0.00549316	156.7	-351.562	4.97253	156.7	-66.0339	0.00579834				156.7	-70.0684	4.97253
156.8	-17.7002	-63.4766	0.00518799	156.8	-207.825	-226.746	0.00488281	156.8	-353.394	4.96796	156.8	-65.9546	0.00518799				156.8	-70.0684	4.96796
156.9	-19.8364	-63.7817	0.00457764	156.9	-209.656	-228.577	0.00518799	156.9	-354.614	4.96887	156.9	-65.8386	0.00549316				156.9	-70.0684	4.96887
157	-18.3105	-63.1714	0.00518799	157	-205.994	-230.713	0.00549316	157	-354.919	4.97467	157	-65.6677	0.00488281				157	-70.0684	4.97467
157.1	-19.2261	-59.8145	0.00549316	157.1	-208.13	-231.018	0.00610352	157.1	-358.887	4.98108	157.1	-65.4907	0.00549316				157.1	-70.0684	4.98108
157.2	-18.9209	-59.8145	0.00640869	157.2	-205.994	-231.934	0.00579834	157.2	-362.244	4.97314	157.2	-65.2649	0.00518799				157.2	-70.0378	4.97314
157.3	-18.9209	-61.3403	0.00610352	157.3	-207.825	-230.103	0.00549316	157.3	-362.549	4.96887	157.3	-65.0269	0.00549316				157.3	-70.0684	4.96887
157.4	-21.0571	-64.3921	0.00549316	157.4	-211.182	-227.051	0.00457764	157.4	-361.023	4.9707	157.4	-64.7766	0.00549316				157.4	-70.0684	4.9707
157.5	-19.8364	-63.7817	0.00457764	157.5	-208.435	-226.135	0.00518799	157.5	-361.023	4.97284	157.5	-64.4958	0.00579834				157.5	-70.0684	4.97284
157.6	-21.9727	-63.4766	0.00488281	157.6	-206.299	-230.713	0.00579834	157.6	-357.666	4.97131	157.6	-64.1785	0.00488281				157.6	-70.0684	4.97131
157.7	-20.752	-63.1714	0.00488281	157.7	-205.078	-229.797	0.00640869	157.7	-356.445	4.9704	157.7	-63.8733	0.00518799				157.7	-70.0684	4.9704
157.8	-17.7002	-61.6455	0.00610352	157.8	-202.332	-226.746	0.00549316	157.8	-354.614	4.98383	157.8	-63.5376	0.00518799				157.8	-70.0989	4.98383
157.9	-21.9727	-61.3403	0.00610352	157.9	-205.994	-228.271	0.00518799	157.9	-354.614	4.97772	157.9	-63.2141	0.00518799				157.9	-70.0684	4.97772
158	-21.9727	-60.1196	0.00579834	158	-205.994	-228.271	0.00427246	158	-357.056	4.96887	158	-62.8418	0.00518799				158	-70.0684	4.96887
158.1	-19.8364	-63.4766	0.00457764	158.1	-205.078	-227.051	0.00549316	158.1	-356.445	4.96796	158.1	-62.5	0.00579834				158.1	-70.0684	4.96796
158.2	-21.0571	-62.561	0.00518799	158.2	-207.214	-230.103	0.00549316	158.2	-358.276	4.97559	158.2	-62.146	0.00518799				158.2	-70.0684	4.97559
158.3	-21.9727	-61.0352	0.00427246	158.3	-208.74	-231.934	0.00579834	158.3	-356.75	4.97406	158.3	-61.7615	0.00549316				158.3	-70.0684	4.97406
158.4	-21.6675	-63.4766	0.00518799	158.4	-207.825	-232.849	0.00518799	158.4	-360.718	4.96918	158.4	-61.4014	0.00518799				158.4	-70.0684	4.96918
158.5	-21.0571	-60.4248	0.00549316	158.5	-207.52	-230.713	0.00488281	158.5	-361.938	4.97284	158.5	-60.9985	0.00549316				158.5	-70.0378	4.97284
158.6	-21.0571	-60.73	0.00579834	158.6	-206.604	-229.797	0.00457764	158.6	-361.938	4.97803	158.6	-60.6628	0.00457764				158.6	-70.0684	4.97803
158.7	-19.5312	-61.9507	0.00549316	158.7	-208.13	-229.492	0.00579834	158.7	-361.328	4.97589	158.7	-60.2966	0.00518799				158.7	-70.0684	4.97589
158.8	-20.752	-63.7817	0.00549316	158.8	-206.909	-228.882	0.00549316	158.8	-363.159	4.96887	158.8	-59.906	0.00549316				158.8	-70.0684	4.96887
158.9	-22.2778	-63.1714	0.00488281	158.9	-205.383	-230.408	0.00549316	158.9	-361.938	4.96552	158.9	-59.5276	0.00549316				158.9	-70.0684	4.96552
159	-21.3623	-60.73	0.00457764	159	-206.299	-229.492	0.00549316	159	-360.107	4.96979	159	-59.137	0.00518799				159	-70.0378	4.96979
159.1	-21.0571	-63.7817	0.00488281	159.1	-207.825	-230.408	0.00457764	159.1	-356.445	4.97711	159.1	-58.7585	0.00549316				159.1	-70.0684	4.97711
159.2	-20.752	-63.4766	0.00549316	159.2	-205.688	-231.323	0.00518799	159.2	-354.004	4.97681	159.2	-58.3679	0.00518799				159.2	-70.0684	4.97681
159.3	-20.752	-62.8662	0.00579834	159.3	-204.468	-232.239	0.00549316	159.3	-356.445	4.97131	159.3	-57.9346	0.00488281				159.3	-70.0684	4.97131
159.4	-22.2778	-65.3076	0.00579834	159.4	-203.857	-233.459	0.00579834	159.4	-358.582	4.97498	159.4	-57.4463	0.00518799				159.4	-70.0684	4.97498
159.5	-22.8882	-67.4438	0.00549316	159.5	-203.552	-232.849	0.00549316	159.5	-357.971	4.97437	159.5	-56.6956	0.00579834				159.5	-70.0684	4.97437
159.6	-23.8037	-64.0869	0.00549316	159.6	-204.163	-227.966	0.00488281	159.6	-359.192	4.97009	159.6	-55.603	0.00549316				159.6	-70.0684	4.97009
159.7	-25.6348	-61.3403	0.00427246	159.7	-205.383	-228.577	0.00396729	159.7	-356.14	4.96674	159.7	-53.9246	0.00579834				159.7	-70.0684	4.96674
159.8	-21.0571	-61.9507	0.00549316	159.8	-204.163	-231.018	0.00549316	159.8	-353.394	4.97253	159.8	-51.4526	0.00518799				159.8	-70.0989	4.97253
159.9	-19.8364	-59.8145	0.00518799	159.9	-202.026	-231.934	0.00549316	159.9	-355.225	4.98077	159.9	-48.1934	0.00518799				159.9	-70.0684	4.98077
160	-21.3623	-61.3403	0.00579834	160	-204.468	-230.713	0.00610352	160	-357.361	4.9765	160	-44.1772	0.00549316				160	-70.0684	4.9765
160.1	-19.8364	-62.2559	0.00579834	160.1	-203.552	-230.713	0.00488281	160.1	-354.004	4.96979	160.1	-39.5996	0.00579834				160.1	-70.0684	4.96979
160.2	-21.3623	-60.1196	0.00579834	160.2	-204.773	-228.882	0.00518799	160.2	-352.478	4.96918	160.2	-34.7351	0.00518799				160.2	-70.0684	4.96918
160.3	-21.0571	-62.561	0.00488281	160.3	-202.637	-232.849	0.00488281	160.3	-356.14	4.97498	160.3	-29.8523	0.00549316				160.3	-70.0684	4.97498
160.4	-21.0571	-64.3921	0.00488281	160.4	-203.552	-232.849	0.00579834	160.4	-353.699	4.97375	160.4	-25.1709	0.00549316				160.4	-70.0684	4.97375
160.5	-22.583	-62.8662	0.00488281	160.5	-203.552	-234.68	0.00579834	160.5	-356.14	4.97314	160.5	-20.7703	0.00549316				160.5	-70.0684	4.97314
160.6	-23.8037	-60.1196	0.00549316	160.6	-205.383	-234.68	0.00579834	160.6	-358.276	4.97253	160.6	-16.7664	0.00518799				160.6	-70.0684	4.97253
160.7	-25.9399	-64.3921	0.00579834	160.7	-204.468	-232.544	0.00488281	160.7	-360.718	4.97803	160.7	-13.1409	0.00549316				160.7	-70.0989	4.97803
160.8	-23.8037	-61.9507	0.00579834	160.8	-205.994	-232.239	0.00488281	160.8	-361.633	4.97894	160.8	-9.93652	0.00518799				160.8	-70.0684	4.97894
160.9	-22.2778	-62.561	0.00549316	160.9	-207.214	-229.492	0.00488281	160.9	-359.497	4.97162	160.9	-7.19604	0.00549316				160.9	-70.0989	4.97162
161	-25.0244	-61.3403	0.00549316	161	-204.468	-233.765	0.00549316	161	-358.887	4.96429	161	-4.90112	0.00518799				161	-70.0378	4.96429
161.1	-24.1089	-62.8662	0.00457764	161.1	-202.637	-234.07	0.00549316	161.1	-358.582	4.9707	161.1	-3.05176	0.00579834				161.1	-70.0684	4.9707
161.2	-19.5312	-62.8662	0.00488281	161.2	-203.247	-232.544	0.00549316	161.2	-357.361	4.97894	161.2	-1.61743	0.00518799				161.2	-70.0684	4.97894
161.3	-21.6675	-63.7817	0.00549316	161.3	-205.994	-233.765	0.00549316	161.3	-354.919	4.97711	161.3	-0.653076	0.00549316				161.3	-70.0989	4.97711
161.4	-20.752	-62.561	0.00610352	161.4	-202.942	-233.765	0.00488281	161.4	-353.394	4.97253	161.4	-0.0305176	0.00518799				161.4	-70.0378	4.97253
161.5	-17.395	-63.1714	0.00549316	161.5	-202.942	-231.628	0.00579834	161.5	-349.426	4.97223	161.5	0.195312	0.00549316				161.5	-70.0684	4.97223
161.6	-21.9727	-61.3403	0.00579834	161.6	-201.111	-232.239	0.00579834	161.6	-351.868	4.97498	161.6	0.158691	0.00488281				161.6	-70.0684	4.97498
161.7	-21.9727	-61.3403	0.00579834	161.7	-202.026	-232.544	0.00579834	161.7	-355.835	4.97223	161.7	-0.256348	0.00518799				161.7	-70.0684	4.97223
161.8	-21.3623	-65.6128	0.00518799	161.8	-201.721	-230.713	0.00488281	161.8	-356.14	4.96643	161.8	-0.921631	0.00518799				161.8	-70.0684	4.96643
161.9	-22.8882	-63.7817	0.00518799	161.9	-203.857	-231.628	0.00518799	161.9	-354.919	4.9704	161.9	-1.79443	0.00549316				161.9	-70.0684	4.9704
162	-24.7192	-64.0869	0.00640869	162	-203.552	-229.797	0.00457764	162	-352.173	4.97925	162	-2.85645	0.00518799				162	-70.0684	4.97925
162.1	-21.9727	-65.3076	0.00579834	162.1	-203.552	-232.239	0.00610352	162.1	-348.816	4.98077	162.1	-4.07715	0.00549316				162.1	-70.0684	4.98077
162.2	-20.752	-63.4766	0.00549316	162.2	-204.773	-231.018	0.00610352	162.2	-349.731	4.97589	162.2	-5.43823	0.00549316				162.2	-70.0684	4.97589
162.3	-18.9209	-62.2559	0.00610352	162.3	-203.552	-233.154	0.00518799	162.3	-351.562	4.96735	162.3	-6.88477	0.00488281				162.3	-70.0684	4.96735
162.4	-21.9727	-61.9507	0.00549316	162.4	-205.078	-234.375	0.00457764	162.4	-351.257	4.96735	162.4	-8.42285	0.00488281				162.4	-70.0684	4.96735
162.5	-22.2778	-60.73	0.00488281	162.5	-203.552	-232.849	0.00518799	162.5	-351.868	4.97559	162.5	-10.0037	0.00549316				162.5	-70.0684	4.97559
162.6	-18.9209	-62.8662	0.00488281	162.6	-201.416	-235.291	0.00549316	162.6	-356.14	4.9765	162.6	-11.615	0.00518799				162.6	-70.0684	4.9765
162.7	-20.752	-67.4438	0.00579834	162.7	-202.026	-234.375	0.00640869	162.7	-356.445	4.97589	162.7	-13.2446	0.00549316				162.7	-70.0684	4.97589
162.8	-21.3623	-65.3076	0.00610352	162.8	-202.026	-231.934	0.00579834	162.8	-357.971	4.97253	162.8	-14.8926	0.00518799				162.8	-70.0684	4.97253
162.9	-19.8364	-61.3403	0.00610352	162.9	-205.688	-235.291	0.00518799	162.9	-359.192	4.97711	162.9	-16.4978	0.00549316				162.9	-70.0684	4.97711
163	-21.9727	-62.561	0.00579834	163	-205.383	-234.375	0.00518799	163	-362.244	4.97681	163	-18.103	0.00518799				163	-70.0684	4.97681
163.1	-20.4468	-63.7817	0.00610352	163.1	-202.026	-232.544	0.00488281	163.1	-362.244	4.96613	163.1	-19.696	0.00518799				163.1	-70.0989	4.96613
163.2	-23.1934	-61.6455	0.00518799	163.2	-202.332	-232.849	0.00549316	163.2	-358.276	4.96643	163.2	-21.2524	0.00518799				163.2	-70.0684	4.96643
163.3	-23.8037	-62.561	0.00488281	163.3	-204.468	-233.765	0.00579834	163.3	-356.75	4.97711	163.3	-22.7478	0.00549316				163.3	-70.0378	4.97711
163.4	-22.583	-61.9507	0.00518799	163.4	-201.721	-232.239	0.00579834	163.4	-358.276	4.97894	163.4	-24.2371	0.00549316				163.4	-70.0684	4.97894
163.5	-22.2778	-64.6973	0.00579834	163.5	-204.468	-233.154	0.00488281	163.5	-359.497	4.97803	163.5	-25.6836	0.00549316				163.5	-70.0684	4.97803
163.6	-19.8364	-63.4766	0.00549316	163.6	-205.383	-230.103	0.00518799	163.6	-359.497	4.97162	163.6	-27.0508	0.00549316				163.6	-70.0684	4.97162
163.7	-20.752	-63.1714	0.00579834	163.7	-204.163	-227.966	0.00579834	163.7	-357.056	4.97162	163.7	-28.3997	0.00518799				163.7	-70.0378	4.97162
163.8	-23.1934	-60.4248	0.00549316	163.8	-204.163	-230.713	0.00640869	163.8	-356.14	4.97314	163.8	-29.718	0.00488281				163.8	-70.0684	4.97314
163.9	-21.3623	-62.561	0.00579834	163.9	-204.468	-231.323	0.00579834	163.9	-358.276	4.96887	163.9	-30.9814	0.00549316				163.9	-70.0684	4.96887
164	-21.6675	-62.561	0.00488281	164	-204.163	-228.882	0.00579834	164	-356.14	4.96704	164	-32.196	0.00488281				164	-70.0684	4.96704
164.1	-20.752	-61.0352	0.00488281	164.1	-205.994	-227.051	0.00488281	164.1	-354.614	4.97894	164.1	-33.3679	0.00549316				164.1	-70.0684	4.97894
164.2	-21.6675	-58.8989	0.00549316	164.2	-204.163	-227.661	0.00518799	164.2	-354.614	4.97986	164.2	-34.4971	0.00579834				164.2	-70.0684	4.97986
164.3	-18.9209	-59.8145	0.00579834	164.3	-202.332	-230.408	0.00518799	164.3	-354.004	4.97192	164.3	-35.5591	0.00549316				164.3	-70.0684	4.97192
164.4	-17.395	-61.3403	0.00579834	164.4	-201.416	-228.271	0.00579834	164.4	-355.835	4.97375	164.4	-36.5906	0.00488281				164.4	-70.0684	4.97375
164.5	-19.5312	-62.8662	0.00610352	164.5	-203.552	-231.018	0.00549316	164.5	-361.938	4.9762	164.5	-37.5793	0.00488281				164.5	-70.0684	4.9762
164.6	-23.1934	-59.5093	0.00518799	164.6	-205.383	-229.797	0.00518799	164.6	-362.549	4.97131	164.6	-38.501	0.00488281				164.6	-70.0989	4.97131
164.7	-21.6675	-61.9507	0.00518799	164.7	-204.163	-229.492	0.00457764	164.7	-356.14	4.96857	164.7	-39.3799	0.00518799				164.7	-70.0684	4.96857
164.8	-21.3623	-64.3921	0.00488281	164.8	-204.468	-228.577	0.00579834	164.8	-358.582	4.97162	164.8	-40.1917	0.00549316				164.8	-70.0684	4.97162
164.9	-22.2778	-62.8662	0.00549316	164.9	-205.383	-228.882	0.00579834	164.9	-361.633	4.98199	164.9	-40.9912	0.00579834				164.9	-70.0684	4.98199
165	-22.583	-62.8662	0.00579834	165	-202.637	-229.492	0.00549316	165	-359.192	4.97406	165	-41.6931	0.00549316				165	-70.0684	4.97406
165.1	-20.1416	-61.6455	0.00610352	165.1	-204.773	-229.492	0.00518799	165.1	-357.971	4.97162	165.1	-42.395	0.00518799				165.1	-70.0684	4.97162
165.2	-21.0571	-64.0869	0.00549316	165.2	-203.857	-230.408	0.00518799	165.2	-357.666	4.97833	165.2	-43.0542	0.00518799				165.2	-70.0989	4.97833
165.3	-19.2261	-63.7817	0.00549316	165.3	-207.214	-231.323	0.00518799	165.3	-356.14	4.97437	165.3	-43.6584	0.00518799				165.3	-70.0684	4.97437
165.4	-23.8037	-64.3921	0.00488281	165.4	-204.773	-233.765	0.00579834	165.4	-356.445	4.96643	165.4	-44.2017	0.00488281				165.4	-70.0684	4.96643
165.5	-23.4985	-62.2559	0.00488281	165.5	-203.552	-233.459	0.00579834	165.5	-358.887	4.97131	165.5	-44.7327	0.00549316				165.5	-70.0684	4.97131
165.6	-22.2778	-60.73	0.00518799	165.6	-202.942	-231.628	0.00579834	165.6	-356.445	4.97864	165.6	-45.2026	0.00610352				165.6	-70.0989	4.97864
165.7	-20.1416	-58.2886	0.00579834	165.7	-204.773	-232.544	0.00640869	165.7	-351.868	4.98077	165.7	-45.6482	0.00579834				165.7	-70.0684	4.98077
165.8	-24.1089	-59.2041	0.00549316	165.8	-206.299	-234.07	0.00488281	165.8	-354.614	4.97009	165.8	-46.0693	0.00549316				165.8	-70.0989	4.97009
165.9	-22.2778	-61.0352	0.00549316	165.9	-205.078	-231.934	0.00518799	165.9	-352.478	4.97009	165.9	-46.4478	0.00518799				165.9	-70.0684	4.97009
166	-21.9727	-62.2559	0.00518799	166	-205.383	-231.018	0.00549316	166	-352.478	4.97498	166	-46.7957	0.00518799				166	-70.0684	4.97498
166.1	-21.9727	-58.5938	0.00488281	166.1	-205.688	-232.239	0.00579834	166.1	-355.225	4.97437	166.1	-47.0703	0.00549316				166.1	-70.0989	4.97437
166.2	-18.9209	-57.6782	0.00518799	166.2	-204.773	-231.628	0.00518799	166.2	-360.718	4.97101	166.2	-47.3633	0.00518799				166.2	-70.0684	4.97101
166.3	-22.583	-61.3403	0.00549316	166.3	-205.994	-229.492	0.00549316	166.3	-364.075	4.97406	166.3	-47.6196	0.00579834				166.3	-70.0684	4.97406
166.4	-22.8882	-59.5093	0.00549316	166.4	-209.961	-230.408	0.00488281	166.4	-364.38	4.98077	166.4	-47.8516	0.00549316				166.4	-70.0684	4.98077
166.5	-21.3623	-58.8989	0.00549316	166.5	-209.045	-227.966	0.00549316	166.5	-365.601	4.98108	166.5	-48.0591	0.00518799				166.5	-70.0989	4.98108
166.6	-19.2261	-61.0352	0.00579834	166.6	-205.688	-228.882	0.00518799	166.6	-365.295	4.97375	166.6	-48.2605	0.00518799				166.6	-70.0378	4.97375
166.7	-21.6675	-61.3403	0.00579834	166.7	-206.604	-228.577	0.00701904	166.7	-365.906	4.96735	166.7	-48.4375	0.00549316				166.7	-70.0684	4.96735
166.8	-19.8364	-59.2041	0.00518799	166.8	-205.688	-228.271	0.00518799	166.8	-364.38	4.96704	166.8	-48.5718	0.00518799				166.8	-70.0378	4.96704
166.9	-23.4985	-57.0679	0.00518799	166.9	-203.857	-227.966	0.00518799	166.9	-364.38	4.97681	166.9	-48.7	0.00518799				166.9	-70.0684	4.97681
167	-19.2261	-59.2041	0.00549316	167	-203.857	-227.356	0.00488281	167	-363.159	4.97711	167	-48.8403	0.00579834				167	-70.0684	4.97711
167.1	-18.6157	-58.8989	0.00579834	167.1	-203.857	-226.44	0.00518799	167.1	-363.77	4.97803	167.1	-48.938	0.00579834				167.1	-70.0989	4.97803
167.2	-17.395	-61.3403	0.00579834	167.2	-206.604	-227.966	0.00579834	167.2	-361.633	4.97131	167.2	-49.0662	0.00549316				167.2	-70.0989	4.97131
167.3	-18.6157	-59.5093	0.00579834	167.3	-207.825	-225.83	0.00640869	167.3	-360.718	4.97284	167.3	-49.1577	0.00518799				167.3	-70.0378	4.97284
167.4	-18.3105	-60.4248	0.00549316	167.4	-210.266	-228.882	0.00549316	167.4	-359.192	4.97681	167.4	-49.2493	0.00518799				167.4	-70.0684	4.97681
167.5	-21.6675	-63.1714	0.00518799	167.5	-212.402	-230.713	0.00488281	167.5	-359.497	4.97406	167.5	-49.3286	0.00549316				167.5	-70.0684	4.97406
167.6	-23.1934	-63.1714	0.00457764	167.6	-210.876	-230.713	0.00457764	167.6	-358.276	4.96582	167.6	-49.3713	0.00518799				167.6	-70.0684	4.96582
167.7	-24.7192	-60.4248	0.00488281	167.7	-209.656	-228.271	0.00549316	167.7	-358.582	4.97162	167.7	-49.4568	0.00549316				167.7	-70.0378	4.97162
167.8	-23.1934	-60.1196	0.00549316	167.8	-207.52	-229.797	0.00610352	167.8	-354.614	4.97894	167.8	-49.5056	0.00579834				167.8	-70.0989	4.97894
167.9	-21.6675	-61.3403	0.00610352	167.9	-206.909	-227.966	0.00549316	167.9	-356.445	4.9823	167.9	-49.5361	0.00549316				167.9	-70.0684	4.9823
168	-22.583	-61.0352	0.00579834	168	-205.078	-226.44	0.00579834	168	-355.835	4.97559	168	-49.585	0.00518799				168	-70.0989	4.97559
168.1	-21.9727	-59.2041	0.00549316	168.1	-210.266	-227.966	0.00457764	168.1	-359.497	4.96857	168.1	-49.6216	0.00518799				168.1	-70.0684	4.96857
168.2	-22.583	-56.4575	0.00549316	168.2	-210.266	-229.492	0.00518799	168.2	-359.192	4.96765	168.2	-49.6521	0.00488281				168.2	-70.0684	4.96765
168.3	-21.0571	-56.1523	0.00457764	168.3	-208.435	-228.271	0.00549316	168.3	-359.192	4.97711	168.3	-49.6704	0.00518799				168.3	-70.0684	4.97711
168.4	-17.395	-61.6455	0.00518799	168.4	-209.351	-225.83	0.00579834	168.4	-362.244	4.97528	168.4	-49.6948	0.00549316				168.4	-70.0684	4.97528
168.5	-20.752	-58.8989	0.00518799	168.5	-208.74	-229.187	0.00549316	168.5	-364.075	4.97284	168.5	-49.707	0.00579834				168.5	-70.0989	4.97284
168.6	-22.2778	-60.73	0.00640869	168.6	-212.402	-227.966	0.00549316	168.6	-362.549	4.97406	168.6	-49.7498	0.00579834				168.6	-70.0989	4.97406
168.7	-25.0244	-61.6455	0.00610352	168.7	-206.604	-228.882	0.00457764	168.7	-358.582	4.98047	168.7	-49.7559	0.00518799				168.7	-70.0684	4.98047
168.8	-25.9399	-65.6128	0.00610352	168.8	-205.688	-228.271	0.00518799	168.8	-358.582	4.97223	168.8	-49.7498	0.00518799				168.8	-70.0378	4.97223
168.9	-23.4985	-63.4766	0.00549316	168.9	-206.909	-225.525	0.00549316	168.9	-359.802	4.96704	168.9	-49.7559	0.00488281				168.9	-70.0684	4.96704
169	-23.8037	-60.4248	0.00518799	169	-209.045	-229.492	0.00579834	169	-360.718	4.96765	169	-49.7742	0.00518799				169	-70.0684	4.96765
169.1	-22.583	-62.561	0.00488281	169.1	-209.656	-227.966	0.00579834	169.1	-357.971	4.97864	169.1	-49.7803	0.00518799				169.1	-70.0378	4.97864
169.2	-20.752	-58.8989	0.00488281	169.2	-210.266	-228.271	0.00457764	169.2	-353.699	4.9765	169.2	-49.8047	0.00579834				169.2	-70.0684	4.9765
169.3	-22.2778	-58.2886	0.00549316	169.3	-210.266	-228.882	0.00518799	169.3	-356.445	4.97314	169.3	-49.8047	0.00549316				169.3	-70.0684	4.97314
169.4	-21.3623	-57.0679	0.00610352	169.4	-206.299	-230.408	0.00549316	169.4	-359.192	4.97406	169.4	-49.7925	0.00549316				169.4	-70.0989	4.97406
169.5	-22.583	-58.5938	0.00610352	169.5	-203.552	-229.187	0.00549316	169.5	-359.802	4.97803	169.5	-49.7925	0.00549316				169.5	-70.0684	4.97803
169.6	-22.2778	-60.73	0.00579834	169.6	-203.552	-231.934	0.00579834	169.6	-363.77	4.97253	169.6	-49.8047	0.00518799				169.6	-70.0684	4.97253
169.7	-23.4985	-60.1196	0.00488281	169.7	-207.825	-229.187	0.00579834	169.7	-360.107	4.96887	169.7	-49.7986	0.00488281				169.7	-70.0378	4.96887
169.8	-21.9727	-58.8989	0.00488281	169.8	-208.435	-229.797	0.00488281	169.8	-357.361	4.96948	169.8	-49.8169	0.00549316				169.8	-70.0684	4.96948
169.9	-26.2451	-61.0352	0.00518799	169.9	-206.299	-228.271	0.00518799	169.9	-356.14	4.98077	169.9	-49.8169	0.00549316				169.9	-70.0684	4.98077
170	-25.3296	-64.6973	0.00579834	170	-202.332	-228.882	0.00518799	170	-355.53	4.97833	170	-49.8352	0.00549316				170	-70.0684	4.97833
170.1	-21.9727	-59.2041	0.00610352	170.1	-205.078	-229.492	0.00640869	170.1	-352.783	4.97223	170.1	-49.8352	0.00549316				170.1	-70.0684	4.97223
170.2	-23.8037	-57.6782	0.00640869	170.2	-206.909	-231.323	0.00610352	170.2	-355.225	4.9762	170.2	-49.8352	0.00549316				170.2	-70.0684	4.9762
170.3	-25.3296	-60.1196	0.00579834	170.3	-207.52	-230.713	0.00579834	170.3	-353.088	4.97314	170.3	-49.8535	0.00518799				170.3	-70.0684	4.97314
170.4	-24.7192	-55.2368	0.00640869	170.4	-207.825	-228.882	0.00457764	170.4	-348.206	4.96613	170.4	-49.8596	0.00518799				170.4	-70.0684	4.96613
170.5	-21.3623	-57.6782	0.00488281	170.5	-206.604	-230.408	0.00518799	170.5	-349.731	4.97101	170.5	-49.8718	0.00518799				170.5	-70.0684	4.97101
170.6	-22.8882	-61.9507	0.00518799	170.6	-205.078	-230.103	0.00549316	170.6	-349.731	4.97986	170.6	-49.8718	0.00579834				170.6	-70.0684	4.97986
170.7	-23.8037	-63.4766	0.00518799	170.7	-204.163	-231.934	0.00549316	170.7	-347.29	4.97772	170.7	-49.8657	0.00549316				170.7	-70.0378	4.97772
170.8	-22.8882	-61.6455	0.00610352	170.8	-205.994	-232.544	0.00549316	170.8	-345.764	4.97131	170.8	-49.884	0.00549316				170.8	-70.0989	4.97131
170.9	-18.3105	-61.3403	0.00549316	170.9	-204.163	-231.018	0.00549316	170.9	-350.647	4.97864	170.9	-49.8779	0.00518799				170.9	-70.0684	4.97864
171	-22.2778	-63.4766	0.00579834	171	-204.773	-233.459	0.00518799	171	-351.868	4.9707	171	-49.8779	0.00518799				171	-70.0684	4.9707
171.1	-25.9399	-61.6455	0.00549316	171.1	-206.299	-235.901	0.00488281	171.1	-350.037	4.96521	171.1	-49.8901	0.00549316				171.1	-70.0684	4.96521
171.2	-25.9399	-61.0352	0.00579834	171.2	-204.468	-234.375	0.00549316	171.2	-348.206	4.96826	171.2	-49.8962	0.00549316				171.2	-70.0989	4.96826
171.3	-22.8882	-63.1714	0.00457764	171.3	-204.163	-234.68	0.00579834	171.3	-347.9	4.98108	171.3	-49.8718	0.00549316				171.3	-70.0684	4.98108
171.4	-22.8882	-62.8662	0.00549316	171.4	-205.383	-235.596	0.00549316	171.4	-349.731	4.97681	171.4	-49.8901	0.00549316				171.4	-70.0684	4.97681
171.5	-23.8037	-61.9507	0.00549316	171.5	-204.773	-233.765	0.00518799	171.5	-348.511	4.97467	171.5	-49.8779	0.00549316				171.5	-70.0684	4.97467
171.6	-21.9727	-60.1196	0.00549316	171.6	-204.163	-234.375	0.00518799	171.6	-349.121	4.97772	171.6	-49.8779	0.00549316				171.6	-70.0684	4.97772
171.7	-23.8037	-61.6455	0.00549316	171.7	-205.078	-237.427	0.00518799	171.7	-351.868	4.97192	171.7	-49.8718	0.00549316				171.7	-70.0684	4.97192
171.8	-22.583	-60.1196	0.00579834	171.8	-205.994	-236.511	0.00549316	171.8	-352.173	4.96552	171.8	-49.8657	0.00549316				171.8	-70.0684	4.96552
171.9	-20.1416	-63.4766	0.00488281	171.9	-207.52	-234.375	0.00549316	171.9	-351.562	4.97162	171.9	-49.8779	0.00518799				171.9	-70.0684	4.97162
172	-22.8882	-61.3403	0.00488281	172	-204.468	-233.459	0.00579834	172	-350.037	4.97986	172	-49.8718	0.00549316				172	-70.0378	4.97986
172.1	-22.8882	-61.3403	0.00488281	172.1	-203.247	-230.713	0.00488281	172.1	-354.614	4.97833	172.1	-49.8962	0.00579834				172.1	-70.0989	4.97833
172.2	-19.8364	-61.3403	0.00579834	172.2	-204.468	-231.018	0.00518799	172.2	-356.75	4.97192	172.2	-49.8901	0.00549316				172.2	-70.0684	4.97192
172.3	-19.8364	-63.1714	0.00579834	172.3	-204.468	-231.323	0.00488281	172.3	-355.835	4.97406	172.3	-49.9329	0.00518799				172.3	-70.0989	4.97406
172.4	-22.583	-61.9507	0.00549316	172.4	-204.773	-233.154	0.00640869	172.4	-355.225	4.97314	172.4	-49.9146	0.00549316				172.4	-70.0684	4.97314
172.5	-23.4985	-61.9507	0.00518799	172.5	-210.266	-234.68	0.00579834	172.5	-352.478	4.96826	172.5	-49.9146	0.00488281				172.5	-70.0684	4.96826
172.6	-19.8364	-59.2041	0.00549316	172.6	-210.266	-231.934	0.00579834	172.6	-348.816	4.96735	172.6	-49.9573	0.00518799				172.6	-70.0989	4.96735
172.7	-19.5312	-60.1196	0.00457764	172.7	-208.13	-232.849	0.00396729	172.7	-349.121	4.97314	172.7	-49.9451	0.00579834				172.7	-70.0989	4.97314
172.8	-23.8037	-61.6455	0.00518799	172.8	-208.74	-232.544	0.00488281	172.8	-352.173	4.98108	172.8	-49.9634	0.00549316				172.8	-70.0989	4.98108
172.9	-23.4985	-63.1714	0.00518799	172.9	-209.961	-235.596	0.00518799	172.9	-357.056	4.97681	172.9	-49.9512	0.00549316				172.9	-70.0684	4.97681
173	-22.583	-61.3403	0.00610352	173	-209.045	-233.765	0.00579834	173	-357.056	4.96918	173	-49.9634	0.00549316				173	-70.0684	4.96918
173.1	-22.2778	-62.2559	0.00549316	173.1	-207.825	-233.765	0.00549316	173.1	-354.614	4.9704	173.1	-49.9878	0.00518799				173.1	-70.0684	4.9704
173.2	-24.1089	-61.0352	0.00549316	173.2	-208.13	-232.544	0.00579834	173.2	-351.562	4.97406	173.2	-49.9756	0.00518799				173.2	-70.0989	4.97406
173.3	-20.752	-61.0352	0.00488281	173.3	-208.74	-232.239	0.00518799	173.3	-349.731	4.97284	173.3	-49.9817	0.00518799				173.3	-70.0684	4.97284
173.4	-21.6675	-64.6973	0.00518799	173.4	-209.045	-234.07	0.00488281	173.4	-354.004	4.96948	173.4	-49.9878	0.00579834				173.4	-70.0684	4.96948
173.5	-21.0571	-64.0869	0.00488281	173.5	-209.045	-234.68	0.00549316	173.5	-354.614	4.97253	173.5	-49.9817	0.00549316				173.5	-70.0684	4.97253
173.6	-21.0571	-63.4766	0.00579834	173.6	-209.656	-236.511	0.00579834	173.6	-353.088	4.97742	173.6	-50.0122	0.00549316				173.6	-70.0684	4.97742
173.7	-21.9727	-61.9507	0.00549316	173.7	-213.623	-235.596	0.00518799	173.7	-350.037	4.97803	173.7	-50.0366	0.00518799				173.7	-70.0989	4.97803
173.8	-21.6675	-61.3403	0.00610352	173.8	-210.571	-233.765	0.00457764	173.8	-347.29	4.96857	173.8	-50.0427	0.00549316				173.8	-70.0684	4.96857
173.9	-20.752	-56.7627	0.00518799	173.9	-208.74	-231.628	0.00488281	173.9	-345.459	4.96796	173.9	-50.0427	0.00518799				173.9	-70.0684	4.96796
174	-21.0571	-57.9834	0.00518799	174	-208.74	-231.323	0.00488281	174	-345.459	4.97589	174	-50.0549	0.00518799				174	-70.0684	4.97589
174.1	-21.6675	-59.8145	0.00457764	174.1	-207.52	-231.323	0.00640869	174.1	-346.985	4.9765	174.1	-50.0549	0.00518799				174.1	-70.0684	4.9765
174.2	-24.1089	-61.3403	0.00488281	174.2	-209.351	-232.239	0.00549316	174.2	-346.375	4.97162	174.2	-50.0916	0.00549316				174.2	-70.0684	4.97162
174.3	-23.8037	-61.0352	0.00488281	174.3	-210.876	-231.934	0.00579834	174.3	-348.816	4.97437	174.3	-50.0916	0.00549316				174.3	-70.0684	4.97437
174.4	-22.8882	-61.3403	0.00579834	174.4	-211.182	-230.103	0.00518799	174.4	-347.29	4.97925	174.4	-50.1282	0.00549316				174.4	-70.0989	4.97925
174.5	-25.3296	-61.0352	0.00549316	174.5	-209.351	-231.934	0.00518799	174.5	-347.9	4.97559	174.5	-50.1282	0.00549316				174.5	-70.0989	4.97559
174.6	-24.4141	-57.6782	0.00549316	174.6	-207.825	-232.239	0.00457764	174.6	-349.121	4.96857	174.6	-50.1099	0.00518799				174.6	-70.0684	4.96857
174.7	-22.8882	-57.9834	0.00488281	174.7	-208.74	-230.408	0.00610352	174.7	-346.375	4.96765	174.7	-50.1404	0.00518799				174.7	-70.0684	4.96765
174.8	-25.0244	-61.9507	0.00518799	174.8	-208.13	-229.492	0.00579834	174.8	-346.069	4.97223	174.8	-50.1221	0.00549316				174.8	-70.0684	4.97223
174.9	-24.7192	-63.1714	0.00427246	174.9	-209.656	-228.577	0.00579834	174.9	-343.018	4.98047	174.9	-50.1343	0.00518799				174.9	-70.0989	4.98047
175	-23.1934	-62.8662	0.00518799	175	-210.571	-230.103	0.00488281	175	-347.595	4.97253	175	-50.1465	0.00549316				175	-70.0684	4.97253
175.1	-20.4468	-63.1714	0.00579834	175.1	-209.045	-232.544	0.00488281	175.1	-351.868	4.9707	175.1	-50.1343	0.00549316				175.1	-70.0989	4.9707
175.2	-21.0571	-63.7817	0.00579834	175.2	-207.214	-230.408	0.00549316	175.2	-354.614	4.9765	175.2	-50.1648	0.00549316				175.2	-70.0684	4.9765
175.3	-20.752	-61.6455	0.00579834	175.3	-207.52	-228.577	0.00640869	175.3	-349.426	4.97253	175.3	-50.1709	0.00488281				175.3	-70.0684	4.97253
175.4	-22.8882	-64.6973	0.00549316	175.4	-207.52	-229.492	0.00610352	175.4	-348.206	4.96979	175.4	-50.177	0.00518799				175.4	-70.0684	4.96979
175.5	-22.2778	-63.7817	0.00488281	175.5	-208.435	-228.577	0.00549316	175.5	-349.121	4.96857	175.5	-50.1709	0.00518799				175.5	-70.0684	4.96857
175.6	-24.1089	-59.5093	0.00518799	175.6	-208.435	-225.525	0.00518799	175.6	-352.783	4.97406	175.6	-50.177	0.00549316				175.6	-70.0684	4.97406
175.7	-24.7192	-59.5093	0.00518799	175.7	-206.909	-226.746	0.00518799	175.7	-355.225	4.98077	175.7	-50.2075	0.00518799				175.7	-70.0989	4.98077
175.8	-25.0244	-64.0869	0.00549316	175.8	-204.163	-228.882	0.00549316	175.8	-353.699	4.97162	175.8	-50.2014	0.00579834				175.8	-70.0378	4.97162
175.9	-23.8037	-68.6646	0.00579834	175.9	-204.773	-228.882	0.00579834	175.9	-350.342	4.9707	175.9	-50.2136	0.00518799				175.9	-70.0684	4.9707
176	-25.6348	-65.0024	0.00579834	176	-208.435	-229.187	0.00610352	176	-348.511	4.97589	176	-50.2319	0.00549316				176	-70.0684	4.97589
176.1	-25.0244	-62.2559	0.00518799	176.1	-209.045	-225.83	0.00518799	176.1	-346.375	4.97162	176.1	-50.2441	0.00488281				176.1	-70.0684	4.97162
176.2	-24.4141	-62.2559	0.00518799	176.2	-205.994	-228.271	0.00549316	176.2	-347.9	4.96918	176.2	-50.2563	0.00549316				176.2	-70.0378	4.96918
176.3	-25.0244	-58.8989	0.00488281	176.3	-206.604	-230.103	0.00457764	176.3	-349.426	4.97284	176.3	-50.2502	0.00518799				176.3	-70.0684	4.97284
176.4	-26.2451	-58.8989	0.00488281	176.4	-203.857	-231.018	0.00579834	176.4	-350.342	4.9826	176.4	-50.2808	0.00549316				176.4	-70.0684	4.9826
176.5	-27.4658	-62.561	0.00518799	176.5	-207.825	-230.103	0.00579834	176.5	-348.816	4.97559	176.5	-50.293	0.00549316				176.5	-70.0684	4.97559
176.6	-23.8037	-65.6128	0.00610352	176.6	-206.909	-226.44	0.00549316	176.6	-350.037	4.96765	176.6	-50.3113	0.00549316				176.6	-70.0378	4.96765
176.7	-25.0244	-64.0869	0.00610352	176.7	-206.604	-227.356	0.00488281	176.7	-345.764	4.9765	176.7	-50.3357	0.00518799				176.7	-70.0684	4.9765
176.8	-24.7192	-63.7817	0.00518799	176.8	-208.13	-227.966	0.00518799	176.8	-341.797	4.97253	176.8	-50.3662	0.00518799				176.8	-70.0684	4.97253
176.9	-22.8882	-63.7817	0.00518799	176.9	-207.825	-229.492	0.00518799	176.9	-340.271	4.96826	176.9	-50.3784	0.00518799				176.9	-70.0378	4.96826
177	-25.0244	-62.8662	0.00488281	177	-207.214	-230.713	0.00579834	177	-341.797	4.97772	177	-50.3967	0.00549316				177	-70.0684	4.97772
177.1	-24.7192	-61.3403	0.00518799	177.1	-205.994	-230.408	0.00640869	177.1	-347.29	4.98016	177.1	-50.4089	0.00549316				177.1	-70.0684	4.98016
177.2	-26.5503	-63.7817	0.00549316	177.2	-205.078	-229.187	0.00549316	177.2	-347.595	4.97406	177.2	-50.4333	0.00549316				177.2	-70.0378	4.97406
177.3	-27.1606	-63.1714	0.00671387	177.3	-208.13	-226.746	0.00549316	177.3	-348.511	4.96979	177.3	-50.4456	0.00518799				177.3	-70.0684	4.96979
177.4	-25.0244	-63.1714	0.00549316	177.4	-205.994	-228.271	0.00488281	177.4	-345.459	4.97742	177.4	-50.4456	0.00518799				177.4	-70.0989	4.97742
177.5	-25.0244	-61.0352	0.00610352	177.5	-205.688	-229.492	0.00518799	177.5	-345.154	4.97009	177.5	-50.4761	0.00518799				177.5	-70.0684	4.97009
177.6	-24.4141	-62.8662	0.00518799	177.6	-205.383	-228.882	0.00579834	177.6	-351.257	4.96857	177.6	-50.4883	0.00518799				177.6	-70.0989	4.96857
177.7	-26.2451	-61.3403	0.00518799	177.7	-206.299	-229.797	0.00579834	177.7	-350.952	4.97559	177.7	-50.5249	0.00579834				177.7	-70.0684	4.97559
177.8	-28.3813	-65.3076	0.00488281	177.8	-205.688	-230.408	0.00518799	177.8	-349.731	4.98291	177.8	-50.5066	0.00579834				177.8	-70.0684	4.98291
177.9	-28.3813	-62.8662	0.00518799	177.9	-206.909	-230.408	0.00488281	177.9	-351.562	4.97375	177.9	-50.5188	0.00518799				177.9	-70.0989	4.97375
178	-24.7192	-61.0352	0.00610352	178	-206.604	-232.849	0.00457764	178	-351.868	4.97009	178	-50.5371	0.00549316				178	-70.0684	4.97009
178.1	-26.8555	-60.73	0.00610352	178.1	-207.825	-231.323	0.00610352	178.1	-351.562	4.9765	178.1	-50.5615	0.00518799				178.1	-70.0378	4.9765
178.2	-32.0435	-59.5093	0.00549316	178.2	-208.435	-232.239	0.00518799	178.2	-352.173	4.97406	178.2	-50.5737	0.00518799				178.2	-70.0684	4.97406
178.3	-29.9072	-59.5093	0.00518799	178.3	-208.435	-227.661	0.00579834	178.3	-352.783	4.96765	178.3	-50.5676	0.00488281				178.3	-70.0684	4.96765
178.4	-26.5503	-57.373	0.00488281	178.4	-206.909	-226.44	0.00549316	178.4	-350.952	4.97314	178.4	-50.5737	0.00549316				178.4	-70.0684	4.97314
178.5	-30.8228	-61.3403	0.00488281	178.5	-206.604	-225.525	0.00488281	178.5	-348.816	4.98016	178.5	-50.5798	0.00549316				178.5	-70.0684	4.98016
178.6	-29.9072	-60.73	0.00488281	178.6	-205.383	-226.746	0.00488281	178.6	-349.731	4.98169	178.6	-50.6042	0.00549316				178.6	-70.0684	4.98169
178.7	-30.2124	-61.0352	0.00579834	178.7	-207.214	-227.966	0.00549316	178.7	-349.731	4.97437	178.7	-50.6226	0.00518799				178.7	-70.0684	4.97437
178.8	-29.2969	-63.7817	0.00671387	178.8	-205.383	-230.103	0.00579834	178.8	-351.562	4.96796	178.8	-50.6226	0.00549316				178.8	-70.0378	4.96796
178.9	-28.9917	-62.8662	0.00549316	178.9	-207.52	-227.051	0.00579834	178.9	-351.868	4.96765	178.9	-50.6409	0.00518799				178.9	-70.0684	4.96765
179	-32.3486	-59.2041	0.00549316	179	-206.909	-226.135	0.00518799	179	-349.426	4.97925	179	-50.647	0.00549316				179	-70.0684	4.97925
179.1	-30.8228	-60.73	0.00518799	179.1	-205.078	-228.882	0.00488281	179.1	-350.342	4.97681	179.1	-50.6287	0.00549316				179.1	-70.0684	4.97681
179.2	-29.6021	-61.0352	0.00457764	179.2	-207.825	-227.051	0.00518799	179.2	-352.173	4.97437	179.2	-50.647	0.00579834				179.2	-70.0684	4.97437
179.3	-31.1279	-61.9507	0.00518799	179.3	-207.825	-225.525	0.00610352	179.3	-354.614	4.97437	179.3	-50.6775	0.00518799				179.3	-70.0684	4.97437
179.4	-32.3486	-63.7817	0.00549316	179.4	-209.656	-228.882	0.00640869	179.4	-352.783	4.97803	179.4	-50.6897	0.00549316				179.4	-70.0684	4.97803
179.5	-31.4331	-64.3921	0.00671387	179.5	-207.825	-228.577	0.00579834	179.5	-351.257	4.97131	179.5	-50.7141	0.00488281				179.5	-70.0684	4.97131
179.6	-27.771	-61.9507	0.00549316	179.6	-205.688	-228.882	0.00518799	179.6	-353.088	4.96674	179.6	-50.708	0.00518799				179.6	-70.0684	4.96674
179.7	-30.8228	-60.73	0.00549316	179.7	-207.825	-229.187	0.00488281	179.7	-354.004	4.97131	179.7	-50.7385	0.00488281				179.7	-70.0684	4.97131
179.8	-32.3486	-64.0869	0.00488281	179.8	-207.214	-231.934	0.00518799	179.8	-354.004	4.97833	179.8	-50.7324	0.00579834				179.8	-70.0684	4.97833
179.9	-37.2314	-61.3403	0.00488281	179.9	-205.688	-230.103	0.00518799	179.9	-354.919	4.9765	179.9	-50.7507	0.00549316				179.9	-70.0378	4.9765
180	-36.0107	-59.8145	0.00457764	180	-209.961	-227.051	0.00579834	180	-352.478	4.97253	180	-50.7751	0.00549316				180	-70.0684	4.97253
180.1	-31.7383	-60.4248	0.00549316	180.1	-208.435	-227.966	0.00549316	180.1	-351.562	4.97833	180.1	-50.7874	0.00518799				180.1	-70.0989	4.97833
180.2	-33.5693	-61.6455	0.00579834	180.2	-205.383	-227.051	0.00518799	180.2	-350.342	4.97498	180.2	-50.8057	0.00549316				180.2	-70.0684	4.97498
180.3	-34.79	-66.2231	0.00610352	180.3	-207.214	-226.135	0.00427246	180.3	-352.478	4.96521	180.3	-50.8179	0.00488281				180.3	-70.0989	4.96521
180.4	-30.5176	-65.0024	0.00549316	180.4	-206.299	-226.44	0.00579834	180.4	-348.816	4.97101	180.4	-50.8362	0.00518799				180.4	-70.0684	4.97101
180.5	-31.4331	-63.1714	0.00549316	180.5	-204.468	-227.356	0.00579834	180.5	-344.238	4.98047	180.5	-50.8057	0.00518799				180.5	-70.0684	4.98047
180.6	-34.1797	-60.73	0.00457764	180.6	-209.656	-229.797	0.00579834	180.6	-341.797	4.97711	180.6	-50.8484	0.00549316				180.6	-70.0684	4.97711
180.7	-35.4004	-60.73	0.00518799	180.7	-208.74	-226.746	0.00518799	180.7	-343.018	4.97375	180.7	-50.8728	0.00549316				180.7	-70.0378	4.97375
180.8	-34.79	-63.1714	0.00518799	180.8	-208.74	-224.915	0.00518799	180.8	-345.154	4.97406	180.8	-50.8728	0.00579834				180.8	-70.0684	4.97406
180.9	-34.4849	-62.8662	0.00610352	180.9	-208.435	-226.44	0.00488281	180.9	-347.595	4.97375	180.9	-50.8728	0.00518799				180.9	-70.0684	4.97375
181	-33.8745	-65.6128	0.00579834	181	-209.045	-227.661	0.00579834	181	-350.037	4.96918	181	-50.8789	0.00549316				181	-70.0684	4.96918
181.1	-30.2124	-65.6128	0.00549316	181.1	-209.045	-226.135	0.00610352	181.1	-349.426	4.96796	181.1	-50.8972	0.00518799				181.1	-70.0684	4.96796
181.2	-31.1279	-63.4766	0.00518799	181.2	-205.688	-226.44	0.00549316	181.2	-351.562	4.97742	181.2	-50.8972	0.00549316				181.2	-70.0684	4.97742
181.3	-32.6538	-65.6128	0.00518799	181.3	-207.52	-225.22	0.00549316	181.3	-350.037	4.98077	181.3	-50.8789	0.00518799				181.3	-70.0684	4.98077
181.4	-30.8228	-65.3076	0.00457764	181.4	-209.351	-225.83	0.00488281	181.4	-348.511	4.97406	181.4	-50.9216	0.00579834				181.4	-70.1294	4.97406
181.5	-32.959	-65.6128	0.00518799	181.5	-209.656	-224.609	0.00518799	181.5	-347.595	4.9707	181.5	-50.9277	0.00549316				181.5	-70.0684	4.9707
181.6	-32.959	-64.3921	0.00579834	181.6	-208.13	-224.915	0.00671387	181.6	-346.68	4.9765	181.6	-50.9338	0.00549316				181.6	-70.0684	4.9765
181.7	-32.0435	-64.0869	0.00640869	181.7	-208.74	-223.999	0.00579834	181.7	-351.257	4.97101	181.7	-50.946	0.00488281				181.7	-70.0378	4.97101
181.8	-29.6021	-65.6128	0.00518799	181.8	-209.045	-222.778	0.00518799	181.8	-356.14	4.96796	181.8	-50.9583	0.00549316				181.8	-70.0989	4.96796
181.9	-30.8228	-64.0869	0.00518799	181.9	-208.435	-223.083	0.00549316	181.9	-354.004	4.97223	181.9	-50.9399	0.00518799				181.9	-70.0684	4.97223
182	-33.5693	-61.9507	0.00457764	182	-205.688	-226.135	0.00457764	182	-347.595	4.97986	182	-50.9827	0.00518799				182	-70.0684	4.97986
182.1	-32.959	-61.0352	0.00518799	182.1	-204.773	-225.525	0.00518799	182.1	-348.816	4.97681	182.1	-51.0132	0.00549316				182.1	-70.0684	4.97681
182.2	-29.2969	-63.4766	0.00518799	182.2	-208.13	-221.863	0.00579834	182.2	-349.426	4.97162	182.2	-51.0193	0.00610352				182.2	-70.0684	4.97162
182.3	-30.8228	-64.3921	0.00549316	182.3	-208.435	-225.83	0.00579834	182.3	-348.816	4.9762	182.3	-51.0376	0.00518799				182.3	-70.0684	4.9762
182.4	-32.959	-67.1387	0.00579834	182.4	-209.351	-225.525	0.00579834	182.4	-352.478	4.97284	182.4	-51.0376	0.00518799				182.4	-70.0684	4.97284
182.5	-33.5693	-66.5283	0.00518799	182.5	-209.045	-223.389	0.00457764	182.5	-351.868	4.97162	182.5	-51.0681	0.00488281				182.5	-70.0684	4.97162
182.6	-33.5693	-65.0024	0.00518799	182.6	-209.961	-223.083	0.00457764	182.6	-349.426	4.9707	182.6	-51.0803	0.00518799				182.6	-70.0989	4.9707
182.7	-34.1797	-62.2559	0.00457764	182.7	-209.351	-224.915	0.00518799	182.7	-347.9	4.97986	182.7	-51.1047	0.00549316				182.7	-70.0684	4.97986
182.8	-32.0435	-61.9507	0.00518799	182.8	-208.13	-224.304	0.00579834	182.8	-344.849	4.98077	182.8	-51.1536	0.00640869				182.8	-70.0684	4.98077
182.9	-31.1279	-63.7817	0.00518799	182.9	-207.825	-222.778	0.00579834	182.9	-346.985	4.96948	182.9	-51.1475	0.00549316				182.9	-70.0684	4.96948
183	-32.959	-63.1714	0.00549316	183	-208.74	-223.389	0.00549316	183	-346.68	4.9707	183	-51.1658	0.00549316				183	-70.0989	4.9707
183.1	-30.2124	-66.2231	0.00549316	183.1	-210.571	-225.525	0.00457764	183.1	-349.121	4.97314	183.1	-51.1902	0.00488281				183.1	-70.0684	4.97314
183.2	-29.2969	-65.6128	0.00579834	183.2	-210.266	-226.746	0.00518799	183.2	-349.121	4.97009	183.2	-51.2146	0.00518799				183.2	-70.0684	4.97009
183.3	-29.2969	-64.6973	0.00488281	183.3	-208.435	-224.915	0.00549316	183.3	-350.952	4.97162	183.3	-51.239	0.00518799				183.3	-70.0989	4.97162
183.4	-27.4658	-68.0542	0.00488281	183.4	-208.74	-224.304	0.00579834	183.4	-351.257	4.97528	183.4	-51.2451	0.00549316				183.4	-70.0684	4.97528
183.5	-30.8228	-64.0869	0.00488281	183.5	-210.876	-226.44	0.00549316	183.5	-351.562	4.98077	183.5	-51.3	0.00549316				183.5	-70.0989	4.98077
183.6	-28.9917	-63.4766	0.00518799	183.6	-209.045	-226.44	0.00549316	183.6	-350.342	4.9707	183.6	-51.3	0.00579834				183.6	-70.0989	4.9707
183.7	-29.9072	-61.3403	0.00549316	183.7	-211.182	-226.135	0.00457764	183.7	-349.426	4.96918	183.7	-51.3184	0.00518799				183.7	-70.0684	4.96918
183.8	-28.3813	-63.1714	0.00579834	183.8	-211.487	-226.135	0.00518799	183.8	-350.952	4.97009	183.8	-51.3367	0.00549316				183.8	-70.0684	4.97009
183.9	-32.3486	-66.2231	0.00579834	183.9	-209.656	-226.135	0.00579834	183.9	-347.29	4.97559	183.9	-51.3428	0.00518799				183.9	-70.0684	4.97559
184	-30.8228	-64.3921	0.00579834	184	-208.13	-228.271	0.00610352	184	-343.018	4.97314	184	-51.3611	0.00549316				184	-70.0684	4.97314
184.1	-30.5176	-63.7817	0.00457764	184.1	-209.351	-230.408	0.00518799	184.1	-342.712	4.97314	184.1	-51.3977	0.00488281				184.1	-70.0684	4.97314
184.2	-30.2124	-64.6973	0.00427246	184.2	-209.961	-229.797	0.00518799	184.2	-344.543	4.9762	184.2	-51.4038	0.00579834				184.2	-70.0989	4.9762
184.3	-35.4004	-64.0869	0.00488281	184.3	-210.266	-230.103	0.00488281	184.3	-345.154	4.98047	184.3	-51.4282	0.00549316				184.3	-70.0684	4.98047
184.4	-33.8745	-65.6128	0.00579834	184.4	-208.74	-230.408	0.00549316	184.4	-346.375	4.97559	184.4	-51.4587	0.00549316				184.4	-70.0684	4.97559
184.5	-32.3486	-65.0024	0.00549316	184.5	-211.487	-228.271	0.00518799	184.5	-346.68	4.96826	184.5	-51.4587	0.00488281				184.5	-70.0684	4.96826
184.6	-30.5176	-65.3076	0.00579834	184.6	-214.539	-227.966	0.00579834	184.6	-351.562	4.96582	184.6	-51.5015	0.00518799				184.6	-70.0684	4.96582
184.7	-27.4658	-64.0869	0.00579834	184.7	-211.182	-227.661	0.00549316	184.7	-353.088	4.97223	184.7	-51.5076	0.00488281				184.7	-70.0989	4.97223
184.8	-29.6021	-64.3921	0.00457764	184.8	-209.656	-226.746	0.00518799	184.8	-352.173	4.97955	184.8	-51.5381	0.00518799				184.8	-70.0378	4.97955
184.9	-31.1279	-62.2559	0.00427246	184.9	-210.876	-227.356	0.00518799	184.9	-352.783	4.97375	184.9	-51.5442	0.00518799				184.9	-70.0684	4.97375
185	-28.9917	-64.6973	0.00518799	185	-207.214	-227.051	0.00549316	185	-349.426	4.97223	185	-51.5625	0.00579834				185	-70.0684	4.97223
185.1	-27.771	-63.1714	0.00549316	185.1	-205.383	-226.135	0.00701904	185.1	-352.478	4.97375	185.1	-51.5747	0.00518799				185.1	-70.0684	4.97375
185.2	-28.6865	-63.4766	0.00610352	185.2	-206.604	-228.271	0.00549316	185.2	-351.562	4.97101	185.2	-51.593	0.00549316				185.2	-70.0684	4.97101
185.3	-30.5176	-69.2749	0.00549316	185.3	-207.825	-223.999	0.00518799	185.3	-351.868	4.96674	185.3	-51.6357	0.00518799				185.3	-70.0989	4.96674
185.4	-29.9072	-66.2231	0.00579834	185.4	-208.74	-225.525	0.00457764	185.4	-349.731	4.9707	185.4	-51.6602	0.00549316				185.4	-70.0989	4.9707
185.5	-33.8745	-65.0024	0.00518799	185.5	-209.045	-227.661	0.00549316	185.5	-347.29	4.98047	185.5	-51.6724	0.00488281				185.5	-70.0684	4.98047
185.6	-32.0435	-64.0869	0.00488281	185.6	-208.13	-226.135	0.00549316	185.6	-347.9	4.97681	185.6	-51.6846	0.00518799				185.6	-70.0684	4.97681
185.7	-28.0762	-64.0869	0.00427246	185.7	-206.909	-225.525	0.00579834	185.7	-346.985	4.97253	185.7	-51.7212	0.00518799				185.7	-70.0684	4.97253
185.8	-29.2969	-65.0024	0.00549316	185.8	-206.299	-222.778	0.00549316	185.8	-347.29	4.97406	185.8	-51.7395	0.00579834				185.8	-70.0684	4.97406
185.9	-30.5176	-65.3076	0.00579834	185.9	-208.74	-224.915	0.00549316	185.9	-348.816	4.97467	185.9	-51.7517	0.00518799				185.9	-70.0684	4.97467
186	-28.0762	-66.5283	0.00610352	186	-209.656	-224.915	0.00488281	186	-345.764	4.96582	186	-51.7578	0.00549316				186	-70.0684	4.96582
186.1	-30.8228	-65.3076	0.00549316	186.1	-209.351	-228.271	0.00518799	186.1	-347.9	4.97131	186.1	-51.77	0.00518799				186.1	-70.0684	4.97131
186.2	-32.3486	-65.3076	0.00549316	186.2	-210.876	-228.271	0.00518799	186.2	-346.68	4.98016	186.2	-51.7883	0.00518799				186.2	-70.0684	4.98016
186.3	-31.1279	-62.561	0.00457764	186.3	-211.182	-228.882	0.00579834	186.3	-344.238	4.98047	186.3	-51.8127	0.00549316				186.3	-70.0684	4.98047
186.4	-32.959	-60.73	0.00518799	186.4	-213.318	-228.882	0.00518799	186.4	-346.069	4.97162	186.4	-51.825	0.00579834				186.4	-70.0684	4.97162
186.5	-32.6538	-66.8335	0.00488281	186.5	-216.064	-230.713	0.00488281	186.5	-346.375	4.96948	186.5	-51.8433	0.00549316				186.5	-70.0684	4.96948
186.6	-29.9072	-67.4438	0.00579834	186.6	-215.759	-231.018	0.00488281	186.6	-344.849	4.9704	186.6	-51.8555	0.00549316				186.6	-70.0684	4.9704
186.7	-31.7383	-67.4438	0.00549316	186.7	-213.623	-228.882	0.00579834	186.7	-344.543	4.97375	186.7	-51.886	0.00549316				186.7	-70.0684	4.97375
186.8	-29.9072	-67.4438	0.00549316	186.8	-214.844	-228.577	0.00610352	186.8	-344.238	4.96643	186.8	-51.9043	0.00549316				186.8	-70.0684	4.96643
186.9	-30.8228	-65.6128	0.00488281	186.9	-214.233	-227.051	0.00549316	186.9	-346.069	4.97711	186.9	-51.9348	0.00488281				186.9	-70.0684	4.97711
187	-29.6021	-65.3076	0.00518799	187	-214.539	-228.882	0.00549316	187	-346.985	4.97925	187	-51.9287	0.00518799				187	-70.0684	4.97925
187.1	-31.7383	-64.6973	0.00518799	187.1	-216.98	-228.271	0.00488281	187.1	-347.9	4.97284	187.1	-51.9531	0.00518799				187.1	-70.0684	4.97284
187.2	-29.6021	-64.0869	0.00488281	187.2	-215.759	-228.882	0.00549316	187.2	-345.154	4.97101	187.2	-51.9775	0.00579834				187.2	-70.0684	4.97101
187.3	-29.2969	-64.3921	0.00549316	187.3	-218.201	-228.271	0.00549316	187.3	-347.29	4.97772	187.3	-51.9714	0.00549316				187.3	-70.0684	4.97772
187.4	-28.9917	-65.6128	0.00640869	187.4	-216.675	-224.609	0.00610352	187.4	-344.238	4.96857	187.4	-52.0142	0.00549316				187.4	-70.0684	4.96857
187.5	-30.2124	-63.1714	0.00549316	187.5	-213.623	-226.746	0.00579834	187.5	-341.492	4.96796	187.5	-52.0264	0.00518799				187.5	-70.0684	4.96796
187.6	-28.0762	-65.3076	0.00549316	187.6	-213.928	-227.661	0.00579834	187.6	-342.102	4.97253	187.6	-52.0447	0.00549316				187.6	-70.0684	4.97253
187.7	-31.1279	-64.0869	0.00488281	187.7	-209.656	-227.966	0.00457764	187.7	-343.628	4.98077	187.7	-52.0691	0.00488281				187.7	-70.0684	4.98077
187.8	-31.1279	-64.3921	0.00518799	187.8	-210.266	-230.408	0.00549316	187.8	-346.985	4.9765	187.8	-52.0935	0.00518799				187.8	-70.0684	4.9765
187.9	-34.79	-65.3076	0.00488281	187.9	-210.571	-233.154	0.00549316	187.9	-350.342	4.97162	187.9	-52.0996	0.00549316				187.9	-70.0989	4.97162
188	-34.1797	-67.4438	0.00640869	188	-207.52	-235.596	0.00579834	188	-348.816	4.97772	188	-52.1301	0.00579834				188	-70.0684	4.97772
188.1	-34.1797	-63.1714	0.00579834	188.1	-211.182	-233.154	0.00549316	188.1	-345.154	4.97375	188.1	-52.1362	0.00549316				188.1	-70.0684	4.97375
188.2	-30.8228	-63.4766	0.00579834	188.2	-212.097	-231.018	0.00518799	188.2	-342.712	4.96674	188.2	-52.1606	0.00549316				188.2	-70.0684	4.96674
188.3	-28.3813	-63.4766	0.00549316	188.3	-209.045	-231.934	0.00488281	188.3	-343.628	4.97131	188.3	-52.1667	0.00518799				188.3	-70.0378	4.97131
188.4	-31.4331	-63.1714	0.00488281	188.4	-212.097	-233.154	0.00518799	188.4	-340.271	4.97986	188.4	-52.1851	0.00518799				188.4	-70.0684	4.97986
188.5	-31.4331	-64.3921	0.00457764	188.5	-212.402	-233.154	0.00518799	188.5	-343.933	4.97986	188.5	-52.1912	0.00518799				188.5	-70.0684	4.97986
188.6	-30.8228	-63.4766	0.00488281	188.6	-209.656	-230.408	0.00549316	188.6	-349.121	4.97162	188.6	-52.1912	0.00549316				188.6	-70.0684	4.97162
188.7	-31.4331	-65.6128	0.00549316	188.7	-213.013	-231.323	0.00549316	188.7	-347.9	4.96857	188.7	-52.2156	0.00518799				188.7	-70.0684	4.96857
188.8	-31.7383	-64.0869	0.00671387	188.8	-211.182	-231.018	0.00488281	188.8	-344.849	4.97589	188.8	-52.2095	0.00549316				188.8	-70.0989	4.97589
188.9	-29.6021	-66.5283	0.00549316	188.9	-209.961	-232.849	0.00457764	188.9	-340.881	4.97528	188.9	-52.2339	0.00549316				188.9	-70.0684	4.97528
189	-30.8228	-67.749	0.00518799	189	-212.708	-236.206	0.00549316	189	-342.102	4.97131	189	-52.24	0.00549316				189	-70.0684	4.97131
189.1	-33.5693	-63.4766	0.00457764	189.1	-209.045	-233.154	0.00610352	189.1	-342.712	4.97406	189.1	-52.2522	0.00518799				189.1	-70.0684	4.97406
189.2	-31.4331	-61.6455	0.00518799	189.2	-208.435	-232.849	0.00579834	189.2	-343.628	4.98291	189.2	-52.2583	0.00518799				189.2	-70.0989	4.98291
189.3	-29.6021	-65.3076	0.00518799	189.3	-211.182	-234.07	0.00549316	189.3	-343.018	4.97894	189.3	-52.2644	0.00518799				189.3	-70.0684	4.97894
189.4	-32.3486	-65.918	0.00579834	189.4	-212.402	-235.596	0.00488281	189.4	-338.745	4.96765	189.4	-52.2705	0.00549316				189.4	-70.0684	4.96765
189.5	-34.4849	-67.749	0.00640869	189.5	-214.233	-233.459	0.00549316	189.5	-339.966	4.96826	189.5	-52.301	0.00518799				189.5	-70.0989	4.96826
189.6	-33.2642	-66.5283	0.00579834	189.6	-209.351	-231.323	0.00549316	189.6	-339.355	4.97406	189.6	-52.301	0.00579834				189.6	-70.0989	4.97406
189.7	-31.4331	-65.3076	0.00488281	189.7	-212.097	-231.323	0.00610352	189.7	-339.05	4.97009	189.7	-52.3254	0.00549316				189.7	-70.0684	4.97009
189.8	-32.0435	-64.6973	0.00488281	189.8	-210.571	-232.849	0.00579834	189.8	-342.102	4.97406	189.8	-52.3315	0.00518799				189.8	-70.0684	4.97406
189.9	-32.3486	-63.1714	0.00488281	189.9	-212.708	-233.459	0.00549316	189.9	-342.712	4.98199	189.9	-52.3499	0.00488281				189.9	-70.0684	4.98199
190	-33.2642	-65.6128	0.00518799	190	-208.435	-234.07	0.00518799	190	-344.238	4.97223	190	-52.3499	0.00518799				190	-70.0684	4.97223
190.1	-32.3486	-65.3076	0.00579834	190.1	-204.773	-230.408	0.00518799	190.1	-344.543	4.96857	190.1	-52.3682	0.00488281				190.1	-70.0684	4.96857
190.2	-32.3486	-67.1387	0.00640869	190.2	-204.773	-232.849	0.00579834	190.2	-343.323	4.97467	190.2	-52.3865	0.00549316				190.2	-70.0684	4.97467
190.3	-30.5176	-65.6128	0.00610352	190.3	-205.383	-232.544	0.00610352	190.3	-338.745	4.97498	190.3	-52.417	0.00518799				190.3	-70.0989	4.97498
190.4	-33.5693	-65.6128	0.00549316	190.4	-208.13	-230.408	0.00518799	190.4	-340.881	4.96704	190.4	-52.4353	0.00579834				190.4	-70.0684	4.96704
190.5	-34.79	-62.561	0.00457764	190.5	-209.045	-230.103	0.00488281	190.5	-341.492	4.97528	190.5	-52.4597	0.00518799				190.5	-70.0684	4.97528
190.6	-35.4004	-64.3921	0.00488281	190.6	-207.825	-229.797	0.00488281	190.6	-340.576	4.97925	190.6	-52.4841	0.00518799				190.6	-70.0684	4.97925
190.7	-34.4849	-65.918	0.00518799	190.7	-207.825	-231.628	0.00518799	190.7	-343.018	4.97986	190.7	-52.4963	0.00488281				190.7	-70.0989	4.97986
190.8	-32.6538	-68.3594	0.00549316	190.8	-205.688	-232.239	0.00579834	190.8	-341.187	4.96979	190.8	-52.5085	0.00518799				190.8	-70.0684	4.96979
190.9	-33.8745	-65.3076	0.00640869	190.9	-208.435	-232.544	0.00579834	190.9	-339.355	4.96674	190.9	-52.5269	0.00488281				190.9	-70.0684	4.96674
191	-34.4849	-65.6128	0.00579834	191	-208.13	-231.323	0.00549316	191	-341.492	4.96887	191	-52.5574	0.00549316				191	-70.0684	4.96887
191.1	-33.2642	-64.0869	0.00579834	191.1	-206.604	-231.323	0.00549316	191.1	-340.576	4.97711	191.1	-52.5696	0.00549316				191.1	-70.0684	4.97711
191.2	-34.1797	-63.7817	0.00518799	191.2	-207.825	-233.154	0.00488281	191.2	-345.154	4.97528	191.2	-52.6001	0.00549316				191.2	-70.0684	4.97528
191.3	-31.7383	-65.3076	0.00488281	191.3	-208.13	-233.459	0.00549316	191.3	-345.154	4.97437	191.3	-52.6306	0.00518799				191.3	-70.0684	4.97437
191.4	-33.8745	-64.0869	0.00518799	191.4	-207.825	-235.596	0.00579834	191.4	-346.985	4.98016	191.4	-52.6489	0.00549316				191.4	-70.0684	4.98016
191.5	-34.79	-65.6128	0.00579834	191.5	-208.435	-235.596	0.00579834	191.5	-349.731	4.97559	191.5	-52.6733	0.00518799				191.5	-70.0684	4.97559
191.6	-34.4849	-65.3076	0.00579834	191.6	-206.909	-234.07	0.00579834	191.6	-347.9	4.9646	191.6	-52.6733	0.00549316				191.6	-70.0684	4.9646
191.7	-34.4849	-68.9697	0.00640869	191.7	-206.604	-233.154	0.00457764	191.7	-346.68	4.9704	191.7	-52.7039	0.00518799				191.7	-70.0684	4.9704
191.8	-32.3486	-68.9697	0.00518799	191.8	-208.13	-232.544	0.00518799	191.8	-346.069	4.97772	191.8	-52.6917	0.00579834				191.8	-70.0989	4.97772
191.9	-32.959	-68.0542	0.00488281	191.9	-209.351	-233.154	0.00518799	191.9	-348.206	4.97803	191.9	-52.7222	0.00549316				191.9	-70.0684	4.97803
192	-34.1797	-66.5283	0.00457764	192	-209.351	-232.239	0.00610352	192	-345.764	4.97162	192	-52.7466	0.00549316				192	-70.0684	4.97162
192.1	-32.3486	-65.3076	0.00518799	192.1	-212.402	-231.323	0.00671387	192.1	-345.459	4.97253	192.1	-52.7588	0.00488281				192.1	-70.0378	4.97253
192.2	-31.4331	-66.5283	0.00549316	192.2	-213.013	-230.713	0.00518799	192.2	-343.628	4.97742	192.2	-52.7649	0.00518799				192.2	-70.0684	4.97742
192.3	-29.2969	-65.0024	0.00610352	192.3	-211.182	-230.713	0.00457764	192.3	-343.628	4.97467	192.3	-52.7771	0.00488281				192.3	-70.0684	4.97467
192.4	-31.4331	-62.561	0.00549316	192.4	-207.214	-232.544	0.00518799	192.4	-339.966	4.9646	192.4	-52.7893	0.00549316				192.4	-70.0684	4.9646
192.5	-31.1279	-63.7817	0.00549316	192.5	-209.045	-231.934	0.00549316	192.5	-342.102	4.96887	192.5	-52.7954	0.00518799				192.5	-70.0684	4.96887
192.6	-33.5693	-63.1714	0.00488281	192.6	-209.351	-233.765	0.00579834	192.6	-341.492	4.97955	192.6	-52.8137	0.00549316				192.6	-70.0684	4.97955
192.7	-33.2642	-62.561	0.00518799	192.7	-207.52	-233.459	0.00579834	192.7	-343.323	4.97894	192.7	-52.8564	0.00518799				192.7	-70.0684	4.97894
192.8	-33.8745	-65.0024	0.00488281	192.8	-207.214	-229.187	0.00518799	192.8	-340.271	4.97162	192.8	-52.8564	0.00518799				192.8	-70.0684	4.97162
192.9	-33.8745	-65.0024	0.00549316	192.9	-206.909	-228.577	0.00518799	192.9	-339.355	4.97192	192.9	-52.8687	0.00518799				192.9	-70.0378	4.97192
193	-30.8228	-63.7817	0.00579834	193	-206.909	-231.018	0.00457764	193	-341.797	4.97681	193	-52.8564	0.00488281				193	-70.0684	4.97681
193.1	-31.4331	-64.6973	0.00640869	193.1	-206.299	-229.797	0.00610352	193.1	-346.375	4.9707	193.1	-52.8687	0.00518799				193.1	-70.0684	4.9707
193.2	-28.9917	-65.3076	0.00549316	193.2	-205.383	-228.882	0.00579834	193.2	-347.29	4.96674	193.2	-52.887	0.00549316				193.2	-70.0684	4.96674
193.3	-30.8228	-65.6128	0.00518799	193.3	-207.214	-228.882	0.00579834	193.3	-344.543	4.97437	193.3	-52.9053	0.00518799				193.3	-70.0684	4.97437
193.4	-30.8228	-67.749	0.00457764	193.4	-206.909	-231.018	0.00457764	193.4	-342.712	4.98016	193.4	-52.9358	0.00549316				193.4	-70.0684	4.98016
193.5	-32.3486	-68.0542	0.00488281	193.5	-206.909	-232.849	0.00518799	193.5	-339.355	4.97284	193.5	-52.9358	0.00518799				193.5	-70.0684	4.97284
193.6	-31.1279	-62.561	0.00518799	193.6	-205.383	-230.713	0.00518799	193.6	-337.524	4.97192	193.6	-52.9541	0.00518799				193.6	-70.0684	4.97192
193.7	-30.8228	-64.0869	0.00610352	193.7	-208.13	-232.544	0.00549316	193.7	-338.135	4.97711	193.7	-52.9541	0.00488281				193.7	-70.0684	4.97711
193.8	-36.0107	-65.0024	0.00579834	193.8	-207.825	-232.544	0.00549316	193.8	-341.797	4.96887	193.8	-52.9907	0.00549316				193.8	-70.0684	4.96887
193.9	-36.0107	-66.8335	0.00640869	193.9	-209.961	-231.628	0.00518799	193.9	-343.933	4.96796	193.9	-52.9846	0.00549316				193.9	-70.0684	4.96796
194	-29.6021	-64.3921	0.00457764	194	-209.045	-228.271	0.00457764	194	-343.933	4.97894	194	-53.0212	0.00549316				194	-70.0684	4.97894
194.1	-32.3486	-64.3921	0.00488281	194.1	-207.825	-231.018	0.00518799	194.1	-342.712	4.97681	194.1	-53.0273	0.00518799				194.1	-70.0684	4.97681
194.2	-36.0107	-64.3921	0.00457764	194.2	-209.045	-232.544	0.00549316	194.2	-340.881	4.97253	194.2	-53.0273	0.00518799				194.2	-70.0684	4.97253
194.3	-34.4849	-67.749	0.00518799	194.3	-208.74	-234.985	0.00579834	194.3	-339.966	4.97559	194.3	-53.0457	0.00518799				194.3	-70.0684	4.97559
194.4	-32.3486	-65.3076	0.00549316	194.4	-208.435	-233.459	0.00610352	194.4	-342.712	4.97559	194.4	-53.0579	0.00488281				194.4	-70.0684	4.97559
194.5	-32.959	-66.5283	0.00610352	194.5	-206.604	-233.765	0.00549316	194.5	-342.102	4.96796	194.5	-53.1006	0.00488281				194.5	-70.0684	4.96796
194.6	-34.1797	-64.0869	0.00549316	194.6	-209.045	-230.103	0.00427246	194.6	-342.712	4.96735	194.6	-53.0884	0.00549316				194.6	-70.0989	4.96735
194.7	-35.0952	-65.6128	0.00579834	194.7	-211.487	-232.544	0.00549316	194.7	-341.492	4.97284	194.7	-53.1189	0.00518799				194.7	-70.0684	4.97284
194.8	-35.0952	-62.8662	0.00488281	194.8	-210.876	-230.713	0.00610352	194.8	-339.966	4.98077	194.8	-53.125	0.00549316				194.8	-70.0684	4.98077
194.9	-37.5366	-61.9507	0.00457764	194.9	-211.182	-230.103	0.00579834	194.9	-339.966	4.97925	194.9	-53.1311	0.00549316				194.9	-70.0684	4.97925
195	-36.6211	-64.0869	0.00488281	195	-213.928	-229.492	0.00610352	195	-340.271	4.96948	195	-53.1677	0.00518799				195	-70.0684	4.96948
195.1	-32.3486	-63.1714	0.00549316	195.1	-210.571	-230.103	0.00488281	195.1	-341.187	4.97101	195.1	-53.1677	0.00488281				195.1	-70.0989	4.97101
195.2	-32.0435	-63.7817	0.00549316	195.2	-209.045	-227.966	0.00518799	195.2	-342.712	4.97284	195.2	-53.2043	0.00488281				195.2	-70.0684	4.97284
195.3	-34.4849	-62.8662	0.00579834	195.3	-208.13	-228.882	0.00488281	195.3	-341.492	4.9707	195.3	-53.2166	0.00518799				195.3	-70.0684	4.9707
195.4	-32.6538	-60.73	0.00549316	195.4	-208.74	-230.408	0.00610352	195.4	-341.187	4.97253	195.4	-53.2104	0.00549316				195.4	-70.0989	4.97253
195.5	-35.7056	-65.0024	0.00549316	195.5	-209.656	-231.628	0.00579834	195.5	-341.492	4.97864	195.5	-53.2349	0.00549316				195.5	-70.0684	4.97864
195.6	-36.0107	-64.3921	0.00396729	195.6	-211.487	-231.934	0.00640869	195.6	-341.797	4.98108	195.6	-53.2532	0.00549316				195.6	-70.0989	4.98108
195.7	-34.1797	-65.3076	0.00518799	195.7	-213.318	-230.408	0.00488281	195.7	-341.797	4.97192	195.7	-53.2715	0.00518799				195.7	-70.0989	4.97192
195.8	-32.3486	-64.6973	0.00518799	195.8	-212.402	-229.492	0.00488281	195.8	-339.355	4.96796	195.8	-53.2898	0.00457764				195.8	-70.0684	4.96796
195.9	-34.79	-65.6128	0.00610352	195.9	-211.182	-231.628	0.00549316	195.9	-339.661	4.96918	195.9	-53.3325	0.00457764				195.9	-70.0684	4.96918
196	-35.0952	-65.6128	0.00579834	196	-209.961	-230.408	0.00610352	196	-343.933	4.97498	196	-53.3264	0.00518799				196	-70.0684	4.97498
196.1	-35.0952	-64.0869	0.00579834	196.1	-209.351	-230.408	0.00579834	196.1	-347.9	4.97559	196.1	-53.3264	0.00549316				196.1	-70.0989	4.97559
196.2	-32.3486	-65.6128	0.00518799	196.2	-212.097	-233.459	0.00518799	196.2	-347.595	4.97192	196.2	-53.3508	0.00549316				196.2	-70.0684	4.97192
196.3	-34.79	-65.918	0.00488281	196.3	-209.656	-230.408	0.00488281	196.3	-347.595	4.97314	196.3	-53.3508	0.00549316				196.3	-70.0684	4.97314
196.4	-35.4004	-66.5283	0.00549316	196.4	-208.74	-231.628	0.00518799	196.4	-345.154	4.97589	196.4	-53.3508	0.00518799				196.4	-70.0989	4.97589
196.5	-32.0435	-65.6128	0.00579834	196.5	-209.351	-230.103	0.00579834	196.5	-343.933	4.97681	196.5	-53.3875	0.00488281				196.5	-70.0684	4.97681
196.6	-35.4004	-62.8662	0.00579834	196.6	-209.961	-229.187	0.00610352	196.6	-343.628	4.97162	196.6	-53.3997	0.00488281				196.6	-70.0684	4.97162
196.7	-36.0107	-61.9507	0.00579834	196.7	-208.74	-230.103	0.00549316	196.7	-345.459	4.96582	196.7	-53.4119	0.00518799				196.7	-70.0684	4.96582
196.8	-35.0952	-63.4766	0.00610352	196.8	-210.266	-230.713	0.00488281	196.8	-345.459	4.96979	196.8	-53.418	0.00549316				196.8	-70.0684	4.96979
196.9	-37.5366	-65.3076	0.00518799	196.9	-213.623	-230.408	0.00488281	196.9	-347.595	4.98169	196.9	-53.4424	0.00549316				196.9	-70.0684	4.98169
197	-36.6211	-65.0024	0.00488281	197	-211.487	-230.408	0.00518799	197	-347.29	4.98016	197	-53.4729	0.00549316				197	-70.0684	4.98016
197.1	-34.4849	-63.7817	0.00518799	197.1	-212.708	-230.103	0.00549316	197.1	-344.849	4.97314	197.1	-53.479	0.00549316				197.1	-70.0684	4.97314
197.2	-34.79	-61.6455	0.00579834	197.2	-212.402	-232.849	0.00549316	197.2	-343.933	4.96979	197.2	-53.5095	0.00518799				197.2	-70.0684	4.96979
197.3	-35.7056	-63.7817	0.00549316	197.3	-210.266	-229.797	0.00549316	197.3	-342.712	4.9704	197.3	-53.5217	0.00488281				197.3	-70.0378	4.9704
197.4	-33.5693	-65.6128	0.00549316	197.4	-213.623	-232.544	0.00457764	197.4	-342.712	4.97559	197.4	-53.54	0.00549316				197.4	-70.0684	4.97559
197.5	-34.1797	-63.4766	0.00549316	197.5	-212.402	-232.849	0.00518799	197.5	-345.154	4.97467	197.5	-53.5522	0.00549316				197.5	-70.0684	4.97467
197.6	-34.79	-65.3076	0.00549316	197.6	-213.013	-232.544	0.00518799	197.6	-347.595	4.97101	197.6	-53.5522	0.00579834				197.6	-70.0684	4.97101
197.7	-34.79	-65.0024	0.00488281	197.7	-211.487	-229.797	0.00579834	197.7	-346.069	4.97467	197.7	-53.595	0.00518799				197.7	-70.0989	4.97467
197.8	-36.6211	-65.0024	0.00518799	197.8	-210.266	-231.018	0.00640869	197.8	-348.206	4.98169	197.8	-53.6194	0.00549316				197.8	-70.0684	4.98169
197.9	-36.0107	-66.2231	0.00671387	197.9	-209.656	-229.797	0.00549316	197.9	-348.511	4.97498	197.9	-53.6255	0.00518799				197.9	-70.0989	4.97498
198	-36.0107	-66.2231	0.00579834	198	-211.182	-230.713	0.00549316	198	-344.849	4.96735	198	-53.6499	0.00549316				198	-70.0684	4.96735
198.1	-35.4004	-65.918	0.00549316	198.1	-212.097	-230.103	0.00396729	198.1	-343.018	4.96948	198.1	-53.6377	0.00579834				198.1	-70.0684	4.96948
198.2	-37.2314	-65.6128	0.00610352	198.2	-210.571	-230.103	0.00610352	198.2	-340.271	4.97711	198.2	-53.6743	0.00518799				198.2	-70.0684	4.97711
198.3	-38.147	-65.3076	0.00518799	198.3	-211.487	-228.577	0.00610352	198.3	-339.661	4.97589	198.3	-53.6865	0.00549316				198.3	-70.0684	4.97589
198.4	-36.6211	-65.3076	0.00518799	198.4	-212.097	-228.882	0.00579834	198.4	-338.44	4.97284	198.4	-53.7048	0.00549316				198.4	-70.0684	4.97284
198.5	-37.8418	-64.0869	0.00488281	198.5	-209.045	-227.966	0.00488281	198.5	-338.135	4.97894	198.5	-53.7292	0.00549316				198.5	-70.0989	4.97894
198.6	-36.9263	-66.5283	0.00579834	198.6	-212.097	-228.882	0.00488281	198.6	-337.524	4.97803	198.6	-53.7415	0.00518799				198.6	-70.0378	4.97803
198.7	-34.1797	-65.918	0.00549316	198.7	-209.656	-229.187	0.00518799	198.7	-339.661	4.96674	198.7	-53.7476	0.00518799				198.7	-70.0684	4.96674
198.8	-30.8228	-63.7817	0.00610352	198.8	-206.909	-229.187	0.00640869	198.8	-342.712	4.96887	198.8	-53.7659	0.00549316				198.8	-70.0378	4.96887
198.9	-33.8745	-61.6455	0.00579834	198.9	-205.994	-228.577	0.00549316	198.9	-338.745	4.97467	198.9	-53.7659	0.00549316				198.9	-70.0684	4.97467
199	-36.9263	-65.0024	0.00579834	199	-207.52	-228.882	0.00579834	199	-336.304	4.97681	199	-53.772	0.00549316				199	-70.0378	4.97681
199.1	-35.7056	-63.1714	0.00457764	199.1	-209.351	-227.661	0.00518799	199.1	-335.693	4.97437	199.1	-53.7903	0.00549316				199.1	-70.0684	4.97437
199.2	-36.6211	-66.2231	0.00488281	199.2	-206.299	-228.882	0.00518799	199.2	-334.778	4.97253	199.2	-53.7903	0.00549316				199.2	-70.0684	4.97253
199.3	-38.147	-65.3076	0.00549316	199.3	-208.13	-228.577	0.00549316	199.3	-336.304	4.97681	199.3	-53.8269	0.00518799				199.3	-70.0378	4.97681
199.4	-36.0107	-66.8335	0.00549316	199.4	-209.045	-228.577	0.00579834	199.4	-337.219	4.97711	199.4	-53.8391	0.00518799				199.4	-70.0684	4.97711
199.5	-35.4004	-64.3921	0.00549316	199.5	-205.688	-227.661	0.00579834	199.5	-343.628	4.96887	199.5	-53.8513	0.00518799				199.5	-70.0684	4.96887
199.6	-33.5693	-64.3921	0.00579834	199.6	-204.468	-230.713	0.00518799	199.6	-346.375	4.96765	199.6	-53.8452	0.00518799				199.6	-70.0684	4.96765
199.7	-37.2314	-64.6973	0.00579834	199.7	-207.52	-231.323	0.00457764	199.7	-343.933	4.97711	199.7	-53.8635	0.00518799				199.7	-70.0378	4.97711
[truncated: 13,003 more rows]
